# Supplementary material for: Splicing repression allows the gradual emergence of new Alu-exons in primate evolution
Source: eLife. 2016 Nov 18;5:e19545. doi: 10.7554/eLife.19545 (PMC5115870; doi:10.7554/eLife.19545)
Supplement: Figure 4—source data 1. — We list percent exon inclusion for each Alu-exon with sufficient coverage across the GTEx data (889 exons with at least 4000 junction-spanning reads across 8555 individual samples). In addition, the data table includes chromosome position of the exon, mean skipping counts, the maximum and minimum inclusion across the tissues, the maximum difference in exon inclusion across the tissues, strength of the 3' splice site. In human, the length of the longest U-tract, substitutions in the Alu elements and substitution group. If no junction-reads were detected in a tissue extending from the upstream directly to the downstream exon ('skipping junctions'), we report 100% exon inclusion in this tissue. DOI: http://dx.doi.org/10.7554/eLife.19545.015 [file elife-19545-fig4-data1.csv]

AluexonID	eoi_chr	eoi_start	eoi_end	eoi_strand	Mean.skipping.counts	max.PSI.	min.PSI.	max.deltaPSI	Thyroid	Testis	Adipose.Tissue	Breast	Vagina	Ovary	Stomach	Blood	Spleen	Lung	Prostate	Blood.Vessel	Nerve	Small.Intestine	Uterus	Pituitary	Muscle	Heart	Adrenal.Gland	Brain	Salivary.Gland	Colon	Skin	Esophagus	Pancreas	Kidney	Bladder	Liver	Cervix.Uteri	Fallopian.Tube	X3SSS_hg19	WU_hg19	substitutions	substitution.group
Aluexon:1003	chr14	31552730	31552851	+	0.870368205727645	0.0952380952380952	0	0.0952380952380952	0.0334267040149393	0.0416958804096347	0.00785673021374928	0.021183800623053	0.0409722222222222	0.0446735395189003	0.0269097222222222	0.0153946510110894	0.0128205128205128	0.0244047619047619	0.0188679245283019	0.0252384931630215	0.0427631578947368	0.0303030303030303	0.0325301204819277	0.0952380952380952	0.0158582502768549	0.0160629823251182	0.0297974822112753	0.0568002081210387	0.0409356725146199	0.0222222222222222	0.0250775815944355	0.0280022212966819	0.0245614035087719	0	0.0303030303030303	0.0252100840336134	0	0	2.3	26	125	moderate
Aluexon:1010	chr14	21976278	21976377	-	36.9988310929281	0.0311854686783	0.00612249259418091	0.0250629760841191	0.00831355857474447	0.0245016251972072	0.012311693612192	0.0113994940554238	0.00612249259418091	0.00668365672097003	0.0124453455735305	0.0163667294375721	0.0131758558091528	0.0112483430850833	0.0117311824342299	0.0111670037087517	0.00638870635481762	0.0154352072780857	0.00840372993618592	0.013322575196401	0.0311854686783	0.0084677847441055	0.0140906903145342	0.0116401086738815	0.00908311358224692	0.0115744700218449	0.0126516729405005	0.0107520046802728	0.00985967739286175	0.0200849759678096	0.00801030810019125	0.0126117098749297	0.00802019269599484	0.0221152407804166	4.91	5	169	high
Aluexon:1020	chr14	23444916	23445053	-	16.2108708357686	0.0394241558694879	0.0063782490995568	0.0330459067699311	0.0266192150952618	0.0267226735456999	0.0180170206869589	0.0198887574027116	0.0262767486990473	0.0279765458315877	0.0138332204278531	0.0063782490995568	0.0230870578696666	0.0206092349474842	0.0196871174078922	0.0152474708122835	0.0313987005099143	0.00785615899252263	0.0284241381926822	0.0361114613541798	0.0190580714315324	0.0136592615028153	0.0168577287983283	0.0269576323838269	0.0190371574206215	0.0248994822413993	0.0165314640905411	0.0140722830469483	0.0219035072819084	0.0150004870511205	0.0259444259444259	0.0274355571906695	0.0394241558694879	0.0313021618903972	4.3	14	56	lowest
Aluexon:103	chr1	36857959	36858088	-	1.58737580362361	1	0.618932038834951	0.381067961165049	0.851393188854489	0.872093023255814	0.889081455805893	0.939252336448598	0.78125	0.804123711340206	0.833333333333333	0.870841487279843	0.923076923076923	0.871875	0.820754716981132	0.928882438316401	0.924342105263158	0.909090909090909	0.879518072289157	0.844660194174757	0.883720930232558	0.618932038834951	0.868965517241379	0.762509928514694	0.912280701754386	0.904347826086957	0.835955056179775	0.86734693877551	0.660818713450292	0.78125	1	0.647058823529412	0.909090909090909	1	10.46	5	149	high
Aluexon:1031	chr14	54989866	54989961	+	31.7336060783168	0.0550295655802926	0.0165430218887474	0.0384865436915452	0.0333926964790901	0.0165430218887474	0.0343410079760158	0.0305002151685755	0.0283008327956381	0.0274790864211785	0.0386375497423407	0.0339524622198872	0.0400967515329604	0.0298334859371801	0.0289521726906829	0.0303318662946904	0.0267085647185807	0.0416906414219367	0.0360670733762705	0.0212066661632703	0.0550295655802926	0.0330154253763182	0.0369210691035588	0.0311148532638591	0.0412824453822465	0.0324190868806132	0.0328359572259129	0.0333840784725083	0.033569626562011	0.0310073973397719	0.0296441671277531	0.0353944201343694	0.0278178877968841	0.0309336424364262	4.73	8	115	low
Aluexon:1032	chr14	55615312	55615402	-	7.383284628872	0.139721608229906	0	0.139721608229906	0.0768416138385179	0.0752834395633692	0.066790892617408	0.0803025156726773	0.0674427924409995	0.118314272994143	0.0760931231594761	0.126012944651692	0.0877811548962652	0.133102414074942	0.0903259619936431	0.0637950159546379	0.0632101086048454	0.0836271224954	0.00654044750430293	0.0194174757281553	0.0293023255813953	0.0602917128434502	0.094209695370892	0.0124777790385415	0.109061859962137	0.0658558996439905	0.139721608229906	0.0600155396437847	0.0259909031838856	0.0431010928961749	0.012987012987013	0.092291543954263	0.032520325203252	0	4.71	5	150	high
Aluexon:1034	chr14	56068473	56068596	+	14.943658679135	0.479087057379191	0.218816067653277	0.225790200200886	0.339806128810024	0.479087057379191	0.371555270848757	0.360196954165898	0.299988193372541	0.253296857178306	0.334743407279595	0.290021580595863	0.385482051170159	0.346454263196917	0.293259835194829	0.318740206647225	0.346422130770768	0.317446065395466	0.324573475501934	0.332050472870082	0.351880638528097	0.300696067503974	0.32751442324159	0.32266630872396	0.329954859863038	0.330041606282629	0.318394250880651	0.336993237361236	0.287922526362918	0.327160714953039	0.28461883571074	0.348874238343039	0.26385532275055	0.320121649389942	12.52	7	152	high
Aluexon:104	chr1	40037279	40037377	-	196.224196376388	0.000945834273018916	0	0.000945834273018916	0.00018027344086861	0.000945834273018916	0.000280142811981969	0.000153208660362135	0.000116231065428926	0.000199166423697152	0.000202490434955054	0.000229541472835047	0.000306853683012115	0.000238437835799333	0.000218799312087048	0.000218297496108176	0.000222842728718354	0.000331522579621365	0.000155852166837284	4.51569202980357e-05	0.000534611110673674	0.000216471447835623	5.58833241711976e-05	0.000108782324598984	0.000138778763983725	0.000178164151284945	0.000241789559956111	0.000191768488284997	0.000209285602807321	0.000172651933701657	0.000313479623824451	0.000267021653834576	0	0.000615006150061501	8.4	7	165	high
Aluexon:1043	chr14	58906786	58906876	+	4.02466393921683	0.0905603741517054	0	0.0779669070127837	0.0728668542258921	0.0254146330756522	0.060974155961696	0.0560725291471999	0.0426175098050098	0.0399495110516144	0.0338697370084432	0.0452412222217557	0.0274403565395468	0.0678284735702312	0.0466368178880592	0.0516191953831247	0.0471691254866564	0.0336514495605405	0.0248616565224553	0.0486110253228291	0.0421825464367748	0.0581060842142235	0.0495820005070897	0.0322847389272961	0.0905603741517054	0.0384903440045217	0.0534860627712423	0.052075978343418	0.0519998997295179	0.0625	0.0125934671389217	0.033760777038088	0.0292207792207792	0.037037037037037	10.59	16	150	high
Aluexon:1044	chr14	58907937	58908059	+	4.02466393921683	0.246606216731559	0	0.200837530149158	0.129771029683308	0.129587242396653	0.083028599423888	0.110934662748368	0.0883922435624381	0.143150085226623	0.0748978761671839	0.0457686865824002	0.0959956961088183	0.0815518057005737	0.11791835826096	0.0912935368127296	0.0768642147743474	0.105601190995576	0.0669067509637557	0.246606216731559	0.0690887541957863	0.111392564136992	0.10626964239033	0.102289163751309	0.193187448373207	0.0824490992891152	0.0850683713452186	0.0908084523137613	0.119558641488466	0.0777777777777778	0.0803489439853076	0.0963878325222863	0.0850012732365674	0.075	8.33	21	147	moderate
Aluexon:1048	chr14	61545546	61545643	+	4.78714202220923	1	0.825831702544031	0.174168297455969	1	1	0.996533795493934	1	1	1	0.979166666666667	0.825831702544031	1	0.99375	1	0.997097242380261	1	1	1	1	0.902325581395349	0.939320388349515	1	0.998411437648928	1	0.997101449275362	0.989887640449438	0.991253644314869	0.941520467836257	1	1	0.966386554621849	1	1	5.58	6	145	moderate
Aluexon:1050	chr14	58673765	58673899	+	82.4180011689071	0.00368305420651409	0	0.00289889572835822	0.00246530656419348	0.00118521432495817	0.00265729669272497	0.00341043731025022	0.00319383619996715	0.00231635939467672	0.00264132166205929	0.00200388355511983	0.00223221918954865	0.00348981579153592	0.00270599706914626	0.00263950512091897	0.00314211641740126	0.00109178336197442	0.00368305420651409	0.00195051386836179	0.00142415169518557	0.00174079693491296	0.00117223985970529	0.00270663419048778	0.00299841396024459	0.00211969707975757	0.00202797441729777	0.00200799955848722	0.000784158478155862	0.00359992519565736	0.00260197283230271	0.00250196478663443	0.00144194679176538	0.00127226463104326	5.6	21	96	lowest
Aluexon:1054	chr14	67017757	67017897	+	17.0954997077732	0.028869286287089	0.00478768880022799	0.0131106445948663	0.0122639932628691	0.0134480605539608	0.0122621969029535	0.010931798334677	0.0167563718950038	0.00798636891137148	0.00746082232467874	0.00785256332920812	0.0145934681260768	0.0175954916444427	0.01577620450048	0.00986144999230242	0.0107606856635453	0.0108002861304135	0.00636096986493262	0.013941907177945	0.0112223440004478	0.00949427415923649	0.0149318787743369	0.0136903843317105	0.00617415882305011	0.0177449684767212	0.00991803092431798	0.0119797769136969	0.0144314231630471	0.0178983333950943	0.00515499825844654	0.0136638798101612	0.00478768880022799	0.00857198519384376	6.67	9	61	lowest
Aluexon:1065	chr14	73531678	73531799	+	44.6675628287551	0.101766433038379	0.0599249673433507	0.0418414656950285	0.0727884142865386	0.101766433038379	0.0824976116870031	0.083452907286297	0.0688792924221984	0.0606731545303125	0.076553973084387	0.0837583300342294	0.089265073799229	0.0780912858171311	0.0804471152915262	0.0750101143854648	0.0829383419738428	0.0668926713629094	0.0701393185704911	0.0753489363189971	0.0795593378369433	0.0639297147188622	0.0756510675217969	0.0818885996442865	0.0692588555478441	0.0753641947405878	0.0759136818200906	0.0765198207909528	0.0850679854052308	0.0789885021093808	0.0647380204041711	0.0879488495675391	0.0599249673433507	0.0664612506938939	9	15	106	low
Aluexon:1069	chr14	74139646	74139792	+	12.0951490356517	0.06	0.0107214652669198	0.0393881300759127	0.0317115374361104	0.0121493225776644	0.0234260383539411	0.0329602550913805	0.0336162914984889	0.0286602253516795	0.0282550857748071	0.0275921286848314	0.0271125114368015	0.0273502171198631	0.0324914446085694	0.0223917260814459	0.0297926275146981	0.0394684638000146	0.022864794182258	0.0272609550069244	0.0233750858696046	0.0182946706046533	0.018825708240917	0.0170784697250506	0.022455773323001	0.0285656071306364	0.0282078539002328	0.0251211267996379	0.0501095953428326	0.0247314138325362	0.0222504767959313	0.0446871522501775	0.0107214652669198	0.0387096774193548	6.92	14	84	lowest
Aluexon:1076	chr14	75165467	75165559	-	8.67165400350672	0.196544952631909	0.0572506815627614	0.139294271069148	0.150840538778276	0.0728566226159121	0.181282656244889	0.182089906674219	0.157465723020656	0.144265777400425	0.123398627592702	0.130457540229435	0.158248652505556	0.161572703429457	0.121852313745358	0.168024330549015	0.143303979707463	0.148083902074425	0.158801754654929	0.101781441313938	0.0572506815627614	0.0977576503526066	0.116389741089217	0.0746947904100175	0.117385405576387	0.128233096842261	0.120202331701228	0.124113094929934	0.125348142975266	0.15589258360718	0.135377707088233	0.175331320199026	0.196544952631909	0.137624521072797	11.15	19	186	highest
Aluexon:1082	chr14	77276432	77276597	-	15.1931034482759	0.218881896717434	0.0102040816326531	0.203297861370553	0.0311104552622144	0.218881896717434	0.0355680346179553	0.0423070689742359	0.0286728047308736	0.026421561546132	0.0371364090968204	0.0219184713694681	0.036833863121124	0.0382104657777568	0.0361006572428605	0.0349244318408582	0.0429506332561004	0.0263311797638155	0.0356201256214517	0.0351463313765714	0.0426034037267848	0.0260623076539239	0.0210034389324678	0.0605720982377123	0.0256764158863505	0.0315064881053492	0.0367689904428443	0.036354350023763	0.0434703121855267	0.0384161451687833	0.0155840353468812	0.0384024201548085	0.0177258453355811	0.0287972738953131	6.5	11	156	high
Aluexon:1084	chr14	78294195	78294312	+	6.10601987142022	0.261589117023419	0.105708866650619	0.1558802503728	0.196282613650897	0.152472071940193	0.153845641395139	0.161077816234019	0.165187270259632	0.159938272608617	0.157392027504923	0.135241296622349	0.151551519948496	0.173730072164617	0.164199597461235	0.124434690357683	0.162253307747601	0.148724627265505	0.121128646721634	0.186869285925869	0.261589117023419	0.193754299873509	0.116418980406649	0.143946737831736	0.171382295416735	0.140639690395858	0.124349249464531	0.105708866650619	0.119998700034689	0.12693673893416	0.136965494640517	0.211639631627986	0.201095027966686	0.179034690799397	2.95	12	100	lowest
Aluexon:1086	chr14	74393808	74393929	+	89.317007597896	0.0198634667750599	0.00385609222818525	0.0160073745468747	0.0117998091338865	0.016355832418991	0.0139070333716896	0.0161113029797957	0.0117403488786109	0.0136957467181551	0.0144645284889537	0.0198634667750599	0.0158182827499123	0.014798166235655	0.0145757284998275	0.0118559909470437	0.0099346241686452	0.0146466756456833	0.0109177386119742	0.00880680962746335	0.0112990350208477	0.0117460889054821	0.0129299347755304	0.00828300617247709	0.0136315154882274	0.0134147191284375	0.0133322614291444	0.012917362749267	0.0140455312481758	0.0115263466239751	0.0174639138808159	0.011736588269846	0.0131390132072886	0.00385609222818525	5.19	14	90	lowest
Aluexon:1091	chr14	89013873	89013995	-	10.4954997077732	0.135923912805633	0.00391389432485323	0.13201001848078	0.0806630991036264	0.081498388685215	0.0803299234385379	0.0772187365893915	0.0801590677715302	0.0633883462913204	0.0789143078617304	0.00391389432485323	0.0481937933861011	0.0777573916867423	0.0570805372244347	0.0604627797022663	0.0648136294025237	0.0710048302503067	0.065663567629743	0.101867885271655	0.0342835981815439	0.0566568272366854	0.115666129468353	0.114132132492206	0.0714575285533413	0.0830117628302487	0.0724313478528992	0.0691362520968682	0.0808457009589485	0.113926969358471	0.0810808654026635	0.113993849287967	0.0559407349578247	0.135923912805633	10.58	10	207	highest
Aluexon:1094	chr14	89040772	89040864	+	1.46312098188194	1	0.165116279069767	0.757213818017611	0.804953560371517	0.674418604651163	0.688041594454073	0.738317757009346	0.677083333333333	0.88659793814433	0.651041666666667	0.297455968688845	0.682692307692308	0.73125	0.830188679245283	0.79100145137881	0.773026315789474	0.715909090909091	0.831325301204819	0.922330097087379	0.165116279069767	0.361650485436893	0.579310344827586	0.46703733121525	0.701754385964912	0.744927536231884	0.69438202247191	0.709912536443149	0.777777777777778	0.59375	0.727272727272727	0.907563025210084	0.636363636363636	0.833333333333333	6.39	5	111	low
Aluexon:110	chr1	41189359	41189462	+	0.848509643483343	1	0.363636363636364	0.482517482517482	0.811145510835913	0.593023255813954	0.580589254766031	0.672897196261682	0.59375	0.690721649484536	0.557291666666667	0.722113502935421	0.846153846153846	0.684375	0.679245283018868	0.564586357039187	0.690789473684211	0.75	0.650602409638554	0.640776699029126	0.427906976744186	0.536407766990291	0.558620689655172	0.514694201747419	0.596491228070175	0.692753623188406	0.614606741573034	0.583090379008746	0.508771929824561	0.6875	0.363636363636364	0.470588235294118	0.727272727272727	0.833333333333333	4.18	10	139	moderate
Aluexon:1102	chr14	91518667	91518806	-	6.08930450029223	0.0631156246367455	0.00347222222222222	0.0596434024145233	0.0439636572662865	0.0631156246367455	0.0326383422984485	0.0315034245167504	0.0302680636773707	0.0210011330507006	0.0204256528684067	0.0247001110494958	0.0236468799012426	0.0363817111197626	0.0200859320726135	0.0309886650184607	0.0326476509064844	0.021798348866545	0.0431206836345606	0.025289058298767	0.0109366888443984	0.0375102351844214	0.0184564860426929	0.0296703451959679	0.0159472478958184	0.0287101885331346	0.0189831964016571	0.032253260849934	0.0365104680894155	0.00347222222222222	0.0241335405187773	0.0170868347338936	0.0621212121212121	0.0111111111111111	8.81	33	103	low
Aluexon:1106	chr14	93200027	93200155	-	58.0234950321449	0.00978594140231565	0	0.00810842032227251	0.00382644771813447	0.00978594140231565	0.00384596545368123	0.00312452054692201	0.0042193205207935	0.00167752108004314	0.00418559184397735	0.00476853369417069	0.00837226139710412	0.0046606835177317	0.00285988971410238	0.00323241367530406	0.00236537207922606	0.00564745389973523	0.00167927501036402	0.00358189151746764	0.00614113776490699	0.00442968978559075	0.00413776805817727	0.00324782744936252	0.00377737248415739	0.00396103699581617	0.00319707396955901	0.00432165912985442	0.00311647574754824	0.00344200627270634	0.0056427886275711	0.005118823265591	0.00402845597578016	0.0037037037037037	9.23	7	142	moderate
Aluexon:1107	chr14	93207407	93207524	-	58.0234950321449	0.0643053593812913	0.0269919147634093	0.0373134446178819	0.0421616674760873	0.0486613254239156	0.037728075152137	0.0418371632887583	0.040000369338541	0.0327614350622823	0.0363291148017729	0.0415001653726708	0.0536972283870625	0.0468664057904583	0.046952954794119	0.0371493480619308	0.0412884821049039	0.0439143279481706	0.0372442288744441	0.0438602258162039	0.0328306026383703	0.035761339599755	0.0408832897566424	0.0440211027424265	0.0269919147634093	0.0380408236409816	0.0375063498917155	0.0351599076103907	0.037078515462673	0.0399015996482821	0.0458892787873173	0.0471382594428076	0.0449905163172842	0.0643053593812913	10.95	14	96	lowest
Aluexon:1118	chr14	100759631	100760196	-	0.0548217416715371	1	0.994152046783626	0.00584795321637432	1	1	0.998266897746967	1	1	1	1	1	1	1	1	1	1	1	1	1	1	1	1	1	1	1	1	1	0.994152046783626	1	1	1	1	1	-0.35	8	146	moderate
Aluexon:1120	chr14	103907805	103907898	+	51.9974284044418	0.00467354355214062	0	0.00467354355214062	0.00273552451091631	0.00433900962884773	0.0023017182839696	0.00207929402294169	0.00215090398840923	0.00273881107376545	0.0042287860620331	0.00286210790034717	0.00271738690007709	0.00325189629245665	0.00180351929348837	0.00233920653229014	0.0022343639338452	0.00467354355214062	0.00301933104860979	0.00251151865313651	0.00223377260800224	0.0023033121455371	0.00411032589854576	0.002358201587975	0.0020440816070251	0.00283636535405293	0.0026102492203043	0.00259501913309662	0.00296769677330214	0.00234544067245926	0.00341289509151776	0.00206704118967329	0.00158610319821849	0	5.5	8	74	lowest
Aluexon:1123	chr14	104380816	104380970	-	498.196843950906	0.0253634313792739	0.00267379679144385	0.0219987619505945	0.0121412068662088	0.00803162790527085	0.011584127682974	0.0101429127946414	0.0122604301684779	0.0111273105957452	0.0161923340029431	0.0253634313792739	0.0113481652263267	0.0141916832931141	0.0163441100157219	0.010322341881933	0.0106725389495086	0.0110479727174715	0.0132837342115381	0.0117737271979365	0.00833612695808774	0.00998470711502457	0.0102682851929212	0.0129442262788112	0.0142487415394496	0.0132918387095501	0.0134219724798125	0.013523004985928	0.0127260379912607	0.00465154544279461	0.0161470087877798	0.0140346796893672	0.00344745593179933	0.0033646694286794	8.85	20	135	moderate
Aluexon:1130	chr15	28543663	28543775	-	9.24091174751607	0.0713704755892256	0	0.0660427483961347	0.0139762458237507	0.00922212341185396	0.0199627150891921	0.0136835935651976	0.014657189488184	0.0136439785606812	0.0142731520669865	0.0124675708786243	0.013517422748192	0.014332734154763	0.0270140760706798	0.013791155354496	0.0141341693637647	0.00966860308437849	0.0155709134712008	0.00532772719309091	0.00729687163459106	0.00964986362014583	0.00833855377749658	0.0266332332878304	0.00911753655099434	0.0175093277364711	0.014780662770014	0.0174465539197949	0.0109677846519952	0.0713704755892256	0.0404176989365256	0.00987938298862669	0.0101010101010101	0.0231167735911569	6.67	8	75	lowest
Aluexon:1132	chr14	104045706	104045826	+	0.00292226767971946	1	0.753424657534247	0.246575342465753	0.947368421052632	1	0.974003466204506	0.94392523364486	0.979166666666667	0.917525773195876	0.96875	0.753424657534247	0.894230769230769	0.918863636363636	0.924528301886792	0.979680696661829	0.927631578947368	0.897727272727273	0.963855421686747	0.815533980582524	0.996481812760883	0.95873786407767	0.958620689655172	0.877692336786856	0.982456140350877	1	0.959550561797753	0.989795918367347	0.994152046783626	0.96875	1	0.873949579831933	1	0.833333333333333	9.17	6	96	lowest
Aluexon:1133	chr15	30933723	30933818	+	1.554178842782	0.666666666666667	0.178885197489849	0.421114802510151	0.34813939070905	0.30475345221029	0.37518447275813	0.42528826313873	0.404178940056752	0.304074619538537	0.318761840521951	0.268004247733287	0.394053817304242	0.363490920790166	0.312705899970051	0.299678671594492	0.354077903091061	0.407788524483043	0.29444370890154	0.282847896440129	0.178885197489849	0.252887578979812	0.437164750957854	0.232873096099604	0.373990531885269	0.316732281516523	0.441771608482864	0.322576311366725	0.302534113060429	0.286805555555556	0.520562770562771	0.284148953699127	0.6	0.416666666666667	7.3	14	120	low
Aluexon:1137	chr15	40479128	40479253	+	5.45610753945061	0.0416666666666667	0	0.0416666666666667	0.00890461447736989	0.0100370570102896	0.0148086103883948	0.0254413291796469	0.00453214745494157	0.000687285223367698	0.00289129660484884	0.0071293518478877	0.016104117769655	0.0129116218326411	0.00379264341528492	0.00880747073865831	0.0164473684210526	0.0166819006634036	0.0120481927710843	0.00970873786407767	0.00348837209302326	0.0101941747572816	0.0160919540229885	0.00154884829229547	0.0103035366193261	0.014722054343635	0.0154683588315828	0.0116954292645316	0.000531632110579479	0.0416666666666667	0	0.00960384153661465	0	0	9.78	13	125	moderate
Aluexon:1141	chr15	41130231	41130323	-	7.79029807130333	0.0566744153282615	0	0.0566744153282615	0.0294833380811364	0.0155592469545958	0.011069441948803	0.0284085431428646	0.0412448784800985	0.0206185567010309	0.035730250270435	0.00778119466964868	0.0566744153282615	0.0452280379183321	0.0399330456080901	0.0088551385721197	0.0298024891774892	0.0281471309035998	0.0120481927710843	0.0328775036592485	0.00465116279069767	0.00809061488673139	0	0.015624054886746	0.0377584451315443	0.0339254823463805	0.0245304209569604	0.0164414617407496	0.0442583937240884	0.0399647315120974	0.00932400932400932	0.0119047619047619	0.0175324675324675	0.0185185185185185	5.27	7	156	high
Aluexon:1145	chr15	34829545	34829848	-	84.4991233196961	1	0.909980430528376	0.0900195694716243	1	1	0.998266897746967	1	1	1	1	0.909980430528376	1	1	1	1	1	1	1	1	1	0.997572815533981	1	0.995234312946783	1	1	1	1	1	1	1	0.991596638655462	1	1	14.69	6	128	moderate
Aluexon:1146	chr15	34683556	34683627	-	34.775219170076	1	0.802348336594912	0.197651663405088	1	1	0.998266897746967	1	1	1	1	0.802348336594912	1	1	1	1	0.996710526315789	1	1	1	0.997674418604651	0.990291262135922	1	0.992057188244639	1	1	1	1	1	1	1	1	1	1	14.69	6	128	moderate
Aluexon:1147	chr15	41190854	41191007	+	21.099707773232	0.0358793957448687	0.00768697708876251	0.0281924186561062	0.0228343254010708	0.0358793957448687	0.0184157757530717	0.0239340578448628	0.0140421635564038	0.0162271995289855	0.0186036314947414	0.0131587563120348	0.0139222359042333	0.0184610972265668	0.0208308170325614	0.0140904861526986	0.0296812253128737	0.0195083178508566	0.0146153946002782	0.0246136862958745	0.00977900841895445	0.00768697708876251	0.0188286232167344	0.0169953710777986	0.0131539377088236	0.018425675148102	0.0192119777572352	0.0182699999940206	0.0236000891527799	0.019748126470691	0.0289584153220517	0.0115366175854022	0.0204964818117623	0.0124621446217382	8.36	16	159	high
Aluexon:1148	chr15	41732432	41732529	+	43.369023962595	0.00648664638269101	0	0.00648664638269101	0.00386605017581624	0.0040794283230491	0.00250791561445585	0.00334627269656944	0.00291457453552549	0.00328400454543667	0.00313351701414554	0.00183948431460647	0.00331422054868733	0.00254396066768502	0.00448645692149151	0.00243851943498168	0.00406611310998941	0.00366325491142152	0.00364360276446049	0.00350341815944976	0.000657644655220736	0.00225977970094594	0.00176396913984657	0.00298146083527816	0.00399502352751306	0.00192245608521102	0.00319476696914342	0.00238219283114222	0.00456399305278175	0.00648664638269101	0.0022977022977023	0.00622106193308842	0.00200765418156722	0	5.37	17	91	lowest
Aluexon:1150	chr15	41526335	41526430	+	60.4618351841029	0.0320028113655771	0.00172208920669716	0.0302807221588799	0.00517629859301149	0.0320028113655771	0.00548748990975171	0.00501106997446549	0.00271968521089307	0.00172208920669716	0.00496171013434856	0.00315084229013262	0.00546171564622484	0.00591737293258451	0.00468747091586571	0.00576591683181686	0.00599640611891043	0.00399515974559855	0.00329353612034225	0.00249709121905901	0.00184144113837555	0.00403246716918642	0.0033044358889782	0.00622471085931145	0.00342597863478885	0.00416268919762474	0.00356033070298302	0.00456530757520968	0.0026469072659978	0.00439415728049265	0.00300834431269214	0.00772106527199067	0.00781605453488893	0.00222222222222222	8.86	6	169	high
Aluexon:1155	chr15	42852978	42853066	+	11.1035651665693	0.504345516731182	0.265926228299508	0.238419288431674	0.427492008384819	0.265926228299508	0.377578041414784	0.38219981628566	0.408946685762929	0.463671159107813	0.395403316415153	0.397023624540721	0.358427308497858	0.417183476776848	0.458321912550786	0.433177537752512	0.432451854515107	0.359676893731344	0.474533469348462	0.38806856081612	0.371018842144855	0.417635204367696	0.325727105402281	0.504345516731182	0.397213886601291	0.451802127432918	0.354493671194038	0.416812140588455	0.33373103210131	0.389064134354526	0.378445407422048	0.38743538961532	0.489409323477061	0.384049971078492	8.29	16	169	high
Aluexon:1170	chr15	41582503	41582612	+	31.2820572764465	0.0065074295653217	0	0.0065074295653217	0.00207365548049934	0.000970590246180894	0.00222686339369379	0.00142401273660674	0.000955961751380665	0.00114659811216901	0.0023473428768029	0.00235983293978915	0.00273096000399842	0.00199462583664192	0.00107491672214329	0.0020867267714615	0.001510243379008	0.00292191266304236	0.000939537067320394	0.000313185092389602	0.000600974966283962	0.000469888729003213	0.000952776340914093	0.00123657021139568	0.000412207543991615	0.00215501395747569	0.00128957543966514	0.00216293959136003	0.00178910115104174	0	0.0065074295653217	0.00150860683408233	0	0	1.27	7	143	moderate
Aluexon:1172	chr12	112848124	112848209	-	0.256575102279369	1	0	0.833333333333333	0.458204334365325	1	0.452339688041594	0.490654205607477	0.416666666666667	0.536082474226804	0.296875	0.510763209393346	0.336538461538462	0.440625	0.405660377358491	0.359941944847605	0.503289473684211	0.363636363636364	0.481927710843373	0.679611650485437	0.469767441860465	0.266990291262136	0.56551724137931	0.75933280381255	0.280701754385965	0.289855072463768	0.598876404494382	0.41399416909621	0.292397660818713	0.4375	0.181818181818182	0.285714285714286	0.181818181818182	0.166666666666667	7.22	9	173	highest
Aluexon:1177	chr15	49925715	49925807	+	56.6954997077732	0.0385343411870334	0.010233143480776	0.0283011977062574	0.0142375054162196	0.0112239817034019	0.0121445293056355	0.0121963353187641	0.0169962581200666	0.015967236152274	0.0151071150519147	0.014601352259137	0.0120480667269971	0.0162335679026904	0.0148136437524109	0.0171594495385678	0.0138449548280796	0.010233143480776	0.0195126483630182	0.0187500370169282	0.0216773911765094	0.0197611241565223	0.0154301233807566	0.0385343411870334	0.0122015594226668	0.0204414073980593	0.0127339361014947	0.0189630859772588	0.0135454129394068	0.0171926646233826	0.014157566077737	0.0143097670487789	0.0136323734565044	0.0155427881852076	6.76	6	176	highest
Aluexon:1183	chr15	49453935	49454056	+	6.9978959672706	0.456007282610467	0.259294225949989	0.196713056660478	0.391637222474739	0.259294225949989	0.388014894376317	0.39754240711143	0.408374698606765	0.408130840077866	0.386957895689105	0.350673395595057	0.363580450064233	0.418900188431146	0.415610001745829	0.386703485805232	0.425141029625307	0.374207228942702	0.431190160263742	0.345972382142752	0.455054657220766	0.366195283660951	0.329041880272965	0.45456107827339	0.386927905724253	0.403574545204405	0.395910173546141	0.391365734322478	0.401771708157889	0.456007282610467	0.416125193363045	0.335386984803823	0.384925957892788	0.408855845812368	2.4	6	116	low
Aluexon:1184	chr15	49611167	49611311	+	32.0023378141438	0.123628773053099	0.0308025002120932	0.0928262728410056	0.0836874006424598	0.121956554340796	0.0584986733509892	0.0772029004827547	0.0795131074063264	0.116582908259222	0.0473780533513048	0.0546030000817405	0.064231623922095	0.0666345414444236	0.123628773053099	0.0589829573061897	0.0964737132832997	0.0548602163969824	0.094872640823565	0.121702885327341	0.0308025002120932	0.0372271669647142	0.0367444500818908	0.111665663888442	0.0670385843129777	0.0608171571895075	0.0810249667597694	0.0544328430680125	0.0760441516594197	0.0454039948625808	0.0637473423299043	0.0614363503235013	0.0786160659443583	0.0484012285192244	3.52	14	128	moderate
Aluexon:1185	chr15	49487280	49487409	+	6.9978959672706	0.106876137988697	0.0334037160097397	0.0734724219789578	0.0552195998862261	0.0337479458097634	0.0693527495449217	0.0697037223178709	0.0681584864908184	0.073951463766068	0.0703754398557482	0.0475360893481223	0.0623969030129723	0.0812745744241261	0.074029801959004	0.0553671066760626	0.0779348243311327	0.0863842877175458	0.0788572509268365	0.0762631845996316	0.0427217348379438	0.0334037160097397	0.0356463931236705	0.0738963198522645	0.056170433960875	0.0511688964692548	0.0584913565797097	0.0531102720798026	0.106876137988697	0.0473189076939799	0.0711793257247803	0.0807091519217177	0.0552897395002658	0.0515873015873016	4.41	7	107	low
Aluexon:12	chr1	3653490	3654418	-	6.32857977790766	1	0.782778864970646	0.217221135029354	0.996904024767802	1	0.994800693240901	1	0.979166666666667	1	0.989583333333333	0.782778864970646	1	0.990625	0.990566037735849	1	0.996710526315789	0.988636363636364	1	1	0.983720930232558	0.990291262135922	1	0.988085782366958	0.982456140350877	0.985507246376812	0.98314606741573	0.969387755102041	0.970760233918129	1	1	0.865546218487395	1	1	4.35	9	91	lowest
Aluexon:1203	chr15	64407786	64407903	+	132.017182933957	0.13941275185303	0.00520106571881632	0.134211686134213	0.0100641033526668	0.0144308181471635	0.00683528948501037	0.00797562834966348	0.0109160005451679	0.0176208439861858	0.00756018440250106	0.00529227914369975	0.00808526454446112	0.00878557977665493	0.010878659229592	0.0110535089138934	0.0103596578864892	0.00747186424064028	0.0158313617876389	0.010238315353945	0.13941275185303	0.0195321509910795	0.00562116875015824	0.013719027424001	0.0113931884292949	0.0123007991141596	0.00520106571881632	0.00868520455234147	0.00673575484808544	0.00557448705213548	0.0112629622094467	0.00835273256194996	0.0148429179446649	0.0098198222842523	4.19	18	134	moderate
Aluexon:1205	chr15	65828057	65828170	+	34.4562244301578	0.040534205143059	0.00746268656716418	0.0279539394342438	0.0199179099372164	0.0298094374612852	0.0173579877220426	0.0156041341368744	0.0127027290450809	0.0147688565738325	0.0158531795450458	0.0209175515615398	0.017989353815723	0.0178659483503371	0.0171124910341648	0.0170040088888096	0.0175062493412448	0.0125802657088152	0.021783157957772	0.0185562704958134	0.0251252954255193	0.0167151416199785	0.0159180887548676	0.0222930835260041	0.0129836240110094	0.0165464905520704	0.0165356783872709	0.0141926490490307	0.0191403601061313	0.0259243323677376	0.0165786025816852	0.0222114089082095	0.019085515731733	0.040534205143059	3.74	15	172	highest
Aluexon:1208	chr15	65280957	65281154	-	0.517825832846289	0.833333333333333	0.257639852057328	0.575693481276006	0.422549536896938	0.38680604494558	0.384886545868807	0.394038535833478	0.384358465608466	0.471959105688375	0.40137391669321	0.471986476999715	0.399038461538462	0.423508748196248	0.377807726864331	0.394792314603635	0.442551691729323	0.410714285714286	0.420318637186107	0.435367545076283	0.572099103613968	0.257639852057328	0.354806527707136	0.313927026992952	0.392982456140351	0.369969935340779	0.380931328163648	0.415773795365632	0.291590086326928	0.407291666666667	0.533333333333333	0.33936665575321	0.399134199134199	0.833333333333333	5.2	21	56	lowest
Aluexon:1222	chr15	72864602	72864719	+	57.712098188194	0.00885276114159082	0.00154231463227868	0.00731044650931214	0.00655699599861359	0.00885276114159082	0.00442352999298338	0.00577874544044385	0.00683035327238548	0.0066918816304003	0.00463948034904592	0.00619751126633479	0.00595366892079284	0.00526499203686355	0.00500130378728907	0.00312346850103569	0.00714885081831972	0.004588938730434	0.00460723976118766	0.00369372121044264	0.00154231463227868	0.00238046097515501	0.00416655742118006	0.00267741641231971	0.00491122418666318	0.00410942023910487	0.00380450497921766	0.00311920106638541	0.0053088096818458	0.00202301503671367	0.00202020202020202	0.00330914839579606	0.00276385706328506	0.00205761316872428	3.28	18	83	lowest
Aluexon:1227	chr15	75300000	75300067	+	12.8187025131502	0.351981351981352	0	0.297224480945411	0.185445664204533	0.228471963887352	0.217057780417406	0.164309850101092	0.125564661502162	0.24102477302581	0.176316771163434	0.150326068585325	0.174710576973758	0.213772425491175	0.17649525526884	0.126677446074899	0.247190212687318	0.21282243914772	0.207032307660909	0.183574234121225	0.0547568710359408	0.145862873591953	0.142755723205233	0.209469928149719	0.138601276774546	0.201108197358159	0.119747804546166	0.154870469256145	0.137404980564223	0.188607194313556	0.121641549181656	0.0975374765290732	0.351981351981352	0.180555555555556	6.14	9	97	lowest
Aluexon:1228	chr15	73989935	73990041	+	14.5798947983635	0.0269639920802712	0	0.0269639920802712	0.00310400153755678	0.0061818741330468	0.00552757489716388	0.00478402354114392	0.0069207786481598	0.00520194571941213	0.0050820229870966	0.0031062653371851	0.00534365529294535	0.0092088062908507	0.00513388764977518	0.00474905330101382	0.00455561110837229	0.00287176703585372	0.00293540513594258	0.00681478715459298	0.00335528166923516	0.00242458514665418	0.0045623538452882	0.00578041816770032	0.00156067445726069	0.00326093100371409	0.00602436837598047	0.00413014861959801	0.00439955106621773	0.00621191534914361	0.00524896114310709	0.00868714402937038	0	0.0269639920802712	-17.5	19	104	low
Aluexon:1229	chr15	75735934	75736048	-	0.691992986557569	0.166666666666667	0	0.134173002004614	0.101851080989671	0.0762735326688815	0.136486657374307	0.132487761459724	0.0835482804232804	0.114400261822942	0.0805555555555555	0.0911491261692409	0.0756410256410256	0.115467514941199	0.0892632524707996	0.0920369986407722	0.104809565530653	0.0682171994671995	0.0770701855039204	0.0614886731391586	0.0438759689922481	0.0464401294498382	0.0573070607553366	0.0324936646620523	0.0865851497430445	0.0793144697492524	0.149546464771184	0.0911648765876171	0.0585909217488165	0.0729166666666667	0.14025974025974	0.0380952380952381	0.0909090909090909	0.166666666666667	7.76	9	155	high
Aluexon:1230	chr15	75728687	75728784	-	9.5000584453536	0.1602998812155	0.0574314574314574	0.102868423784042	0.069783543043061	0.150625193479706	0.120980119365807	0.118356832743169	0.111447932148584	0.102061361863156	0.1066768579916	0.0953472846559107	0.0929393197732775	0.108531371676563	0.138780232403411	0.126608966837696	0.0967927092904819	0.10604999278698	0.0998979192500851	0.130764856061875	0.1602998812155	0.122090943319078	0.0826717650998783	0.151073822864066	0.137851870978107	0.110956768505469	0.123604030929796	0.113446638330196	0.13129104492904	0.0819318747305774	0.0970236082757387	0.0889467401433057	0.0689898769709671	0.0574314574314574	7.65	6	170	highest
Aluexon:1237	chr15	74979432	74979520	-	19.8655756867329	0.261502743773744	0.129462837790899	0.101408273170665	0.184406898606125	0.148513448996766	0.211363088166004	0.219250754746641	0.206934443053136	0.129462837790899	0.217937474568027	0.220203934516788	0.214185390679915	0.230871110961563	0.206044893548719	0.209422876030437	0.176215999782755	0.191574153243077	0.167323689717386	0.153889411316285	0.195558882327644	0.191278344031517	0.173815260492442	0.171002883854924	0.172042630569145	0.217011361819057	0.17738105833004	0.222455800601557	0.21185216086071	0.189062834842391	0.229071151339253	0.19518791207879	0.173115412545228	0.219426367724825	3.74	11	173	highest
Aluexon:1238	chr15	77577300	77577420	-	0.670485096434833	0.982558139534884	0	0.629616963064295	0.712074303405573	0.982558139534884	0.845753899480069	0.831775700934579	0.6875	0.752577319587629	0.583333333333333	0.414872798434442	0.894230769230769	0.94375	0.632075471698113	0.825834542815675	0.838815789473684	0.829545454545455	0.867469879518072	0.504854368932039	0.525581395348837	0.856796116504854	0.648275862068965	0.583002382843527	0.666666666666667	0.733333333333333	0.748314606741573	0.680758017492711	0.52046783625731	0.5625	0.727272727272727	0.352941176470588	0.727272727272727	0.833333333333333	3.87	16	108	low
Aluexon:124	chr1	47037089	47037211	-	49.6181180596143	0.0563438443928207	0.0321642178363988	0.0241796265564218	0.0364968440621251	0.0442200475075869	0.0390722637021299	0.0419242247799133	0.0423420741248187	0.037335622840895	0.0416284845689478	0.0342497674028912	0.0362692769092869	0.0411282003493624	0.0367428018058855	0.0422008701023969	0.0370077685632424	0.0389251782658444	0.0445775705582841	0.0436913641715578	0.0563438443928207	0.0494800359349218	0.0418447326803268	0.0499331483962567	0.0321642178363988	0.0446205868979805	0.037634176092382	0.0426797283467996	0.0327497403262262	0.0428360727375097	0.0422437367543764	0.0430448097287111	0.0450610394224595	0.0366143537320513	11.82	8	134	moderate
Aluexon:1246	chr15	75643640	75643715	+	0.516890707188778	0.880952380952381	0.251867176750898	0.629085204201483	0.736081487958483	0.347286821705426	0.659401551309015	0.736639265535637	0.658638385360732	0.807587305399377	0.714343208874459	0.373088465086253	0.769805888555888	0.637016902140257	0.69494797655175	0.571487390210177	0.692845416592414	0.782401941492851	0.702769653372063	0.854279857777859	0.251867176750898	0.454583940870349	0.845515896686496	0.648559884511192	0.772886050032864	0.723488922747235	0.518918419283588	0.686542976400273	0.866109296811051	0.764630681818182	0.727056277056277	0.718356433482484	0.610841030627127	0.880952380952381	4.19	19	161	high
Aluexon:1247	chr15	75658303	75658350	-	97.7129164231444	0.0108974358974359	0.00169101270290494	0.00452865824558028	0.00250737516101439	0.00621967094848522	0.0029983624298049	0.00317892553548736	0.00296550381725182	0.00418546592161018	0.00310670565881458	0.00344448011529721	0.00224284668882327	0.00316977957444805	0.00295228402550044	0.00309461282208075	0.00360508952250983	0.00368707458889162	0.00326715125561973	0.0041673930621108	0.00333842857857532	0.00326723915571552	0.00233339347804664	0.00339516323454006	0.00397903703895071	0.00314241851706937	0.0043118512543678	0.00282614330360939	0.00248733267733299	0.00460271386618715	0.00333097063927535	0.00169101270290494	0.00223218149059303	0.00522273978676653	8.5	10	146	moderate
Aluexon:1248	chr15	75657942	75658039	-	97.7129164231444	0.0291586465438018	0.0130624401659398	0.0157817802132387	0.0175202883377956	0.0181980720154257	0.0200015078576888	0.0200202553057132	0.0174578843011348	0.020625966451309	0.020047522816468	0.0177503920409543	0.0287161502572831	0.0214890874767144	0.0226171823542631	0.0133768663305632	0.0187199609896264	0.0288328523224962	0.0158301068603277	0.0215898086179935	0.0144571750181882	0.0167593611363195	0.0282941527203735	0.0161264140368377	0.0200436379498688	0.0210285354891279	0.0262266625577564	0.0174424273474885	0.0291586465438018	0.022573815979038	0.0268238286342474	0.0269654455696346	0.0178571553009162	0.0282375519844196	5.38	8	99	lowest
Aluexon:1265	chr15	89788427	89788540	+	1.18281706604325	0.0945687277352899	0	0.0945687277352899	0.022703818369453	0.0945687277352899	0.0407830838863564	0.043613707165109	0.0892030423280423	0.0501718213058419	0.0624428811928812	0.0654035542812366	0.0342948717948718	0.0354203088578089	0.0144812642037947	0.030749560067412	0.0713815789473684	0.0492327117327117	0.0659973226238287	0.0194174757281553	0.013953488372093	0.0109223300970874	0.0677533960292581	0.0169257536215439	0.0317460317460317	0.0699733585744928	0.063140412479983	0.0511740805432633	0.034307992202729	0	0.0101010101010101	0.0280112044817927	0.012987012987013	0	-26.41	36	77	lowest
Aluexon:1267	chr15	99785594	99785715	-	0.585037989479836	0.932178932178932	0.262579404632204	0.669599527546728	0.861872912922435	0.81217698987252	0.859249617496125	0.873709326413632	0.862896127144238	0.868101163695912	0.854251063586397	0.262579404632204	0.769772588522589	0.877275616030212	0.904411563571269	0.861284617574553	0.865472999545649	0.881445181378336	0.891789884068601	0.824539430364673	0.847525603671294	0.878875901712743	0.896584511345267	0.743114078770397	0.891379040063251	0.86803937347509	0.872514271953053	0.881960932074288	0.813485507345156	0.910316766566767	0.932178932178932	0.813298046491324	0.920579279993859	0.883882783882784	4.64	16	106	low
Aluexon:1268	chr15	99775193	99775283	-	7.1552308591467	0.15	0.0318795151985702	0.0911124056379757	0.0696123899634595	0.0538972970760315	0.0689813355497557	0.066197041505595	0.0578880182138703	0.068854740097478	0.0593404893402537	0.0318795151985702	0.0884263706379091	0.071661141161427	0.0823877370493951	0.0705841160524976	0.0615629662589501	0.0666910966991436	0.0703660951450501	0.0773717557269813	0.0856466395618886	0.0747600665360893	0.0660736121952522	0.0711029105683546	0.077830928452652	0.0636282243505233	0.0651615594151562	0.0744545821091956	0.122991920836546	0.0912235539944518	0.0697319068770648	0.0925452991678243	0.080337880535509	0.0792502258355917	-3.91	6	172	highest
Aluexon:1272	chr15	101390416	101390535	+	0.125306838106371	1	0.0665362035225049	0.933463796477495	0.303405572755418	0.947674418604651	0.689774696707106	0.855140186915888	0.739583333333333	0.43298969072165	0.364583333333333	0.0665362035225049	0.509615384615385	0.415625	0.990566037735849	0.0885341074020319	0.842105263157895	0.613636363636364	0.855421686746988	0.932038834951456	0.102325581395349	0.223300970873786	0.131034482758621	0.521048451151708	0.912280701754386	0.646376811594203	0.429213483146067	0.428571428571429	0.584795321637427	0.6875	0.636363636363636	0.117647058823529	0.636363636363636	1	-19.76	15	51	lowest
Aluexon:1276	chr15	91525852	91525975	-	4.60911747516072	0.0357185773097191	0	0.0357185773097191	0.0335987026389503	0.0198371016949092	0.0239828340348271	0.0170586422922872	0.0272893772893773	0.00926553294495588	0.00286162755709232	0.0139762677526218	0.0130189255189255	0.0300274735698729	0.0107816711590296	0.0300064794214345	0.0357185773097191	0.0120453298929235	0.0281124497991968	0.0191863153028202	0.0142857142857143	0.015545538603791	0.0127019439588961	0.0279489268665984	0.0206378741466461	0.0136019669146891	0.0127914261063414	0.0153201509094519	0.034307992202729	0.0336538461538462	0	0.000933706816059757	0	0	6.69	5	114	low
Aluexon:1277	chr15	43828333	43828452	-	31.1576855639977	0.01335850910319	0	0.01335850910319	0.00787794752306062	0.00528532558054146	0.00711223170833974	0.00706034074861937	0.00534610298218586	0.00614966917592317	0.00683488116735948	0.0086559852922305	0.00525266200198036	0.00788727010489335	0.00521594836461929	0.00826243419783164	0.0087009811840968	0.00913949163540812	0.0106301926029948	0.00569577824093196	0.0109973605616591	0.00840975188446918	0.00479594391126737	0.00768765062398232	0.00989926468078079	0.00866652574421242	0.00759389971275597	0.00696984192362107	0.0104737127423575	0.0072562972138794	0.00239234449760766	0.00485253603992692	0	0.01335850910319	3.6	15	112	low
Aluexon:1278	chr15	44077606	44077730	+	1.50181180596143	1	0.467710371819961	0.526475674691667	0.823529411764706	0.994186046511628	0.901213171577123	0.967289719626168	0.979166666666667	0.77319587628866	0.848958333333333	0.467710371819961	0.605769230769231	0.89375	0.915094339622642	0.915820029027576	0.940789473684211	0.852272727272727	0.903614457831325	0.776699029126214	0.537209302325581	0.677184466019418	0.896551724137931	0.69340746624305	0.894736842105263	0.936231884057971	0.930337078651685	0.965014577259475	0.719298245614035	0.5625	0.818181818181818	0.80672268907563	0.909090909090909	0.833333333333333	9.86	8	196	highest
Aluexon:1279	chr15	90779293	90779411	+	1.98620689655172	0.527777777777778	0	0.223055013432777	0.35971977782644	0.367182729189904	0.377366770580307	0.413752538463918	0.479321466591687	0.454069629652918	0.375845982703084	0.350771973327837	0.411000036569369	0.374242464216668	0.362863744766893	0.354944535268748	0.44812540598895	0.380313539311447	0.468729333195557	0.377235019954259	0.349531153600921	0.445813087308753	0.345485633361606	0.415620674284134	0.457135175596262	0.388961410621185	0.304722764345001	0.375750359676131	0.432955611810644	0.375589601370851	0.492784992784993	0.382106828745484	0.374025974025974	0.527777777777778	2.43	9	102	low
Aluexon:1283	chr15	101830019	101830127	-	32.5140853302162	0.0844040762073549	0.015284764988286	0.0333417273922493	0.0285515434547249	0.0233779736521416	0.0386504465700427	0.0410586805286011	0.0314114997667968	0.0454859854559626	0.0269677385361526	0.0183195271122927	0.023508732675552	0.0325785044549625	0.0358748111789719	0.0316801805702964	0.039166691435118	0.031559605921509	0.0405093560048639	0.0267669063607451	0.0474825736675467	0.0227624462348302	0.0211405266975074	0.0325417543644805	0.0332006060347349	0.0328465371494877	0.036819217926694	0.025498885268782	0.030635131898262	0.0304191338924175	0.0486264923805353	0.0306410357754145	0.015284764988286	0.0247884191849709	4.74	18	68	lowest
Aluexon:1285	chr16	1407699	1408974	+	0.00280537697253068	1	0.491228070175439	0.508771929824561	0.767801857585139	0.767441860465116	0.797227036395147	0.817757009345794	0.895833333333333	0.814432989690722	0.635416666666667	0.499021526418787	0.884615384615385	0.778125	0.839622641509434	0.898403483309144	0.875	0.920454545454545	0.939759036144578	0.650485436893204	0.511627906976744	0.565533980582524	0.862068965517241	0.856235107227959	0.701754385964912	0.898550724637681	0.80561797752809	0.848396501457726	0.491228070175439	0.6875	0.909090909090909	0.529411764705882	1	0.833333333333333	9.49	6	56	lowest
Aluexon:1288	chr16	456683	456831	+	1.28112215078901	0.840336134453782	0	0.605502474962588	0.520123839009288	0.761627906976744	0.506065857885615	0.551401869158878	0.53125	0.463917525773196	0.515625	0.234833659491194	0.394230769230769	0.515625	0.622641509433962	0.428156748911466	0.490131578947368	0.647727272727273	0.530120481927711	0.669902912621359	0.293023255813953	0.325242718446602	0.696551724137931	0.389197776012708	0.649122807017544	0.602898550724638	0.486516853932584	0.532069970845481	0.584795321637427	0.625	0.363636363636364	0.840336134453782	0.636363636363636	0.5	4.84	9	98	lowest
Aluexon:1289	chr16	456888	456950	+	0.0135593220338983	1	0.362035225048924	0.637964774951076	0.795665634674923	0.988372093023256	0.743500866551127	0.757009345794392	0.84375	0.804123711340206	0.734375	0.362035225048924	0.596153846153846	0.74375	0.89622641509434	0.701015965166909	0.763157894736842	0.818181818181818	0.771084337349398	0.912621359223301	0.458139534883721	0.487864077669903	0.868965517241379	0.611596505162828	0.824561403508772	0.834782608695652	0.697752808988764	0.763848396501458	0.748538011695906	0.9375	0.727272727272727	0.974789915966387	1	0.666666666666667	-4.59	5	148	high
Aluexon:1308	chr16	3182851	3182946	-	1.9906487434249	0.8	0.538846645509126	0.260692118624283	0.720242655590818	0.695503004361348	0.603711581192443	0.710975589633411	0.725042792288805	0.799538764133409	0.725640059609254	0.538846645509126	0.775192259531506	0.603836363816806	0.75434624794219	0.679098335860156	0.694754831587552	0.683225983995731	0.729861922998613	0.768066747076822	0.594891227412581	0.606115710499231	0.610905395407331	0.715006906671452	0.715589344828776	0.714834863772469	0.554462135966227	0.682873115446841	0.678932994217128	0.723276866580895	0.694961196105361	0.588806431663574	0.766607445567027	0.683098562055005	3.6	18	126	moderate
Aluexon:1314	chr16	4767444	4767548	-	4.65809468147282	0.0104577837041236	0	0.0104577837041236	0.0104577837041236	0	0.00251649948357054	0	0	0	0	0.00521852576647097	0	0.00735007896692679	0	0.00135462022254475	0.00753820341617718	0	0	0	0.00528608342561831	0.000606796116504854	0	0.00283145400341165	0	0	0.00293431911409439	0	0	0	0	0	0	0	-17.07	12	95	lowest
Aluexon:132	chr1	46018106	46018233	+	78.1728813559322	0.473141340983603	0.221612531761757	0.251528809221846	0.262042864901311	0.432332083540349	0.315250016107509	0.319907069049213	0.268179821003562	0.221612531761757	0.315637653241201	0.337566977123226	0.352167070033125	0.308674962338498	0.313069305030231	0.271160074444771	0.269690681926114	0.338820383546888	0.243507586206355	0.262755053355204	0.473141340983603	0.323427641737909	0.265336901590074	0.264315969987759	0.321321659208532	0.302130218544192	0.337291686360869	0.321617726942102	0.302437634463652	0.302458185225887	0.331493666080528	0.271218030675096	0.259724488461438	0.24885704935999	7.71	5	169	high
Aluexon:1325	chr16	4481598	4481671	+	44.5712448860316	0.0871616474861998	0.0440469719617194	0.0431146755244803	0.0532620925298766	0.0486873251145223	0.0570569288936861	0.059566764761692	0.0583805952284051	0.0619087898859002	0.0604509106023178	0.0589680210228527	0.067031590323672	0.0530321650764334	0.0638709770833818	0.0538473416479087	0.0543000152353437	0.0631682733095442	0.0694205750432368	0.0543631129485838	0.0440469719617194	0.0487857477794417	0.0545166496425119	0.0525640033826663	0.064651617917484	0.058410569742185	0.0590392257140325	0.0596423032775893	0.0700653836947637	0.0558974050112418	0.0602530383928591	0.074926477286969	0.0670830592565233	0.0871616474861998	13.45	12	92	lowest
Aluexon:1329	chr16	4521315	4521450	-	13.6395090590298	0.218254494554904	0.0700447093889717	0.141306335838881	0.119107848677037	0.0839249357457473	0.112564209348698	0.126021026429029	0.153635932175381	0.159687743069952	0.115166607897838	0.155065981040552	0.151779652655165	0.142746666820638	0.172243539440674	0.0980497644360514	0.151928501097194	0.177475246702973	0.172172301978914	0.14378513824338	0.124542113673081	0.0828598349554716	0.0769481587160229	0.105219401844027	0.131695905442188	0.11496520075541	0.112716557840263	0.108632263154684	0.141470407933788	0.100188665302791	0.147202590276645	0.157994556657241	0.218254494554904	0.147091400823652	8.45	21	138	moderate
Aluexon:1331	chr16	12123468	12123589	+	8.222910578609	0.0289293615269846	0	0.023513861993838	0.0174789740440375	0.00914298794308202	0.0162369774614412	0.0194916583498128	0.0137047625961569	0.0186504033531512	0.0149104934805649	0.00897160381457936	0.00904333042927207	0.0197681046410171	0.00552591138051737	0.0191893267575696	0.0150103021242841	0.0114286380830498	0.0199991074686991	0.0214788900431373	0.01543130579244	0.0166605316859487	0.0154897725668517	0.0184006804645301	0.00907453819734521	0.0155197400605128	0.0176767661401469	0.0172591714851511	0.00940477555544635	0.0132019730859227	0.0289293615269846	0.00541549953314659	0.0183654729109275	0.0128205128205128	11.44	17	111	low
Aluexon:1333	chr16	12057748	12057883	-	0.000116890707188778	1	0.252100840336134	0.602550322454563	0.61609907120743	0.854651162790698	0.587521663778163	0.635514018691589	0.604166666666667	0.711340206185567	0.505208333333333	0.422700587084149	0.490384615384615	0.5	0.518867924528302	0.528301886792453	0.621710526315789	0.545454545454545	0.63855421686747	0.58252427184466	0.47906976744186	0.475728155339806	0.648275862068965	0.620174741858618	0.614035087719298	0.521739130434783	0.589887640449438	0.495626822157434	0.497076023391813	0.78125	0.363636363636364	0.252100840336134	0.545454545454545	0.666666666666667	9.23	15	147	moderate
Aluexon:1349	chr16	21738431	21738478	+	0.509292811221508	0.195480645609721	0	0.195480645609721	0.00928792569659443	0.195480645609721	0.0150779896013865	0.00934579439252336	0.0130208333333333	0.0103092783505155	0	0.0283757338551859	0.116144966144966	0.0125	0.0283018867924528	0.0138364779874214	0.0426535087719298	0.0454545454545455	0	0.081044845122515	0.00465116279069767	0.00728155339805825	0.0179310344827586	0.0305632060993459	0.0280701754385965	0.0367149758454106	0.0048689138576779	0.0157920310981535	0.0116959064327485	0.0625	0	0.0168067226890756	0	0	6.14	22	105	low
Aluexon:1356	chr16	21401723	21401821	+	0.000935125657510228	1	0.118604651162791	0.881395348837209	0.529411764705882	0.540697674418605	0.632582322357019	0.630841121495327	0.572916666666667	0.989690721649485	0.708333333333333	0.690802348336595	0.951923076923077	0.753125	0.707547169811321	0.494920174165457	0.786184210526316	0.727272727272727	0.710843373493976	0.543689320388349	0.118604651162791	0.786407766990291	0.496551724137931	0.258935663224782	0.403508771929825	0.597101449275362	0.312359550561798	0.4533527696793	0.403508771929825	0.53125	1	0.957983193277311	1	1	4.03	5	109	low
Aluexon:1363	chr16	28549847	28549975	-	798.841729982466	0.0607197304168026	0.0039801166424975	0.0567396137743051	0.0168228956214844	0.00832155344433502	0.016568810246324	0.0264663629328312	0.0220895160765051	0.01327200541834	0.0119571723058995	0.0216451495258265	0.0124428075091431	0.0167835205805009	0.0172254488921896	0.0176236468706829	0.0332756675199833	0.0156069791212488	0.0207691716503869	0.0193618812028748	0.0607197304168026	0.0158758838299826	0.0039801166424975	0.0206949639726199	0.0159962219403442	0.0148859446306033	0.0299679674681917	0.0148797158058257	0.0170214753554782	0.0136215362661282	0.0265278256564844	0.0199254805629455	0.0299521390286586	0.0110906145203431	2.39	9	144	moderate
Aluexon:1365	chr16	28599929	28600010	+	57.8028053769725	0.0522489757710123	0.00574854233390819	0.039255107852071	0.0155983899732883	0.0522489757710123	0.0231597458250074	0.0215116374414445	0.0247934924566889	0.0169699526919762	0.0207877633823503	0.0238956997684582	0.0285820843035803	0.0248526301451754	0.0207325144433611	0.0211464228685125	0.0197594732899655	0.0198867476243408	0.0193417124335611	0.0198265756054888	0.0164308362644701	0.0246462003322048	0.0233523103416514	0.0158721603269149	0.0208791262150913	0.0254422873275488	0.0430970766895066	0.0328562274033343	0.0265324183191624	0.0244147173712605	0.0157200722490786	0.0379372213401275	0.0129938679189413	0.0145216862103866	7.89	11	99	lowest
Aluexon:137	chr1	55124786	55124860	+	16.0361192285213	0.281812259485517	0.0202702882466067	0.26154197123891	0.174968252444031	0.0202702882466067	0.166320408494043	0.17897152273454	0.173933240081573	0.189953926003461	0.174826578120164	0.031524124929213	0.152041815022584	0.179350669820412	0.160250761948747	0.118814293378052	0.169556384534912	0.12681111751529	0.188683721171935	0.202998974573068	0.199968481975534	0.281812259485517	0.193567127957936	0.237139058229591	0.118735198757971	0.168693376133079	0.14691080970481	0.172841802821723	0.256096772419442	0.148826802497293	0.123984611749597	0.112630074588075	0.153213957759412	0.165955278951175	11.36	9	125	moderate
Aluexon:1370	chr16	23564365	23564444	-	7.58679135008767	0.148489273533756	0.0357914692541542	0.112697804279601	0.0714386101762294	0.144300247063876	0.0686430402053139	0.0753832909398544	0.105050888510051	0.0941293956032519	0.0800114163935072	0.036994660038245	0.091642798821284	0.0652126466500261	0.0926996562467012	0.0715716385072901	0.0690559615984494	0.0877532889380272	0.148489273533756	0.121355901086	0.125497022435264	0.0357914692541542	0.0522607786820922	0.0881731477193064	0.0480179569131826	0.0656671858372056	0.081940375476703	0.0783179246704016	0.119878306660913	0.0563433103317972	0.101539406820155	0.0825876424949298	0.0976190476190476	0.0973063973063973	2.34	8	178	highest
Aluexon:1377	chr16	30213357	30213449	+	66.6515488018702	0.0414767530394952	0.00756064033415032	0.0339161127053449	0.0126653562909867	0.0414767530394952	0.00938632133702016	0.00934189178996651	0.0129109008191358	0.0139072059999129	0.00967699784752129	0.0114713635645656	0.0123110259210829	0.0105325766434732	0.0105529172924785	0.0144306040478616	0.0112833380481355	0.00756064033415032	0.0137733504070858	0.0136008571013159	0.00925831181929681	0.0109122721730901	0.0113059206780861	0.0169735453374874	0.0131375490095562	0.0121478512137117	0.0110105733924338	0.0121367575331906	0.0144844174049058	0.0119356559422114	0.0211494557574385	0.0132691858051234	0.0155036307611587	0.0100108476065865	-0.38	11	103	low
Aluexon:1382	chr16	28490965	28491086	-	0.00140268848626534	1	0.8	0.2	1	0.988372093023256	0.974003466204506	0.990654205607477	0.989583333333333	1	0.963541666666667	0.960301928990774	1	0.996306818181818	1	0.962264150943396	0.993421052631579	0.988636363636364	1	0.941747572815534	0.8	0.827669902912621	0.979310344827586	0.903146235989763	1	0.994202898550725	0.956179775280899	0.943148688046647	0.929824561403509	0.96875	1	0.857142857142857	1	1	2.91	6	122	low
Aluexon:1384	chr16	28502283	28502383	-	54.8213909994155	0.00457328092527334	0	0.00457328092527334	0.00089186602449448	0.00124046322666195	0.00073586456301108	0.000809906835817932	0.000641218789251242	0.000285846952442046	0.00103038460643423	0.000630502302932906	0.0012040388702839	0.0014218107307072	0.000909275181008649	0.000709290625234843	0.00108562072551309	0.000500769276416281	0.00103685379579688	0.000754167903275202	0.000939228894440396	0.00151011414346325	0.000898895016196876	0.0018970873766896	0.000581498315904324	0.00138614075586598	0.000769500986499169	0.00116372346903704	0.000672364385966397	0.00457328092527334	0.001315200013152	0.000528391051911815	0.00197628458498024	0	4.07	9	169	high
Aluexon:1394	chr16	31104104	31104185	-	254.815078901227	0.0379535356265005	0.0107018187208669	0.0272517169056336	0.0178908143651778	0.0159027563586102	0.0204036813954248	0.0245729716594469	0.0248597845214595	0.0209518842669374	0.0202383388190678	0.0234135980664899	0.0177140652523829	0.0244671059238678	0.0187567623208235	0.0262726815402958	0.0248845475812907	0.0379535356265005	0.024208477303473	0.011958464483754	0.0272252470290821	0.0178468243635743	0.0107018187208669	0.0195948891984215	0.0227666551478248	0.0228179995152232	0.0266761621899191	0.0221280239550373	0.0323948587456924	0.0203545094110956	0.0347898500781901	0.0230003781748278	0.0263620264667783	0.0225355817453716	-1.45	9	153	high
Aluexon:140	chr1	62152464	62152567	-	57.4244301578025	0.10879525774545	0.0394671629576719	0.0693280947877779	0.0782178686174821	0.0398273316022681	0.0566329685694076	0.0586727974841013	0.0690865336350257	0.0464967811245986	0.0715909653567216	0.057311052283367	0.0976602549734651	0.0775051700298799	0.0885798731968634	0.0706526210246242	0.0565862427346044	0.0736765356233365	0.059013064327975	0.0541626608855547	0.0394671629576719	0.0417064474773681	0.10879525774545	0.0546139314376397	0.0731745141960629	0.0634449077895604	0.0737341004532149	0.0592469080414343	0.0855986267222678	0.0759388693801235	0.0665508242182187	0.100809076255397	0.0462874375798204	0.0511631061005179	3.97	7	101	low
Aluexon:1401	chr16	53488136	53488257	+	65.1686732904734	0.0114535316733429	0.00216243190418763	0.00868676858252279	0.00650078713870876	0.00573491896246792	0.00702768568541926	0.00847040615282561	0.00724836751152528	0.00840670027539656	0.00645160216738839	0.00575015713383395	0.00711670267579729	0.00956687844648605	0.00740632855372162	0.0062666594183871	0.0108492004867104	0.00666118879084048	0.00870141772906116	0.00936252587161147	0.00807100896840314	0.00511720799738783	0.00404483868591334	0.00825761245082402	0.00730417784701878	0.00560469794464761	0.00671478437364078	0.00638375340011258	0.00657197858487042	0.00555138439688555	0.00562163707077024	0.00794261840569588	0.00982335126336049	0.00216243190418763	2.91	6	96	lowest
Aluexon:1403	chr16	28872937	28873066	+	3.31279953243717	0.474389301181686	0.234426771533469	0.239962529648216	0.348827470953098	0.386068086222282	0.27048019234684	0.247622027841737	0.302542452340962	0.234426771533469	0.405573187177531	0.255618865861939	0.384336337053527	0.433256160327174	0.353298261328082	0.356642607456419	0.264547558504357	0.345124930402337	0.341542862526684	0.396842529698247	0.29353686255425	0.330956078998339	0.337111608836843	0.261186159293135	0.342402821615258	0.334498779650004	0.291506380215401	0.36569573871467	0.473121953454363	0.474389301181686	0.308992522628886	0.468781498613431	0.422883919407984	0.417979797979798	6.31	11	48	lowest
Aluexon:1405	chr16	28874481	28875073	+	0.00245470485096435	1	0.667318982387476	0.332681017612524	0.996904024767802	0.988372093023256	0.967071057192374	0.97196261682243	0.979166666666667	1	0.979166666666667	0.667318982387476	0.951923076923077	0.928125	0.990566037735849	0.982583454281567	0.963815789473684	1	1	1	0.932558139534884	0.956310679611651	0.993103448275862	0.981731532962669	0.964912280701754	0.988405797101449	0.967415730337079	0.986880466472303	0.935672514619883	1	1	0.789915966386555	1	1	-16.34	12	109	low
Aluexon:1410	chr16	57109851	57109966	+	33.2652250146113	0.0549886120808081	0.00602409638554217	0.0317720488372727	0.0331860197484001	0.03592722377169	0.0256707399269468	0.0253345837359049	0.0264930420682296	0.0232165632435354	0.0279749066034613	0.0235799145683626	0.0280258356202694	0.0276326180818002	0.0305233113582863	0.0294910779349534	0.0309777256575887	0.0253339011127362	0.0309562600190612	0.0334819161115	0.0287195175531185	0.0252235763910414	0.0243500442961738	0.0358820213283823	0.0272948243696552	0.0333757095975547	0.0362234839883228	0.0284914625554867	0.0549886120808081	0.0301752748650085	0.0234611737815492	0.0389111612759515	0.0252045214013949	0.0463458994708995	-1.75	6	137	moderate
Aluexon:1414	chr16	56876488	56876605	+	77.0842781998831	0.0037974500641103	0	0.0037974500641103	0.00225741523844499	0.00306836306480627	0.00145295362613347	0.00101939672353696	0.00155345118645063	0.00167819910722512	0.00230310839461258	0.001501197608142	0.00150090229631377	0.00154997730493436	0.00181184053684842	0.00103039520564312	0.00145721398919087	0.001718379932828	0.000889754832400452	0.00142716405167268	0.000893084497717469	0.00131815171896959	0.00143947639848457	0.00163900579699306	0.00164873239585306	0.00132427044221009	0.00139948297964616	0.00107666954389965	0.00367244303349957	0.0037974500641103	0.00196393673043043	0.00155921168160465	0.000999000999000999	0	3.88	15	155	high
Aluexon:1415	chr16	58429004	58429120	+	4.33196960841613	0.529411764705882	0.0238095238095238	0.220248956288931	0.0902764615339738	0.244058480098455	0.0615876793847935	0.0594720790522039	0.0724846060931191	0.105719194894453	0.0792502438472833	0.0608603861846233	0.0665674637460945	0.0662401317725638	0.0616148002940456	0.0587709914788442	0.0732278441203303	0.0804082857195505	0.0704491173839154	0.0935345129519887	0.0741509552869066	0.0750538559264186	0.0592170220408156	0.148612869833177	0.0748213303060949	0.0998501253990502	0.0550061515454047	0.0705649117768822	0.0686328616153177	0.0584077380952381	0.123415977961432	0.0607872044586669	0.131658196875588	0.0238095238095238	4.19	18	150	high
Aluexon:1416	chr16	58495373	58495484	+	5.68860315604909	1	0.0233918128654971	0.970794233646131	0.108359133126935	0.994186046511628	0.325823223570191	0.252336448598131	0.666666666666667	0.103092783505155	0.109375	0.270058708414873	0.663461538461538	0.159375	0.179245283018868	0.111756168359942	0.217105263157895	0.147727272727273	0.674698795180723	0.475728155339806	0.144186046511628	0.956310679611651	0.675862068965517	0.473391580619539	0.140350877192982	0.133333333333333	0.707865168539326	0.183673469387755	0.0233918128654971	0.09375	0.0909090909090909	0.0252100840336134	0.181818181818182	0.166666666666667	8.6	6	91	lowest
Aluexon:1417	chr16	57208081	57208198	-	26.7292811221508	0.352882305314264	0.103219936123139	0.249662369191125	0.209187874606619	0.126736062133833	0.12944886794341	0.137305796861977	0.204963417016148	0.195232730373768	0.244653942036459	0.245991803517607	0.321069122820826	0.210222371665932	0.267649678737913	0.136530055178155	0.107497429349797	0.296141268124667	0.202370844103696	0.291710177511716	0.103219936123139	0.1782627765816	0.168729320426405	0.106538897253713	0.169779314356985	0.245788199491623	0.142122464008709	0.204752539680588	0.279834975721796	0.202588180372204	0.177878338390318	0.352882305314264	0.194755059409904	0.211398152260218	3.36	14	102	low
Aluexon:1421	chr16	66916916	66917003	+	2.03156049094097	0.666666666666667	0	0.181818181818182	0.128629598906486	0.0811335144183981	0.152310030558333	0.103605379398898	0.118449374699375	0.132889835898996	0.135566459003959	0.0759455665477668	0.109172771672772	0.117710003704586	0.170290506139563	0.0886439223814782	0.118180701636201	0.138706432456432	0.170587110346146	0.14204128253243	0.100296666034785	0.121773938036074	0.173424774459257	0.0908927762342569	0.0934514316093263	0.135160716899847	0.103917640716157	0.14349222653999	0.131495405179616	0.12645202020202	0.0555555555555556	0.178848904157851	0.181818181818182	0	4.54	6	180	highest
Aluexon:1431	chr16	68282470	68282593	+	16.0286382232613	0.36067297023246	0.016190088186116	0.344482882046344	0.0924253142131023	0.164469682876236	0.055872787864454	0.0898700009713411	0.10345737538919	0.0727634891909073	0.199696078631498	0.0428394424925184	0.0454447130455791	0.06285770994915	0.140414555099882	0.0519725141754174	0.105020092511525	0.129884964255866	0.106267718216336	0.0539535034706747	0.0641960375569984	0.0285400784896173	0.0339387175429028	0.0630107875607094	0.0626620070572448	0.126676773643907	0.0787151020746487	0.0868874847217782	0.143854183110765	0.0872940111302081	0.192806140219933	0.36067297023246	0.0705316189187157	0.016190088186116	4.72	13	121	low
Aluexon:1433	chr16	68567599	68567756	+	0.577440093512566	1	0.350293542074364	0.649706457925636	0.891640866873065	0.988372093023256	0.596187175043328	0.775700934579439	0.822916666666667	0.989690721649485	0.744791666666667	0.350293542074364	0.567307692307692	0.659375	0.811320754716981	0.521044992743106	0.884868421052632	0.625	0.867469879518072	0.980582524271845	0.388372093023256	0.41747572815534	0.910344827586207	0.899920571882446	0.87719298245614	0.672463768115942	0.807865168539326	0.623906705539359	0.87719298245614	0.8125	0.727272727272727	0.445378151260504	0.727272727272727	1	1.6	6	131	moderate
Aluexon:1436	chr16	58658557	58658698	-	1.9395675043834	0.497835497835498	0.0692640692640693	0.428571428571429	0.263202786275439	0.285262444274072	0.190779074276166	0.230084396812427	0.417840033382797	0.208643743097539	0.246714883909558	0.265079528432857	0.3109864980142	0.276269768766667	0.337950100214251	0.198667290689829	0.224127263205094	0.319480656053256	0.316924842226047	0.127096204766108	0.275962661284155	0.165427506689643	0.271444991789819	0.084856049431109	0.322051899283021	0.238546948440148	0.236934253252427	0.309877853547193	0.36820080504291	0.378125	0.0883510428964974	0.278819266634393	0.497835497835498	0.0692640692640693	8.61	6	123	moderate
Aluexon:1443	chr16	68345943	68346077	+	7.02162478082992	0.83925494372512	0.515881599260288	0.323373344464832	0.652015673640899	0.693332893117293	0.601428552458186	0.624676270892506	0.675862326166133	0.699767108403242	0.611760687835471	0.521786432939049	0.546900264563263	0.646759173577736	0.625679486649698	0.634400419729912	0.682256721925225	0.584445792613536	0.69189982519197	0.724164143176691	0.83925494372512	0.742481425727997	0.562303173265903	0.782362186343232	0.609159032513615	0.643853808504312	0.648110361537204	0.639506948409557	0.648916773286037	0.604522744285663	0.700650665730219	0.515881599260288	0.682845063980141	0.764916691170301	2.52	11	145	moderate
Aluexon:1444	chr16	69816933	69817053	+	3.02524839275278	0.403146379816809	0.0833333333333333	0.180924157594586	0.309645904881527	0.241646600676174	0.317322079083032	0.352543992120881	0.322214030260341	0.252933479762643	0.387828530226576	0.312909880215243	0.360359340287909	0.327320251401223	0.325121522800272	0.300794905414685	0.274935022415432	0.315101865190325	0.295426991765989	0.360302458503487	0.267777142289093	0.312734853033254	0.392171696194873	0.403146379816809	0.348076643255477	0.338272731525263	0.311967097966595	0.379222905634509	0.365397941948586	0.292373384377061	0.330804283435862	0.350800320128051	0.272510822510823	0.222222222222222	4.74	19	117	low
Aluexon:1453	chr16	74698588	74698643	-	1.55172413793103	0.548051948051948	0.115384615384615	0.380604969260431	0.269506397606926	0.276816572591426	0.374640260737213	0.377868926473929	0.307617844336594	0.32651372110135	0.348898078194953	0.271966104340667	0.419027126719434	0.307769834332334	0.305525606469003	0.317861817381469	0.363716875230033	0.353405527553255	0.3683295266038	0.24454461396209	0.283081872527837	0.220775543227	0.266345761518175	0.203325569079509	0.275847297983521	0.356694002218299	0.356531347252538	0.315721552737694	0.250286490637368	0.232589285714286	0.548051948051948	0.167446978791517	0.246753246753247	0.3	10.51	7	160	high
Aluexon:1454	chr16	70394678	70394795	+	49.7935710111046	0.0223107293866036	0.00305272819648672	0.0192580011901169	0.0112537023645994	0.0223107293866036	0.0069376894398123	0.00896199981572893	0.00953090371526873	0.0173865811363997	0.00547269814624928	0.00435350647091292	0.00700943252702692	0.00765787690638957	0.0101343369976268	0.00730029783636195	0.00947725797960669	0.00627494775736405	0.0120810277539805	0.00903106352013158	0.00305272819648672	0.00741986222576909	0.00628645603321961	0.0109222417143509	0.00999371853453202	0.00742938352450761	0.00574654247529443	0.00716792465430317	0.00972635940214794	0.00444640448098085	0.00675134675413457	0.00739192314923405	0.00399336178446798	0.00647243695286755	7.29	7	188	highest
Aluexon:1455	chr16	70351159	70351276	-	0.476797194623027	0.994186046511628	0	0.722170390934328	0.541795665634675	0.994186046511628	0.511265164644714	0.551401869158878	0.4375	0.742268041237113	0.395833333333333	0.272015655577299	0.528846153846154	0.321875	0.509433962264151	0.41799709724238	0.703947368421053	0.454545454545455	0.542168674698795	0.640776699029126	0.474418604651163	0.492718446601942	0.6	0.645750595710882	0.596491228070175	0.4	0.429213483146067	0.389212827988338	0.350877192982456	0.40625	0.727272727272727	0.420168067226891	0.545454545454545	0.666666666666667	5.07	24	143	moderate
Aluexon:1457	chr16	67869441	67869561	-	1.06277030976037	0.727272727272727	0.0934496124031008	0.633823114869627	0.232347837920593	0.615741200284184	0.257321454760091	0.242679127725857	0.30620359703021	0.34020618556701	0.263268849206349	0.161513372472277	0.336538461538462	0.371519143550372	0.431656184486373	0.336458928911759	0.264071637426901	0.357859414426928	0.367871485943775	0.577785483125289	0.0934496124031008	0.219093234400326	0.282988505747126	0.343014738328479	0.356766917293233	0.381613341823868	0.354053954635244	0.331225771313235	0.282407773820516	0.212797619047619	0.472727272727273	0.100840336134454	0.727272727272727	0.333333333333333	1.58	10	129	moderate
Aluexon:1459	chr16	71928622	71928759	+	2.87270601987142	1	0.529411764705882	0.470588235294118	0.876160990712074	1	0.932409012131716	0.925233644859813	0.90625	0.845360824742268	0.822916666666667	0.575342465753425	0.884615384615385	0.903125	0.858490566037736	0.908563134978229	0.921052631578947	0.920454545454545	0.891566265060241	1	0.572093023255814	0.669902912621359	0.882758620689655	0.955520254169976	0.789473684210526	0.866666666666667	0.865168539325843	0.835276967930029	0.695906432748538	0.875	1	0.529411764705882	1	0.833333333333333	10.28	18	149	high
Aluexon:1460	chr16	71937066	71937159	+	121.342957334892	0.00287349250135243	0	0.00223492289726558	0.0012955595522024	0.00202325125974292	0.0018866723087736	0.00234885973541573	0.00184834820226735	0.000924401912126609	0.0021687069945882	0.00149840396933526	0.00192118246701014	0.00154891626875883	0.00164517066487078	0.00163943890527168	0.00202966858978872	0.00252091822867503	0.00222924323353237	0.00123992458649531	0.000912042649768353	0.000902075581378862	0.00129865121438457	0.00162338218306304	0.00233429306499388	0.00170836131952386	0.00167428264163171	0.0017966166548523	0.00229149664879728	0.00287349250135243	0.00272574568140778	0.00132623874835518	0.00276717862039069	0.000638569604086845	7.37	7	154	high
Aluexon:1465	chr16	75653530	75653641	-	9.45201636469901	0.014544895542242	0	0.014544895542242	0.00751381492239865	0.00744609760969329	0.00349488417943553	0.00390959616320928	0.0073134531590414	0.00738864935347652	0.00717788591482477	0.014544895542242	0.00328995565837671	0.00859597938817378	0.00303371845262435	0.00591225789693029	0.00319823359800082	0.00552839998033475	0.00493540689287607	0.00131792821684312	0.000688613711869526	0.00306359421238067	0.00330703803189572	0.00292320139354063	0.00223677473253025	0.00345589033057064	0.00395929365094472	0.00396986909491313	0.0071255495359233	0.000844594594594595	0	0.00537548352674403	0	0.00980392156862745	7.72	21	102	low
Aluexon:1467	chr16	77770545	77770638	+	3.12051431911163	0.848484848484849	0.465498190183847	0.365029117547422	0.573873162514989	0.676215615791611	0.794271471562689	0.74225105137912	0.625221018610838	0.623195788128971	0.596874055750906	0.465498190183847	0.648423285539379	0.688021655091538	0.6542305567764	0.735287851564163	0.754873041032531	0.625796292490596	0.638371405587002	0.662302612593486	0.752129713004791	0.790889421308737	0.585758572715499	0.830527307731269	0.641024566312291	0.657704561898178	0.64551825285289	0.665291314013347	0.562513156822586	0.62681629815197	0.607018364776985	0.611975072011291	0.659272981920041	0.783585858585858	9.08	11	123	moderate
Aluexon:1471	chr16	81014375	81014484	-	64.0092343658679	0.356684057769269	0.16869815630596	0.18798590146331	0.224499513493622	0.202543997527286	0.209682690265748	0.212946513910553	0.226102897790981	0.275024728750763	0.227773184115627	0.242945608781006	0.205439684978938	0.209045141452052	0.25257850944157	0.185439378986798	0.224407305465388	0.207258443325652	0.244044156460176	0.336251033745297	0.211623533333179	0.288708562326663	0.248805443771521	0.356684057769269	0.203142416443193	0.211484313076903	0.212030259421544	0.211701500273248	0.234405415561672	0.237255699661787	0.235567723779091	0.236348297045919	0.22259292138528	0.16869815630596	5.47	7	170	highest
Aluexon:1474	chr16	72054299	72054395	+	11.7278784336645	0.0452207486008464	0	0.0397156559665093	0.0373182997383493	0.0324010973147355	0.020317618594386	0.0296699248524407	0.0321106755193891	0.043055820379737	0.0231724200175033	0.0181437437478166	0.0301866848959842	0.0286818589531364	0.0452207486008464	0.0243707269513025	0.0290346225138984	0.0140834920508856	0.0259130665123015	0.0411947358026096	0.00550509263433709	0.0280376915153313	0.0114344936989791	0.018798164297506	0.0215777742902481	0.0310510287887954	0.0255751012366008	0.0219922262027653	0.0354591990668249	0.0108095271601464	0.0170940170940171	0.0360552316719191	0.0155844155844156	0.00666666666666667	3.19	14	154	high
Aluexon:1476	chr16	84536327	84536468	-	3.27562828755114	0.584424067515774	0.348958500504977	0.235465567010797	0.53154922493417	0.393961158232301	0.47124214525741	0.509092390704628	0.520507487292004	0.426210751308035	0.500830526993162	0.356615411015196	0.507330934279833	0.478653498048203	0.50433676273177	0.411182272668795	0.470476006495805	0.584424067515774	0.445998453644497	0.538483630716641	0.50317331930875	0.348958500504977	0.535585577846783	0.387091817106172	0.523953629890999	0.466076535384397	0.518951760693803	0.489362501489274	0.47234302409741	0.564835458171056	0.528183298693908	0.414251155007458	0.429043124371016	0.407732790085731	0.6	5	163	high
Aluexon:1477	chr16	84766072	84766193	+	30.4514319111631	0.0115479115479115	0	0.0115479115479115	0.001701529173968	0.00247639933486981	0.00254338299156711	0.00196805311824679	0.00178190941110406	0	0.00223860243561173	0.00144905046711627	0.00285833697385856	0.0026699814931158	0.00262184291826803	0.0021247828757359	0.00458318372632637	0.00168002992283066	0.00294050322802032	0.00232934466121234	0.00190605737096143	0.00155553300824811	0.00241326066786738	0.00311131266175036	0.00189977513258774	0.00203437664126405	0.00211476973943322	0.00217006321631838	0.00212166590595769	0.00260416666666667	0.0115479115479115	0.00262887544955089	0.00660782751493265	0	6	14	112	low
Aluexon:148	chr1	63975736	63975852	-	7.98702513150205	0.157650938754118	0.0137056207625574	0.143945317991561	0.0511573442019767	0.0757139454147396	0.0611542852157771	0.0547694577775389	0.0934503332562045	0.0387837498956821	0.0606898816397914	0.157650938754118	0.0578592183364424	0.0877333793180002	0.0323230718756623	0.0400781154901232	0.0341791756413077	0.0574388073081486	0.045149505075039	0.0220944658272718	0.116130813951013	0.0844610019914695	0.0381529570997479	0.0559258895923746	0.0328769772129389	0.0566827069925618	0.0715827728239377	0.0605989019929551	0.0437920629372412	0.0497592738321639	0.0305149396058487	0.0920731730471448	0.0137056207625574	0.0363843813387424	3.55	10	129	moderate
Aluexon:1484	chr16	88726928	88727045	-	0.637872589129164	1	0.909090909090909	0.0909090909090909	0.996904024767802	1	0.989601386481802	0.990654205607477	1	1	0.989583333333333	0.923679060665362	0.990384615384615	0.99375	0.990566037735849	0.991291727140784	1	0.977272727272727	0.975903614457831	1	0.997674418604651	0.980582524271845	1	1	1	0.997101449275362	0.98876404494382	0.997084548104956	0.947368421052632	1	0.909090909090909	0.974789915966387	1	1	1.45	7	130	moderate
Aluexon:1485	chr16	88727156	88727249	-	0.637872589129164	1	0.667532467532468	0.279643429364403	0.890209478927958	0.814986932113764	0.886926077259982	0.878605420356649	0.871226654678667	0.813090200647253	0.869287981218128	0.775090667262494	0.868558231298616	0.896088345358691	0.841922057049985	0.867043683580468	0.945360743343918	0.874029821188912	0.82375286471672	0.888884797499423	0.947175896896871	0.890268220678414	0.832153219765645	0.907571934855621	0.92472576361773	0.876972201518951	0.873779503690796	0.895115358685304	0.808666479719111	0.756114718614719	0.667532467532468	0.827559144870069	0.875245966155057	0.944444444444445	3.6	26	111	low
Aluexon:1498	chr16	70510088	70510235	+	17.3822326125073	0.120912316439588	0.0402713133366489	0.0806410031029393	0.071948860294759	0.107895324339285	0.0476354703014052	0.0449482126698493	0.0711413238622585	0.116482815867853	0.0506093311617311	0.0601892043219285	0.0704475114492221	0.0709036060213144	0.0816545427843231	0.0607953531040556	0.0773733134694269	0.0786076446896209	0.0792482994059913	0.0963654975603692	0.0636933095181844	0.0672265119551717	0.0528668219860326	0.104078012515955	0.0402713133366489	0.062829971538092	0.0422318817610255	0.0590780610557439	0.0612731377937992	0.0630137056890231	0.120912316439588	0.0832155450642665	0.0639884093967274	0.087354674311196	5.12	13	20	lowest
Aluexon:1499	chr16	70558765	70558918	+	33.3016949152542	0.0311703426597044	0.00935091987395331	0.0218194227857511	0.0133473026313792	0.0150733968720977	0.0224993343639142	0.0224070185536238	0.0231982166043171	0.0167345078465812	0.0190507818206904	0.0248443675401032	0.0255425022141569	0.0298060824327089	0.0172415219758413	0.0235798365771638	0.0215828610004027	0.0219609162068764	0.0239358762409608	0.0168708060309564	0.0291779326870439	0.0168207045709887	0.00935091987395331	0.0119731908667779	0.0148628992200451	0.02094734331262	0.0203780459317978	0.0210028803099631	0.0164385879560119	0.0130451607024038	0.012665525049426	0.0146589694475423	0.0220472413088417	0.0311703426597044	5.2	7	55	lowest
Aluexon:1500	chr16	85705786	85705913	+	60.7368790181181	0.0189370543450342	0.00273224043715847	0.0162048139078757	0.00688936058347157	0.0107117866075238	0.0107953230080022	0.0121128469299656	0.00767854021309537	0.00671672314462861	0.0109395537410142	0.00803002283565809	0.00662580206534078	0.0174522551413304	0.00731276130554921	0.0131917123877396	0.00886335330656397	0.00903095673915909	0.010418245892203	0.00658959474815598	0.0148678942906393	0.00690899857476808	0.00514323759219394	0.00658864868419551	0.00771429990646545	0.0103671322242108	0.00864043625110788	0.0078010788231794	0.00641473765720534	0.00919483720590051	0.0189370543450342	0.00508329698447772	0.00832086575033284	0.00273224043715847	4.48	7	102	low
Aluexon:1524	chr17	7828628	7828819	-	5.11431911163063	0.154545454545455	0	0.141677237491191	0.0372376228973857	0.0158382309365102	0.041406927614155	0.0268712614212946	0.0569775132275132	0.0329020920381282	0.0584491318866319	0.0256145212040758	0.0335721548791433	0.0421399620714786	0.0490466628067696	0.0207547169811321	0.0406082879785313	0.0214569735390169	0.0544625519621221	0.0366951021318734	0.0128682170542636	0.026537216828479	0.0363357715081853	0.0489729374680613	0.0290524290524291	0.0339471463202104	0.0249305406163128	0.0346737310594282	0.0456554491642211	0.109126984126984	0.154545454545455	0.0387354941976791	0.137254901960784	0.0198830409356725	5.95	22	78	lowest
Aluexon:1527	chr16	89844749	89844870	-	5.2082992402104	0.174643575378869	0	0.144340545075839	0.0978133897156561	0.070454618505342	0.0800377985046854	0.09747249116408	0.0814332715530758	0.133648682360023	0.0902330469930819	0.072936367943203	0.111934235492322	0.0740535481760649	0.0529925056737371	0.0532271187931565	0.0836960554065817	0.0654582878792895	0.12065404475043	0.117925646280872	0.0442118863049096	0.0754826604550065	0.0701536218150279	0.107488668076932	0.0806136299500144	0.0673024037084412	0.0793237915779	0.0727824715764278	0.113665676685067	0.174643575378869	0.0303030303030303	0.0966904329017816	0.0656565656565656	0.166666666666667	12.22	21	141	moderate
Aluexon:1543	chr17	15880893	15881014	-	1.23763880771479	1	0.726027397260274	0.273972602739726	0.990712074303406	1	0.987868284228769	0.995327102803738	0.979166666666667	0.989690721649485	0.942708333333333	0.726027397260274	1	0.9875	0.971698113207547	0.991291727140784	0.990131578947368	0.988636363636364	1	1	0.902325581395349	0.944174757281553	1	0.984114376489277	0.982456140350877	0.991304347826087	0.975280898876404	0.973760932944606	0.976608187134503	1	1	0.974789915966387	0.909090909090909	1	5.02	11	76	lowest
Aluexon:1548	chr17	16101915	16102033	-	1.69526592635885	0.8	0.449183810048527	0.298964338099621	0.566048698871558	0.477926143623818	0.514763314209178	0.540500168123759	0.570684490935716	0.574392385945408	0.5500549595968	0.449183810048527	0.522852681506528	0.567212161924333	0.461654243216396	0.52632900620643	0.46559783418336	0.622201625461195	0.561664813261222	0.527569086792388	0.525587344050793	0.456530026068861	0.534878068730316	0.532732018197295	0.561428280468528	0.583030094082894	0.498418194395803	0.53181332965848	0.555727492131001	0.58943213649096	0.478706854642683	0.456808084539177	0.489572746094485	0.748148148148148	9.23	16	67	lowest
Aluexon:1549	chr17	15927801	15927894	+	39.9713617767387	0.093652660154772	0.010057456405367	0.083595203749405	0.0300894393896745	0.0266182041304288	0.0383262663964667	0.0303244629581363	0.0561279210919336	0.0454143886165944	0.0311116671622324	0.0386117489574732	0.0459748043614654	0.0449048391342044	0.0433035970593256	0.0355316462724356	0.0454275537131265	0.0294403026970238	0.0650119777426367	0.0318717829487833	0.010057456405367	0.0246450074261287	0.0193236670360309	0.093652660154772	0.0242734056193087	0.0450649951760069	0.0358082272432969	0.0465600152653783	0.0251948259320373	0.0411003721782814	0.0307282146239492	0.0773475202456881	0.0380071864477383	0.0332561492150355	7.28	16	63	lowest
Aluexon:1550	chr17	16690260	16690434	+	3.19812974868498	1	0.705882352941177	0.294117647058823	0.894736842105263	1	0.935875216637782	0.957943925233645	0.885416666666667	0.969072164948454	0.9375	0.718199608610568	0.961538461538462	0.940625	0.933962264150943	0.988388969521045	0.990131578947368	0.977272727272727	0.963855421686747	1	0.823255813953488	0.934466019417476	0.924137931034483	0.984908657664813	0.964912280701754	0.971014492753623	0.862921348314607	0.911078717201166	0.91812865497076	0.90625	0.909090909090909	0.705882352941177	1	1	5.65	5	127	moderate
Aluexon:1553	chr17	17388612	17388745	+	24.3325540619521	0.0263157894736842	0	0.00899498536854715	0.00684552514445216	0.00580765127005625	0.00498259177968877	0.00377430011539119	0.00799851794122926	0.00531064028897482	0.0078375069525977	0.00682824131090717	0.00563343491012817	0.0060757974223364	0.00585772409344441	0.00425194928723905	0.00594411576563373	0.00548736566955815	0.00729371561766443	0.00380544512390646	0.00899498536854715	0.0048927376341401	0.00209722175779933	0.00515201808426706	0.00331420547169677	0.00592355826966731	0.00450912907540231	0.00620623671689504	0.00479468058234103	0.00644734972452925	0.00780459603989016	0.00894088645534275	0.0013986013986014	0	7.28	10	86	lowest
Aluexon:1556	chr17	17876977	17877065	+	2.4489772063121	0.857142857142857	0.0476190476190476	0.420738445753028	0.303294814822949	0.243798214777114	0.263939701795243	0.290020163185387	0.392421205206615	0.3986157826607	0.296788013032625	0.0476190476190476	0.161939102564103	0.44808990141953	0.34224184138483	0.428721444752351	0.411807073993779	0.214962121212121	0.468357493372075	0.361438250834633	0.371517500587268	0.392981943892138	0.298818977956909	0.363716051747758	0.250845399598862	0.402453488540445	0.220582779349259	0.350042171856612	0.321231848837628	0.31223118182838	0.321763085399449	0.284744807013715	0.249226963512678	0.323170895152319	-3.79	6	161	high
Aluexon:1560	chr17	18263728	18263866	-	1.90870835768556	0.5	0.0467836257309941	0.135034556087188	0.107935779188739	0.0565522978313676	0.0972985477918665	0.086974873111075	0.0811750749250749	0.0954583789635336	0.0883515211640212	0.0525754350647449	0.0541616142153473	0.0811074512540263	0.0647798742138365	0.070474622729989	0.0985494886520428	0.100564618462346	0.0696500286861733	0.0925566343042071	0.0971235611933286	0.0551375404530744	0.0919704433497537	0.0843822887905493	0.123597208891327	0.113809504090009	0.0738926568847687	0.108245255302285	0.0467836257309941	0.147952824064169	0.181818181818182	0.108122381597872	0.0970090515545061	0.166666666666667	4.19	14	156	high
Aluexon:1561	chr17	18431887	18432061	-	0.181414377556984	1	0.434442270058708	0.565557729941292	0.758513931888545	0.918604651162791	0.849220103986135	0.906542056074766	0.75	0.855670103092783	0.770833333333333	0.434442270058708	0.826923076923077	0.840625	0.839622641509434	0.853410740203193	0.898026315789474	0.806818181818182	0.903614457831325	0.893203883495146	0.630232558139535	0.694174757281553	0.786206896551724	0.747418586179508	0.789473684210526	0.849275362318841	0.746067415730337	0.76530612244898	0.818713450292398	0.59375	1	0.529411764705882	0.909090909090909	1	5.65	5	127	moderate
Aluexon:1584	chr17	28490083	28490178	+	3.37580362361192	0.00231080300404391	0	0.00231080300404391	0	0.000447227191413238	0.00231080300404391	0.000878664430066299	0.000416666666666667	0	0	0	0	0.00107371794871795	0	0.00224051258762738	0.0015406162464986	0	0.00092678405931418	0	0.000332225913621262	0.000995767986059248	0	0.00172232990897346	0	0.000579710144927536	0.000781166399143927	0.000208246563931695	0	0	0	0	0	0	7.28	10	112	low
Aluexon:1605	chr17	30193674	30193734	-	110.818118059614	0.0109339347965446	0.00154913769937244	0.00938479709717218	0.00493739089923903	0.0028697309655093	0.00506759566373479	0.00499571312202167	0.00397050717889781	0.0047916459832659	0.00420768139726935	0.00363276321710208	0.00435927758279751	0.00404265185626373	0.00502330431058373	0.00448182651175546	0.00450268396807064	0.00501590564133326	0.0054413883613573	0.00298309924470558	0.00495198702083582	0.00414614495703921	0.00351764488289667	0.00335970298385081	0.00353598053675074	0.00402707790043461	0.00378101313447842	0.00396074517651727	0.00354095413184302	0.00364159325709609	0.00154913769937244	0.00280873194182998	0.00476224718133896	0.0109339347965446	10.62	18	90	lowest
Aluexon:1615	chr17	33693966	33694082	-	0.0488603156049094	1	0.672268907563025	0.327731092436975	1	0.825581395348837	0.998266897746967	1	0.979166666666667	1	0.942708333333333	0.829745596868884	1	1	0.990566037735849	0.986937590711176	1	0.988636363636364	1	0.941747572815534	0.923255813953488	0.987864077669903	0.958620689655172	0.71405877680699	1	0.991304347826087	0.938202247191011	0.967930029154519	0.853801169590643	0.875	1	0.672268907563025	1	1	4.73	14	185	highest
Aluexon:164	chr1	54645659	54645906	-	3.47282291057861	0.0602083425811551	0	0.0602083425811551	0.0375549858385407	0.0221157395576	0.0242702291657998	0.0284143894774374	0.0284889187752965	0.030944236007911	0.0164989744081816	0.0182653600797378	0.0306494558293317	0.0264576880789632	0.0224820422517426	0.0277552766430409	0.0242706239024676	0.0370223591716538	0.0199333877399079	0.0602083425811551	0.0356613435843762	0.0229602113097259	0.0282010176397736	0.03203362041053	0.0172869041290094	0.02217980125397	0.0321818988724877	0.0237233556430408	0.0372881256179565	0.0172847985347985	0.00826446280991736	0.0139150532007675	0	0.0333333333333333	12.12	17	118	low
Aluexon:1642	chr17	38176781	38176870	-	0.000818234950321449	1	0.422700587084149	0.577299412915851	0.73374613003096	0.924418604651163	0.651646447140381	0.691588785046729	0.739583333333333	0.77319587628866	0.65625	0.422700587084149	0.721153846153846	0.775	0.69811320754717	0.525399129172714	0.838815789473684	0.727272727272727	0.867469879518072	0.961165048543689	0.813953488372093	0.436893203883495	0.655172413793103	0.635424940428912	0.736842105263158	0.753623188405797	0.67752808988764	0.651603498542274	0.502923976608187	0.71875	0.818181818181818	0.579831932773109	1	0.833333333333333	-1.73	6	124	moderate
Aluexon:1648	chr17	40881165	40881257	-	33.987025131502	0.00320058651790266	0	0.00320058651790266	0.000897013422067042	0.00115072539241352	0.000720024220246292	0.00101551978296048	0.000320504170939556	0.00138953318281765	0.000362815391109878	0.000816624336334008	0.00200717758449717	0.00103073853705934	0.00114714241687498	0.0011826052868835	0.000913101701469461	0.000478544272789992	0.000835968777495737	0.00097179882090794	0.0017971231988096	0.000952770352048468	0.000670047566599291	0.00320058651790266	0.000188643652141105	0.000868368901311309	0.000509259948678096	0.000513294343843621	0.00182897873221686	0	0.0009000900090009	0.00196442213248936	0.00175279494585388	0	6.85	7	164	high
Aluexon:1651	chr17	39988860	39988955	-	67.2285213325541	0.017796938819503	0.00304721194984655	0.0147497268696564	0.00910765091384806	0.017796938819503	0.00814219485791631	0.0109835999793301	0.00931189782418952	0.00632096373871135	0.00917530199736243	0.0054789587529672	0.00725526018893114	0.0102241132337783	0.0110796662571541	0.00694242136381963	0.00905586765382947	0.00769495293795267	0.00785421178752745	0.0107082295363427	0.00818196043930568	0.00386435166623486	0.0073390117425238	0.00304721194984655	0.0108320179751367	0.00739052480014049	0.00721449172763844	0.00605036711846261	0.0077942331571332	0.00776908187378889	0.00766022382678843	0.00455921428265207	0.00484806231406884	0.00446368446368446	6.74	6	120	low
Aluexon:1653	chr17	41114192	41114289	-	49.2285213325541	0.0229248111769444	0.00666666666666667	0.0149809046003701	0.0139011143889935	0.0214630962055157	0.0149847873448351	0.0165986037421302	0.0201649372623825	0.0205327027471941	0.013940172184538	0.0127497911726379	0.0136565449512424	0.0175065111423819	0.0207301254106294	0.0154916334008321	0.0194910678507404	0.0127752694231783	0.0193243043689333	0.0128834480319976	0.011375041319782	0.0086052585250559	0.00873941713039359	0.0139039304644424	0.0136057311023898	0.0135236926991564	0.011576593477461	0.0126663796336003	0.0144613018319993	0.0146955947304902	0.00794390657657428	0.0108872359508309	0.0199146789301728	0.0229248111769444	7.17	19	111	low
Aluexon:1663	chr17	42258991	42259088	-	0.0461718293395675	1	0.844186046511628	0.155813953488372	1	1	0.991334488734835	0.981308411214953	1	1	0.979166666666667	0.976516634050881	1	0.984375	1	0.995645863570392	1	1	1	1	0.844186046511628	0.966019417475728	0.993103448275862	0.907069102462272	1	0.994202898550725	0.99438202247191	0.995626822157434	0.988304093567251	0.875	1	0.907563025210084	1	1	6.27	24	168	high
Aluexon:1664	chr17	42260298	42260437	-	0.0461718293395675	1	0.690891472868217	0.309108527131783	0.954009478382136	0.956007751937984	0.948903426633063	0.941692627206646	0.974537037037037	0.976988896152025	0.913489201770452	0.940872486256424	0.975174825174825	0.925910218253968	0.942849655585505	0.970451083219397	0.970739537380404	0.969615800865801	0.975359178973637	0.989705028140208	0.690891472868217	0.875196486361535	0.956130268199234	0.751912263449197	1	0.9726279437149	0.945323933476958	0.962615262555239	0.917571707045391	0.833333333333333	0.959001782531194	0.775783040488923	0.952380952380952	1	3.08	9	139	moderate
Aluexon:1676	chr17	45564129	45564250	-	7.36995908825248	0.224447683114378	0.0831417322767574	0.141305950837621	0.148397523075416	0.190085419774177	0.143931738856569	0.169724798370941	0.168302494406621	0.216882628873165	0.118034011822632	0.0930935798260181	0.111981335062782	0.105500516494168	0.190416661803297	0.134566534448524	0.224447683114378	0.138037285589998	0.20485489741751	0.178352469810794	0.0831417322767574	0.121152419442804	0.101058394252737	0.149710129369889	0.147138464190758	0.135326468303278	0.144653264654925	0.140576439927319	0.126052013014178	0.110412783684548	0.164189948284223	0.142868790599346	0.1469064838266	0.159488795518207	4.88	5	116	low
Aluexon:1678	chr17	45906505	45906602	-	31.7168907071888	0.428441399855543	0.0795847845892408	0.348856615266302	0.145390937494657	0.216313080593841	0.139232188271739	0.14038999195434	0.114917140025259	0.0942193031493074	0.0971463212693339	0.0832636329714238	0.159324151951307	0.135686375950895	0.167093670904586	0.102905275068667	0.198472828800918	0.112062417709394	0.105592736209066	0.246031558264686	0.428441399855543	0.301384601740345	0.0818338596419844	0.351575174970343	0.120822818763091	0.111649403955146	0.0919366652886379	0.101839736474579	0.0931123782124052	0.128043270237482	0.0795847845892408	0.162062558078498	0.108516915060736	0.165378987023333	5.51	9	122	low
Aluexon:1681	chr17	46916737	46916871	+	99.1491525423729	0.00969868231990713	0.00301699710242056	0.00668168521748657	0.00794884671959567	0.00301699710242056	0.00733467805222646	0.00679056136202385	0.00617133457540546	0.0044477479779899	0.00661331183112016	0.00594096408301881	0.00752210490308317	0.00809583169136524	0.00606632731554182	0.00734901951241576	0.00710163085100621	0.00813238008752536	0.00593510546534531	0.00708655456697676	0.00472518544487934	0.0047321802297995	0.00658169645545146	0.00712155719480368	0.00591923292152072	0.00646453458815698	0.0064004588082	0.00628358396706365	0.00560562701594261	0.00708228214213474	0.00670471734842996	0.00969868231990713	0.00601916023352858	0.00623282601875428	-11.61	17	103	low
Aluexon:1691	chr17	47779192	47779284	-	111.385505552309	0.0239334505898604	0.00209205020920502	0.0210347368940629	0.0149061241001378	0.0100582193065748	0.00734453517432359	0.00549065996007494	0.0194384925704631	0.0239334505898604	0.00853628878586106	0.0111529867472368	0.00671846433209623	0.00785155930992232	0.0131052229589833	0.0143379254671203	0.00907001393930432	0.00510671889925937	0.0205476235746339	0.00790382138005084	0.00844685548795621	0.00880632811892505	0.00649560520226632	0.0189890464046737	0.00517753176415541	0.0132182368350853	0.00528123875386831	0.00980247788155984	0.00950261950790252	0.011292116142406	0.00569497184093691	0.00793799337074015	0.0156287935157767	0.00289871369579749	10.28	17	196	highest
Aluexon:1697	chr17	26999773	26999874	+	21.4524839275278	0.0448724070448779	0.0047443826876084	0.0401280243572695	0.0160818697014072	0.0127921064527093	0.0197606019770509	0.0214699730030766	0.0102986672951573	0.00602478586001427	0.0235906178061248	0.0262635451019403	0.0448724070448779	0.0176486730670901	0.00855621352076606	0.0122536312924804	0.0139395853030622	0.0423792084002381	0.0076761490041406	0.0100100959101407	0.0047443826876084	0.00715433409422169	0.0125487255933958	0.00697305113725187	0.0141654673652909	0.0177809786113504	0.018497626476848	0.016644058068983	0.0415715583517267	0.0128922838037549	0.00652788444358979	0.0429462585911302	0.011597395512183	0.00814947326575234	7.48	10	97	lowest
Aluexon:17	chr1	1200163	1200210	-	59.1514903565167	0.0263155823883234	0.0135135135135135	0.0124816421973675	0.0233065990965606	0.0184506861986664	0.0166791338707728	0.0172692987751816	0.0161534916700375	0.0228559107797899	0.0174901101574481	0.0213611793111804	0.0161563672374167	0.0148537191201002	0.0233664668995101	0.0202041482426035	0.01839318624164	0.0173893077622656	0.0210376121340965	0.0206637784827453	0.0263155823883234	0.0237145156985574	0.0189653613782956	0.0216635865518725	0.0184303201740331	0.0184686541462146	0.0138339401909559	0.0172269159244713	0.0253208666402648	0.0195234758507983	0.0215098343969891	0.0184161460157349	0.025445264133294	0.0220255638630562	8.73	5	116	low
Aluexon:1717	chr17	41262482	41262597	-	1.21846873173583	0.0833333333333333	0	0.0833333333333333	0.0278932625681852	0.0369010015452344	0.0160958433055487	0.0279706275033378	0.0295138888888889	0.0573883161512027	0.0241898148148148	0.0163158035345223	0.0115384615384615	0.00802083333333333	0.022911051212938	0.01796254060405	0.024780701754386	0.0113636363636364	0.0124497991967871	0.0242718446601942	0.018187523071244	0.0200242718446602	0.0275862068965517	0.0250280035029836	0.047953216374269	0.0304347826086957	0.0201827155270023	0.0185593965477347	0.0128654970760234	0	0	0	0	0.0833333333333333	4.19	17	183	highest
Aluexon:1718	chr17	62894480	62894577	-	0.000116890707188778	1	0.272727272727273	0.674947145877378	0.668730650154799	0.947674418604651	0.45580589254766	0.546728971962617	0.5	0.515463917525773	0.416666666666667	0.338551859099804	0.394230769230769	0.425	0.632075471698113	0.409288824383164	0.625	0.488636363636364	0.506024096385542	0.83495145631068	0.704651162790698	0.449029126213592	0.551724137931034	0.701350277998411	0.56140350877193	0.527536231884058	0.482022471910112	0.467930029154519	0.532163742690059	0.5	0.363636363636364	0.336134453781513	0.272727272727273	0.666666666666667	6.77	7	113	low
Aluexon:1723	chr17	62760569	62760666	-	2.34517825832846	1	0.843444227005871	0.156555772994129	1	0.994186046511628	0.994800693240901	1	1	1	0.979166666666667	0.843444227005871	1	1	1	0.982583454281567	0.993421052631579	1	1	1	0.906976744186046	0.941747572815534	0.986206896551724	0.936457505957109	1	0.991304347826087	0.975280898876404	0.992711370262391	0.929824561403509	0.9375	1	0.932773109243697	1	1	6.19	9	147	moderate
Aluexon:1759	chr17	77797592	77797671	+	0.793571011104617	1	0	0.990697674418605	0.356037151702786	1	0.0259965337954939	0.565420560747664	0.135416666666667	0.0412371134020619	0.296875	0.00978473581213307	0.0576923076923077	0.0875	0.726415094339623	0.011611030478955	0.101973684210526	0.25	0.156626506024096	1	0.00930232558139535	0.412621359223301	0.0137931034482759	0.27164416203336	0.736842105263158	0.182608695652174	0.131460674157303	0.144314868804665	0.497076023391813	0.1875	0.272727272727273	0.0252100840336134	0.272727272727273	0.333333333333333	12.44	18	163	high
Aluexon:1762	chr17	78177577	78178395	-	0.00409117475160725	1	0.548837209302326	0.451162790697674	0.981424148606811	0.947674418604651	0.878682842287695	0.939252336448598	0.958333333333333	0.948453608247423	0.90625	0.88454011741683	1	0.93125	0.990566037735849	0.676342525399129	0.881578947368421	0.988636363636364	0.987951807228916	0.990291262135922	0.548837209302326	0.648058252427185	1	0.772835583796664	0.964912280701754	0.918840579710145	0.896629213483146	0.880466472303207	0.982456140350877	1	0.909090909090909	0.831932773109244	1	1	6.61	12	99	lowest
Aluexon:1769	chr17	79530439	79530594	-	18.635300993571	0.00980392156862745	0	0.00980392156862745	0.00452807434613973	0.00255709641246297	0.00271207241312011	0.0015991200007909	0.00386117419178212	0.00436997386406454	0.00170550868811482	0.00325950993851778	0.00129384475766787	0.0044233478331217	0.00264841927439767	0.00445645122765696	0.0031609789373484	0.000989935654182478	0.00123547494883586	0.00274385505066766	0.000267942828343784	0.00036083904033067	0.000712665577503838	0.00215861595415229	0.00262088147197261	0.00195680919991477	0.0016632266987294	0.00295624313532795	0.00107624386800588	0.00462092731829574	0.00432900432900433	0.00105371302125866	0	0.00980392156862745	11.27	14	177	highest
Aluexon:1770	chr17	79530947	79531005	-	18.635300993571	0.0685372108622041	0.0041610636128373	0.0643761472493668	0.0336384045047949	0.0241186645883395	0.0562760362850453	0.0567606408743409	0.0354439839279518	0.026135520021013	0.0452431793306557	0.0611919458062281	0.0477394988337944	0.0371800850278521	0.0425255533709193	0.0250882591934135	0.0224504714513762	0.0684312100910375	0.017276583272452	0.0116912736235462	0.0371852067531198	0.020656577230888	0.0278499819456168	0.0041610636128373	0.0685372108622041	0.0358267280780976	0.0541705987903349	0.0374915522912007	0.0448322073124683	0.0469302469568488	0.0154173754173754	0.0382055059794178	0.0473923539462652	0.0481993076616732	2.68	4	224	highest
Aluexon:1772	chr17	80407307	80408130	-	22.8741087083577	0.234945234220637	0.0722996515679442	0.144423252248408	0.127121562076942	0.134252873881934	0.114534122931586	0.106902539483806	0.136675356385305	0.172682369647486	0.113401956190401	0.177294200940246	0.234945234220637	0.157418840517918	0.159379708499599	0.0928138007301383	0.104429531281649	0.164703801703336	0.118663482837788	0.135364203804441	0.117995508637279	0.124671881401548	0.112700934609018	0.10255889776657	0.160611093527231	0.125962397471474	0.0905219819722291	0.115852180629631	0.109572354667583	0.180146136628932	0.12782192500654	0.135834140607362	0.132981334024977	0.0945360273606398	3.89	7	159	high
Aluexon:1781	chr18	2577233	2577354	+	4.45330216247808	0.0126610835405248	0	0.0126610835405248	0.000619195046439629	0.00667967641770657	0.00519930675909879	0.0109034267912773	0.0018037518037518	0	0.000947868150192628	0.0107442171914533	0.00706367561331109	0.0126610835405248	0.00471698113207547	0.00176474468927299	0.00328947368421053	0.00830536592568678	0	0	0	0	0.00766283524904215	0	0.00835421888053467	0.000193236714975845	0.00610558661594979	0.00652953499239002	0.0116959064327485	0	0	0	0	0	4.74	17	74	lowest
Aluexon:1800	chr17	79851426	79851488	+	32.6774985388662	0.936622285225283	0.714221444251717	0.222400840973567	0.735222904742067	0.936622285225283	0.797375247138933	0.79834664910254	0.772736093169813	0.822715588859919	0.79124957888991	0.779725836435821	0.769219076986159	0.775977361938758	0.758218627935652	0.77701911815901	0.820945251174145	0.777992273944537	0.803932144727628	0.756560381954288	0.872981140734658	0.8381700617297	0.730481190963356	0.787912893333431	0.766682140801672	0.800981665935053	0.779404637617619	0.785542130586969	0.826696760027305	0.753870510276993	0.806233973639361	0.714221444251717	0.77500923834956	0.82419068073677	8.31	21	158	high
Aluexon:1802	chr17	79850978	79851061	+	70.3848042080655	0.0144276887586068	0	0.0144276887586068	0.00143576449617404	0.0144276887586068	0.00166089271147475	0.00232117542675121	0.000311649792993077	0.00084171803221083	0.00186218408011417	0.0016491619872402	0.000987549052748491	0.00219836908111529	0.000475160192697108	0.0008080813683368	0.0020423700652794	0.00197807082613017	0.00157040258816218	0.000514616095188535	0.000964248998009205	0.000531130624572193	0.000746467487609642	0.000555945785073971	0.000581621727926719	0.000970811953252454	0.0014563976486869	0.000833552845808317	0.00139008387466516	0.000566993176159187	0	0.00110189700301753	0	0	7.4	16	105	low
Aluexon:1834	chr18	55308789	55309282	+	0.000584453535943892	0.913461538461538	0.278792692613185	0.634668845848353	0.823529411764706	0.447674418604651	0.701906412478336	0.724299065420561	0.625	0.814432989690722	0.421875	0.688845401174168	0.913461538461538	0.6375	0.566037735849057	0.632801161103048	0.75	0.704545454545455	0.843373493975904	0.475728155339806	0.283720930232558	0.412621359223301	0.6	0.278792692613185	0.614035087719298	0.544927536231884	0.595505617977528	0.551020408163265	0.426900584795322	0.5625	0.727272727272727	0.369747899159664	0.727272727272727	0.5	11.39	14	99	lowest
Aluexon:1849	chr14	50070268	50070334	+	6.13372296902396	0.414600232561398	0.127724740814198	0.2868754917472	0.234444081844614	0.220459914030822	0.235922516060026	0.210337015399893	0.260716149516235	0.333966301666562	0.240256983745554	0.185477312901512	0.172524485787294	0.225348149111284	0.333806531460585	0.310338807534794	0.326488782776815	0.177831285947229	0.331309046640627	0.414600232561398	0.215412952180001	0.272309301600753	0.271409873169326	0.40790515907906	0.127724740814198	0.270245025257722	0.205460280706242	0.28499228514681	0.282188795740567	0.222889565145	0.258976236131182	0.144440113903782	0.247342215122964	0.234656846421552	4.74	27	137	moderate
Aluexon:1871	chr19	4770098	4770231	+	8.21917007597896	1	0	1	0.0495356037151703	0.959302325581395	0.0138648180242634	0.00934579439252336	0.03125	0.0103092783505155	0.114583333333333	0.00391389432485323	0.0288461538461538	0.01875	0.0471698113207547	0.00870827285921625	0.0164473684210526	0.0681818181818182	0.0120481927710843	1	0.00465116279069767	0.0121359223300971	0.179310344827586	0.575853852263701	0.0175438596491228	0.0492753623188406	0.0123595505617978	0.021865889212828	0.60233918128655	0	0	0.0336134453781513	0	0	2.45	9	81	lowest
Aluexon:1872	chr19	4770165	4770231	+	8.21917007597896	1	0	1	0.0619195046439628	0.965116279069767	0.0190641247833622	0.00934579439252336	0.03125	0.0309278350515464	0.151041666666667	0.00782778864970646	0.0288461538461538	0.021875	0.0471698113207547	0.0101596516690856	0.0197368421052632	0.0795454545454545	0.0240963855421687	1	0.0116279069767442	0.0169902912621359	0.193103448275862	0.662430500397141	0.0175438596491228	0.0550724637681159	0.0191011235955056	0.0291545189504373	0.649122807017544	0	0	0.0336134453781513	0	0	5.18	9	81	lowest
Aluexon:188	chr1	114161152	114161226	+	6.28474576271186	0.178201147858749	0.0202977713740923	0.157903376484657	0.130383993282513	0.121018751414825	0.103222360097796	0.111947580122117	0.118527293196455	0.119753434707865	0.124965708778867	0.0202977713740923	0.0729700854700855	0.107502022844986	0.178201147858749	0.104468704902639	0.143060775226001	0.118384028944518	0.13963112010287	0.164167210610441	0.105739029872498	0.0883677535389101	0.0962704184324495	0.134241553016365	0.110971032324819	0.106398825073914	0.112736634148727	0.098322805877085	0.138662367049817	0.0760017188693659	0.0378544806352293	0.111133894710266	0.126388967070082	0.0478395061728395	-6.26	8	114	low
Aluexon:1897	chr19	8306223	8306339	+	5.78234950321449	1	0.413953488372093	0.586046511627907	0.996904024767802	0.924418604651163	0.897746967071057	0.939252336448598	1	0.979381443298969	0.932291666666667	0.780821917808219	0.961538461538462	0.934375	1	0.866473149492017	0.970394736842105	0.875	0.975903614457831	1	0.413953488372093	0.888349514563107	0.889655172413793	0.974583002382844	1	0.878260869565217	0.803370786516854	0.972303206997085	1	0.96875	1	0.941176470588235	1	1	7.47	7	151	high
Aluexon:1902	chr19	8483421	8483689	+	33.5240210403273	0.679926003747445	0.329216525571656	0.350709478175788	0.679926003747445	0.329216525571656	0.505779117584048	0.545323369090319	0.503712283494004	0.543436378155996	0.552943715695582	0.526879618999102	0.60766311199808	0.615909032222099	0.554679669095735	0.475511655476705	0.570314876910636	0.58406048203609	0.506299226525044	0.567004225171427	0.452108348249561	0.380287007505802	0.577485269606401	0.494909379788353	0.599297943411264	0.453463308415108	0.516602420468604	0.467042110937177	0.641343025437396	0.620742216967025	0.507818083999902	0.603203470067232	0.488618748990521	0.527762884836055	2.17	7	179	highest
Aluexon:1907	chr19	9486990	9487097	+	8.64395090590298	1	0.534246575342466	0.465753424657534	1	1	0.987868284228769	0.995327102803738	0.96875	1	0.958333333333333	0.534246575342466	1	0.975	1	0.988388969521045	1	0.988636363636364	1	1	0.695348837209302	0.987864077669903	1	0.996822875297855	1	0.985507246376812	0.952808988764045	0.934402332361516	0.888888888888889	1	1	0.865546218487395	1	1	7.94	7	167	high
Aluexon:1910	chr19	9544344	9544462	-	0.685447106954997	1	0.809372517871326	0.190627482128674	0.993808049535604	0.988372093023256	0.968804159445407	0.995327102803738	0.989583333333333	0.979381443298969	0.984375	0.823874755381605	0.990384615384615	0.975	1	0.962264150943396	0.980263157894737	1	0.987951807228916	0.990291262135922	0.953488372093023	0.902912621359223	0.993103448275862	0.809372517871326	0.982456140350877	0.976811594202899	0.964044943820225	0.982507288629738	0.95906432748538	0.96875	1	0.848739495798319	1	1	7.4	14	112	low
Aluexon:1920	chr19	10290863	10290910	-	12.6478082992402	0.345864661654135	0.171214395408267	0.149495569366724	0.224807439839738	0.171214395408267	0.224698102059173	0.205894802589712	0.265140338468039	0.254364668289898	0.271586509188578	0.298525960097251	0.302640130274234	0.233194867104897	0.234348339346053	0.268864731682761	0.230795479949734	0.253718500835247	0.257462955045543	0.213906382952991	0.320709964774992	0.237373390069932	0.231827521304299	0.19280979918176	0.207519564120701	0.251162852694673	0.208980578346839	0.247652712631573	0.302192609348434	0.198690462253864	0.246711254366757	0.296304648752336	0.281162778405027	0.207537281902073	6.75	5	143	moderate
Aluexon:1934	chr19	10480433	10480553	-	29.2791350087668	0.0492272474667541	0.00666666666666667	0.0239562116049762	0.0372961415722409	0.0471126014101838	0.0309224954148066	0.0373294504619359	0.040513722588246	0.0388407543113182	0.0392457883983424	0.0307932479629926	0.0357478975261519	0.0359918130059291	0.0372328727640032	0.0421711686005658	0.0329368839392684	0.042144917780194	0.0308065936610419	0.0351246930473553	0.0341344994579472	0.0363401048401985	0.0315436859411211	0.0316004200474386	0.0346015901547849	0.039632880125652	0.0252710358617779	0.0353505410835886	0.0492272474667541	0.0452776890354823	0.0314206016380031	0.0347746925571043	0.0295958673284716	0.042609271482031	6.67	6	97	lowest
Aluexon:1939	chr19	11665404	11665761	-	86.6502630040912	0.0208747915807743	0.00507825542233898	0.0157965361584353	0.0125015247400439	0.00644836575392793	0.00897538692921505	0.00857821553866194	0.0135453139359245	0.0103493355547503	0.00905112341167925	0.00507825542233898	0.00883770239060852	0.0110653868103764	0.0108426382883319	0.0134056459228109	0.00907840420519172	0.00838724819591174	0.0144426258619517	0.0107043517265548	0.00519181575678245	0.00798134579366736	0.0096046029782623	0.00982593649978649	0.00912253411594395	0.0124619490832839	0.00763108746207271	0.0123322479684211	0.00886255892010934	0.00719596155219299	0.0120876748940877	0.0068655875789173	0.0127949265489964	0.0208747915807743	10.16	13	146	moderate
Aluexon:195	chr1	115321553	115321675	-	22.4467562828755	0.0475175404240908	0	0.0475175404240908	0.0080419691352806	0.00959554971226209	0.00966385953209339	0.00934221348767578	0.00565001986137783	0.010389578171003	0.0105821274893939	0.0309186670299258	0.0117562228061452	0.0154973609175506	0.00586154099972939	0.00899243726651183	0.0118950507445319	0.00702475625153961	0.00957263924848546	0.0108475204095209	0.0441892480307668	0.00949601755301468	0.0152406667819268	0.0475175404240908	0.00840455716170808	0.0110993193575703	0.00568407774506738	0.0109484224500369	0.00740204929913265	0.00154911260709914	0.0084366391184573	0.0189230762413449	0	0.0138224348750665	-0.45	7	179	highest
Aluexon:1953	chr19	12661277	12661466	-	4.47282291057861	0.190566924333643	0.0384615384615385	0.150353180436224	0.153792714190852	0.112011695714626	0.0627699668485239	0.0775728952791374	0.105953809903352	0.179241943528912	0.0744648364148907	0.0583909689551938	0.0725308751132576	0.0699067193130556	0.0953685094513871	0.0708741220604677	0.0850704444722717	0.0402137438974191	0.123261012171761	0.188588522968877	0.0876783884925376	0.0939658348871044	0.116269672566125	0.190566924333643	0.0433493125059249	0.0735342082633827	0.0450179758687596	0.0791800788952056	0.110871534916943	0.0522223234459488	0.0639899174426029	0.0774761186525892	0.081057194891187	0.0692818324397272	11.39	10	112	low
Aluexon:1988	chr19	18459756	18459876	+	12.4180011689071	0.0121951219512195	0	0.00881140552429342	0.00315323241160306	0.00178164288971403	0.00228059384442651	0.00392773545530592	0.0027131640289535	0.00881140552429342	0.00210821273195083	0.00264653978000902	0.000957504034427111	0.00409222638813042	0.00413960285416129	0.0024537685181097	0.00351388764347227	0.00144437775641894	0.00092678405931418	0.00633547894761932	0.000857310640557773	0.00155362741643653	0.00287898636624446	0.00272689464616602	0.00355434293649397	0.00325955594573364	0.00305836427432641	0.00365606972095505	0.00127498344949117	0.00410340464688291	0	0.00151993277860157	0.00233100233100233	0	6.76	9	132	moderate
Aluexon:1994	chr19	19771338	19771428	-	16.0576271186441	0.0418069066045203	0	0.0411691515024794	0.00920882583275486	0.0219501444055211	0.0154608487206417	0.0135216510156633	0.0191837247503949	0.00978971654937058	0.0125439439769647	0.00714656134945699	0.0057782649450127	0.00938050889154671	0.0136984564442207	0.0396246035037585	0.0216819262746164	0.0171689762568897	0.0243312532268729	0.00910130201964672	0.0224349987154584	0.00978177505237972	0.00476385157286085	0.00942658769361429	0.00787239283042911	0.0418069066045203	0.00964847974456182	0.0234801835531367	0.00769239988432358	0.000637755102040816	0.0106743061700989	0.00921315644499035	0.0105352175364415	0.0183531746031746	4.8	6	86	lowest
Aluexon:2007	chr19	21489620	21489743	-	4.88053769725307	0.0120481927710843	0	0.0120481927710843	0.00130746889959913	0	0.00249832160805435	0.000934579439252336	0.000946969696969697	0.000381825124093165	0.000473484848484848	0	0.00201465201465201	0.000660345089692916	0.00325355985733344	0.0029970352176448	0.00166355878715338	0.000874125874125874	0.0120481927710843	0	0	0.00314868518752014	0.000530503978779841	0.000261759059468185	0.000604960677555959	0.00156254627650509	0.00175008512087164	0.00183604053866445	0.000449842555105713	0	0	0	0	0	3.44	5	120	low
Aluexon:2041	chr19	36813032	36813286	-	2.32285213325541	0.715709631499105	0.281792717086835	0.43391691441227	0.512556796574025	0.553207506184917	0.616926095265991	0.590344571467392	0.602088717812402	0.536801017147234	0.505454706112601	0.286408077935648	0.68093361878787	0.683360727357438	0.517295541500382	0.617914514627808	0.641430435985165	0.527562715062715	0.657811999084438	0.399798388989022	0.513341465496048	0.649195829861389	0.657365600350261	0.558106193244367	0.715709631499105	0.610636301238875	0.616577062488165	0.632796363957918	0.606962145614039	0.547504898286216	0.642329640056913	0.281792717086835	0.322792092043429	0.482804232804233	8.59	14	121	low
Aluexon:2042	chr19	36813032	36813127	-	2.32285213325541	0.715709631499105	0.281792717086835	0.43391691441227	0.512416070427107	0.552741644527195	0.616926095265991	0.590344571467392	0.602201178451178	0.536801017147234	0.505454706112601	0.286408077935648	0.68093361878787	0.683360727357438	0.517295541500382	0.617832835300846	0.641196477691997	0.527562715062715	0.65660717980733	0.399626271107547	0.513341465496048	0.649195829861389	0.657365600350261	0.55705214039894	0.715709631499105	0.610636301238875	0.616525656157843	0.632641338565279	0.606962145614039	0.547504898286216	0.642329640056913	0.281792717086835	0.322792092043429	0.482804232804233	4.84	14	121	low
Aluexon:2066	chr19	37690302	37690399	-	0.472939801285798	0.507467689543161	0.113445378151261	0.394022311391901	0.261158243201587	0.318039615423336	0.351801501021605	0.354713692330515	0.289955357142857	0.469963999345443	0.301767676767677	0.126629893263944	0.317628205128205	0.296544237012987	0.271578316861336	0.507467689543161	0.316220238095238	0.47987012987013	0.430885446548097	0.285452303898906	0.267153931339978	0.19855080194886	0.162287903667214	0.230745993248913	0.299916457811195	0.367971014492754	0.237144774700954	0.331238036340077	0.158284600389864	0.239583333333333	0.472727272727273	0.113445378151261	0.242424242424242	0.285185185185185	8.3	6	169	high
Aluexon:2072	chr19	38249687	38249779	-	1.18421975452952	1	0.410958904109589	0.519273654029946	0.746130030959752	0.930232558139535	0.705372616984402	0.817757009345794	0.645833333333333	0.701030927835051	0.614583333333333	0.410958904109589	0.836538461538462	0.690625	0.669811320754717	0.773584905660377	0.809210526315789	0.75	0.72289156626506	0.631067961165049	0.562790697674419	0.592233009708738	0.703448275862069	0.519459888800635	0.719298245614035	0.666666666666667	0.786516853932584	0.664723032069971	0.590643274853801	0.6875	0.727272727272727	0.436974789915966	0.909090909090909	0.666666666666667	6.59	5	165	high
Aluexon:208	chr1	144595852	144595950	+	6.90894213909994	1	0.639921722113503	0.360078277886497	1	0.947674418604651	0.991334488734835	0.995327102803738	1	1	0.994791666666667	0.639921722113503	1	0.98125	1	0.981132075471698	0.990131578947368	1	1	1	0.765116279069767	0.910194174757282	0.986206896551724	0.803018268467037	1	0.979710144927536	0.946067415730337	0.988338192419825	0.994152046783626	0.84375	1	1	0.909090909090909	1	3.59	10	167	high
Aluexon:2091	chr19	36167136	36167233	+	9.13980128579778	0.0958177693719309	0	0.0958177693719309	0.0134453781512605	0.0958177693719309	0.0237216550398322	0.031730634460251	0.0383648853140379	0.00343642611683849	0.00545634920634921	0.0298069492279628	0.0128205128205128	0.0375	0.0617146652555446	0.0127384783660419	0.0208333333333333	0.0113636363636364	0.0321285140562249	0.0388349514563107	0.00465116279069767	0.0029126213592233	0.00689655172413793	0.0151345521480549	0.0258921699049533	0.0285990338164251	0.0383595914338026	0.0399475576361554	0.0214424951267056	0.0243055555555556	0.0481127665665799	0.0196078431372549	0.00889255671864368	0	5.36	12	128	moderate
Aluexon:210	chr1	144595833	144595950	+	6.90894213909994	1	0.62426614481409	0.37573385518591	1	0.947674418604651	0.989601386481802	0.990654205607477	1	1	0.994791666666667	0.62426614481409	1	0.975	1	0.981132075471698	0.986842105263158	0.977272727272727	1	1	0.758139534883721	0.905339805825243	0.979310344827586	0.799046862589357	0.982456140350877	0.976811594202899	0.941573033707865	0.988338192419825	0.994152046783626	0.84375	1	1	0.909090909090909	1	-2.03	10	167	high
Aluexon:2116	chr19	44112657	44112755	-	206.990414962011	0.0115811814100457	0.000523560209424084	0.0105538025781843	0.00279817885996335	0.00360657789300716	0.0016016266561433	0.00287971554841145	0.00568961765246707	0.00124449669734993	0.00527578521490229	0.00419201494454727	0.0028967390464351	0.00446420469380359	0.00331390945078387	0.00167629359659104	0.0010273788318614	0.00444629322731857	0.0014609951695319	0.00252644391416088	0.00403839596690621	0.00219954634802531	0.00233202183738791	0.00174240924840243	0.00489158930266837	0.00359757774870375	0.00467564704490382	0.0051443190190679	0.0115811814100457	0.00295680014544071	0.00543667002572346	0.00721159311410213	0.00290300288756218	0.00137478010951882	3.89	6	152	high
Aluexon:2140	chr19	46365158	46365285	-	23.8450029222677	0.0053475935828877	0	0.0053475935828877	0.00230174420804142	0.000701101397975925	0.00172253448299658	0.00131607313415787	0.000501867413632119	0.00185185230704256	0.00078337075395937	0.00139565468919466	0.00177077868443076	0.00310687084736907	0.00292558141601557	0.00379525679137627	0.00254476403952891	0.00268342532266478	0.00249785658603977	0.00424899697497206	0.000268295573171312	0.000695574233530221	0.00339917997559401	0.00140186051637698	0.00307703001726195	0.00286654493137929	0.00274789107479904	0.00199626309959254	0.00251660421354285	0.003125	0.00413223140495868	0	0.0053475935828877	0	4.19	15	126	moderate
Aluexon:2159	chr11	8853103	8853235	-	0.112098188194039	1	0.184873949579832	0.815126050420168	0.712074303405573	0.959302325581395	0.566724436741768	0.602803738317757	0.875	0.814432989690722	0.697916666666667	0.197651663405088	0.942307692307692	0.8375	0.584905660377358	0.436865021770682	0.684210526315789	0.613636363636364	0.867469879518072	0.29126213592233	0.458139534883721	0.519417475728155	0.662068965517241	0.364575059571088	0.789473684210526	0.626086956521739	0.630337078651685	0.715743440233236	0.39766081871345	0.5	0.636363636363636	0.184873949579832	0.909090909090909	1	0.97	8	189	highest
Aluexon:2168	chr19	50199737	50199857	+	14.4190531852718	0.0136693543267354	0	0.0136693543267354	0.00130858255844972	0.0136693543267354	0.0029259038483615	0.000586402785413231	0.00184539101269628	0.00133578912330254	0.000946969696969697	0	0.00118255610532097	0.00179581904211974	0.00236225164657175	0.00389890325389344	0.0043191914080072	0.00269360269360269	0.0041142156357351	0.00378992504278917	0	0.000809061488673139	0.00124190778174131	0.00352217858677842	0.00134952766531714	0.00504994249592539	0.00308875237853412	0.00173373170874212	0.00233918128654971	0	0	0	0.00606060606060606	0	4.19	18	148	high
Aluexon:2169	chr19	50080016	50080134	-	0.201285797779077	0.751494252873563	0.341176470588235	0.410317782285328	0.627871148459384	0.735492329647776	0.706703704537327	0.648781566304931	0.540724206349206	0.552724594992636	0.655381944444444	0.565705983514203	0.659561965811966	0.637757936507936	0.538769092542677	0.582096205681111	0.673663324979114	0.662987012987013	0.692369477911647	0.660147942672215	0.524645290110406	0.663343735552473	0.751494252873563	0.568406520670222	0.683625730994152	0.651994478951001	0.627526144267717	0.619530056920727	0.506042884990253	0.749255952380952	0.545454545454545	0.341176470588235	0.731601731601732	0.5	3.01	25	95	lowest
Aluexon:2179	chr19	52432983	52433147	+	0.0766803039158387	1	0.670588235294118	0.329411764705882	0.959264609534333	0.947029467720302	0.951571548956201	0.969678338616671	0.964227843915344	0.985723726445376	0.899537037037037	0.795454377524773	0.935576923076923	0.910632452342979	0.979000262601002	0.953182294588447	0.939646681040837	0.953787878787879	0.962009075262087	0.934735706580367	0.857004429678848	0.899306168480926	0.956170821515649	0.861664196274998	0.972045498361288	0.962814621351483	0.931315529335272	0.948622641403062	0.796853244221665	1	1	0.670588235294118	0.969485060394151	1	9.98	7	159	high
Aluexon:2180	chr19	52431146	52431245	+	2.92869666861485	0.17485268265706	0.0531183696334625	0.121734313023598	0.0998554004664909	0.104071993897575	0.105682067762151	0.0804961885732433	0.0635004463129463	0.0601996318626812	0.12164341139525	0.0563605178748636	0.0913953285276815	0.0812351103241406	0.0885559648314652	0.0903479547925002	0.0531183696334625	0.0853363177226814	0.0654668774120264	0.0755699532398561	0.17485268265706	0.0883453942023857	0.10201855544548	0.109463044491889	0.105061605061605	0.0649718780550422	0.0830750279679769	0.0908676515131759	0.0764364615241808	0.119691273638642	0.0570526695526695	0.103114579164999	0.148051948051948	0.0555555555555556	5.74	6	126	moderate
Aluexon:2187	chr19	52672901	52673034	-	0.000116890707188778	1	0.957983193277311	0.042016806722689	1	1	0.998266897746967	1	1	1	1	0.996086105675147	1	1	1	1	1	1	1	1	0.993023255813953	0.997572815533981	1	0.998411437648928	1	1	1	1	1	1	1	0.957983193277311	1	1	3.93	16	134	moderate
Aluexon:2189	chr19	52672901	52673038	-	0.000116890707188778	1	0.957983193277311	0.042016806722689	1	1	0.998266897746967	1	1	1	1	0.996086105675147	1	1	1	1	1	1	1	1	0.993023255813953	0.997572815533981	1	0.998411437648928	1	1	1	1	1	1	1	0.957983193277311	1	1	2.36	16	134	moderate
Aluexon:2190	chr19	52597099	52597224	-	1.54097019286967	1	0.87279843444227	0.12720156555773	1	1	0.998266897746967	1	1	1	1	0.87279843444227	1	0.996875	1	1	1	1	1	1	0.918604651162791	0.985436893203884	1	0.980937251787133	1	0.994202898550725	0.995505617977528	1	1	0.96875	1	0.991596638655462	1	1	5.28	8	217	highest
Aluexon:2194	chr19	52850958	52851195	+	2.845821157218	1	0.201680672268908	0.798319327731092	0.975232198142415	1	0.873483535528596	0.906542056074766	0.885416666666667	1	0.739583333333333	0.362035225048924	0.855769230769231	0.89375	0.971698113207547	0.870827285921626	0.967105263157895	0.681818181818182	0.975903614457831	0.990291262135922	0.588372093023256	0.885922330097087	0.993103448275862	0.988085782366958	0.912280701754386	0.846376811594203	0.791011235955056	0.800291545189504	0.637426900584795	0.90625	1	0.201680672268908	0.909090909090909	1	8.85	9	195	highest
Aluexon:2209	chr19	53308398	53308515	-	0.321800116890707	1	0.173669467787115	0.742997198879552	0.648800855147604	0.807605153244688	0.550180007405515	0.517965450426172	0.712713001867414	0.617704288838309	0.52989417989418	0.256828484725018	0.370576218653142	0.516145763958264	0.667640011979635	0.55497481923675	0.584481034316561	0.579192903056539	0.620539300057372	0.529126213592233	0.245847176079734	0.516510633379565	0.728848775745327	0.584242745164111	0.715873015873016	0.610658986745943	0.555740145383801	0.617751215418854	0.470036201615149	0.5953125	0.640692640692641	0.173669467787115	0.590909090909091	0.916666666666667	5	12	142	moderate
Aluexon:2211	chr19	53348432	53348549	-	2.34985388661601	0.553687938855403	0.268253968253968	0.285433970601435	0.511407648674335	0.553153475371598	0.495296948841948	0.485842556352417	0.434730082212391	0.460029306227855	0.483881119933743	0.344240479927034	0.469260226671664	0.485190554627896	0.547055575445653	0.470047438682634	0.473797045990555	0.468537648994629	0.457052881282618	0.518821799432879	0.502843322128548	0.472988991980934	0.542663776431591	0.505866161924058	0.505297918120286	0.464449379935304	0.446640036264627	0.46814387197632	0.525205654407809	0.54715419384537	0.553687938855403	0.350763638788849	0.433876337253765	0.268253968253968	3.46	10	152	high
Aluexon:2221	chr19	53949478	53949588	+	12.3883109292811	1	0.855185909980431	0.144814090019569	1	1	0.998266897746967	1	1	1	1	0.855185909980431	1	1	1	0.998548621190131	1	1	1	1	0.995348837209302	0.990291262135922	1	0.991262907069102	1	1	0.995505617977528	1	0.994152046783626	1	1	0.966386554621849	1	1	1.17	9	180	highest
Aluexon:2222	chr19	53953131	53953217	+	0.556984219754529	1	0.124358150195608	0.201612177684849	0.246152815193063	0.139502583979328	0.266676295012517	0.252829413577077	0.213012566137566	0.175362724331797	0.306915509259259	0.124358150195608	0.182692307692308	0.255246888528139	0.325970327880458	0.154295390144447	0.184505534670008	0.232034632034632	0.174564926372155	0.185113268608414	0.162170542635659	0.179557713052859	0.325484400656814	0.129422444116646	0.25807574491785	0.273775017253278	0.220704071209689	0.197542629654798	0.299461617005477	0.144642857142857	0.318181818181818	0.20812324929972	0.154545454545455	0.222222222222222	8.13	6	216	highest
Aluexon:2223	chr19	55652020	55652067	-	1070.72928112215	2.10326185556405e-05	0	2.10326185556405e-05	0	0	0	0	0	0	0	1.0354217790617e-05	0	0	0	0	0	0	0	0	1.09730076363356e-06	2.10326185556405e-05	0	0	0	0	3.18299010090079e-06	0	0	0	0	0	0	0	8.34	6	95	lowest
Aluexon:2252	chr19	51305711	51305871	-	17.939918176505	0.142785272739763	0	0.124556648836172	0.031724685378871	0.142785272739763	0.0279235804811537	0.0204917208958337	0.0279398258347363	0.0182286239035915	0.0306914982438995	0.0444925222153262	0.0440334119517015	0.0489732324395015	0.074271557931831	0.0301610805296422	0.0328207192716325	0.0369390628830646	0.0238679812445886	0.0281138229232729	0.0306815978390178	0.0309289223145071	0.0383458771939767	0.0332211766415215	0.0394949057220618	0.0278310224094625	0.0273846293575319	0.0350950484634568	0.0322471232630449	0.0658853918336259	0.0321799412708504	0.061271053082711	0.0431840264845831	0.0281614094913328	5.47	5	92	lowest
Aluexon:2256	chr19	47243421	47243542	-	0.0344827586206897	0.909090909090909	0.336134453781513	0.572956455309396	0.749668288367979	0.879171280915467	0.68630849220104	0.780373831775701	0.744047619047619	0.762886597938144	0.58125	0.629354207436399	0.701923076923077	0.778125	0.660377358490566	0.820651047066141	0.907236842105263	0.727272727272727	0.891566265060241	0.648867313915858	0.704651162790698	0.507281553398058	0.586206896551724	0.692559686828321	0.807017543859649	0.747826086956522	0.69438202247191	0.749757045675413	0.56140350877193	0.604166666666667	0.545454545454545	0.336134453781513	0.909090909090909	0.666666666666667	2.78	11	90	lowest
Aluexon:2266	chr2	8965873	8966043	-	15.5016949152542	0.0263392857142857	0	0.0263392857142857	0.00725462570772824	0.0153751893267368	0.00731576444350774	0.00476491980679078	0.00744896467565735	0.00247642067366106	0.00324464480952891	0.0150893052995628	0.00812652820325455	0.00700606565437572	0.00666322945201359	0.00468376345558255	0.00717034296883055	0.00908094329797055	0.00497577540413806	0.0075037824299116	0.00601563373963574	0.00653845569690519	0.00400899517106162	0.0110355170046288	0.00470713061493088	0.00731814141376129	0.00465431212490824	0.00503146459711908	0.00809907841957607	0.0263392857142857	0.00154083204930663	0.0203459161442355	0	0	7.28	11	79	lowest
Aluexon:2272	chr2	11312875	11312948	+	30.2178842781999	0.246102527285937	0.0276440357148014	0.218458491571135	0.0392613697065457	0.0681129816334004	0.0538547881123972	0.0564918238810492	0.0552377150983165	0.0760224485317067	0.0364023715505467	0.100818630412384	0.0988967192321367	0.0760392139034738	0.0456958370108978	0.0417132423993526	0.151101532711569	0.0540271800026717	0.0552399927311895	0.0545401312381309	0.172279546105671	0.09324984209197	0.0347536661136552	0.246102527285937	0.0341106296544423	0.0494885566567746	0.0487516494961198	0.0471786294097892	0.0318605340574063	0.0346789166660409	0.0276440357148014	0.0723493770456626	0.0381725213227096	0.0681066994338343	10.31	6	165	high
Aluexon:2274	chr2	17922012	17922089	-	15.4157802454705	0.0437481957475939	0	0.0406133995093494	0.0156709020522022	0.00824200958142606	0.0143982160797376	0.014338074243466	0.00938083283490371	0.0110597295337106	0.0148337583047324	0.0168138994776015	0.0174545673399823	0.0194280312572599	0.020716534302356	0.0175877097432793	0.0116862441702197	0.0238951559423082	0.00825510692822162	0.0129153141377152	0.0437481957475939	0.0140382775941747	0.0106191200123389	0.0100281141611959	0.0145979978527699	0.019021712914524	0.0146381772921061	0.0160759019966816	0.0125171428352697	0.0115124458874459	0.0116449043278312	0.029503233331646	0.00313479623824451	0.0301455301455301	5.63	8	101	low
Aluexon:2284	chr2	24191787	24191903	+	13.0432495616598	0.10019729514831	0.0407739706273801	0.0594233245209296	0.0645220067026979	0.10019729514831	0.0581134091166357	0.0614360839202193	0.0578717745481504	0.0751569376367213	0.0837557955182335	0.061695355149675	0.091948541886943	0.073504878999974	0.0581298637626611	0.0720204135878801	0.065850480640862	0.0547317741677184	0.074046239581678	0.0687016967244023	0.0665787222022498	0.0792199351040625	0.0407739706273801	0.0859513232167382	0.0561727311462418	0.0789543870721319	0.0481883591638842	0.0683202802373585	0.0650734257303699	0.0593816833698681	0.0566861805483582	0.073697933172658	0.0634071672966623	0.0909497511664694	3.01	17	91	lowest
Aluexon:2294	chr2	27573181	27573499	-	11.4219754529515	0.212874920575997	0.0884918961247529	0.124383024451245	0.123475443612536	0.16050932813622	0.122481375844656	0.125566826755259	0.131288564509753	0.121451930729915	0.181305108775964	0.172988189481655	0.212874920575997	0.142158388940516	0.154819419693047	0.0905304991293478	0.110272921208628	0.190072882000231	0.109437876105657	0.107957128634281	0.113112071318714	0.121084006645419	0.15888686496944	0.0884918961247529	0.117332272425354	0.157980104976858	0.121286962841479	0.143783277514539	0.207322871081951	0.151397125227658	0.18610048456094	0.173310587883786	0.138155838088468	0.157141649763354	5.65	7	199	highest
Aluexon:2297	chr2	36605995	36606065	+	0.18082992402104	0.524380851706433	0.0554621848739496	0.468918666832484	0.159537658763665	0.524380851706433	0.505460935870469	0.467741146643946	0.272569444444444	0.223367697594502	0.213975694444444	0.0691454664057404	0.245192307692308	0.451018604096079	0.122641509433962	0.514410852918837	0.371854114452799	0.301136363636364	0.263453815261044	0.148867313915858	0.325363602805463	0.217826321467098	0.0827586206896552	0.140191257864014	0.308771929824561	0.287600644122383	0.423918158388356	0.234382454280413	0.0789473684210526	0.39375	0.363636363636364	0.0554621848739496	0.181818181818182	0.166666666666667	3.67	20	70	lowest
Aluexon:2299	chr2	39006398	39006581	+	31.075511396844	0.156909363120102	0.0389795866880366	0.117929776432066	0.125671250380168	0.0389795866880366	0.0846420551694739	0.0737790702518078	0.127007847813821	0.156909363120102	0.104199093097614	0.111866601943219	0.0825686863703437	0.106681448951973	0.127789326915436	0.118158393426988	0.0925249331642489	0.0812905746083839	0.1486830403039	0.120693920640065	0.0689406842175161	0.0821877880615712	0.12683377033548	0.137939511960643	0.072986081410768	0.10757968311324	0.0767082616117288	0.100914206652192	0.137343867562203	0.127860416816348	0.111324923968734	0.127230089922298	0.108767608490813	0.103039559424616	3.18	6	154	high
Aluexon:2301	chr2	37440578	37440695	+	0.757568673290473	0.994186046511628	0.428571428571429	0.565614617940199	0.931888544891641	0.994186046511628	0.778162911611785	0.869158878504673	0.770833333333333	0.907216494845361	0.791666666666667	0.428571428571429	0.836538461538462	0.80625	0.830188679245283	0.853410740203193	0.914473684210526	0.829545454545455	0.91566265060241	0.825242718446602	0.613953488372093	0.529126213592233	0.855172413793103	0.573471008737093	0.842105263157895	0.826086956521739	0.678651685393258	0.774052478134111	0.713450292397661	0.90625	0.909090909090909	0.621848739495798	0.818181818181818	0.833333333333333	4.09	10	140	moderate
Aluexon:2303	chr2	39680978	39681070	+	34.8626534190532	1	0.837573385518591	0.162426614481409	1	1	0.998266897746967	1	1	1	1	0.837573385518591	1	1	1	1	1	1	1	1	1	1	1	0.999205718824464	1	1	1	1	1	1	1	1	1	1	7.09	9	179	highest
Aluexon:2307	chr2	44008765	44008901	+	25.7509059029807	0.021330668783277	0.00690957286537497	0.014421095917902	0.0171110805232254	0.0129782226255844	0.0185725989245655	0.0189798782205639	0.0171051863055522	0.0151745803233003	0.0175430183180788	0.00690957286537497	0.0143949663828386	0.0189547573488619	0.021330668783277	0.0191207643870269	0.0158145796705402	0.0182060513545269	0.0170325181923404	0.0142257303647412	0.0143045018456942	0.0187357539459905	0.0116040625705621	0.0147793408817301	0.0178873527743581	0.0170396512059416	0.0170143245138588	0.0169946729085102	0.019173172676007	0.0192049101801044	0.0157229553600521	0.0159480516758009	0.0104788791315226	0.0176602659461182	3.01	13	109	low
Aluexon:231	chr1	150833723	150833778	-	20.4790181180596	0.0535301525166015	0	0.0421242634904836	0.0149679018002127	0.0318522521447382	0.0184769235682534	0.0174914499975318	0.0193878108599394	0.0153972669862123	0.0201773776543385	0.0229610929059123	0.0161512352762634	0.017575167361276	0.0196201729121376	0.016924499300941	0.0151768778708158	0.0170758285190286	0.0195512392954559	0.0114058890261178	0.0367562229075461	0.0225664467580022	0.0203889580057646	0.0535301525166015	0.0160871912896906	0.0159051901515504	0.0174312303870795	0.021226328940115	0.0214231065932565	0.0369025994134213	0.0243022506827436	0.0122377368300377	0.0218659600446796	0.0172256059352834	7.26	5	135	moderate
Aluexon:2314	chr2	38907200	38907301	+	24.1697253068381	0.0430498098014736	0.00746268656716418	0.0339346125554602	0.0279558261987751	0.0370432058796752	0.0223205479828653	0.0227487804826966	0.0339273792347014	0.0430498098014736	0.018486244346653	0.0209817657447542	0.0303498078664587	0.025456755477389	0.0334945913008708	0.0168985548392457	0.0323185785613424	0.0163746279924888	0.0251734739031645	0.0406228688005254	0.00911519724601336	0.0216741480805556	0.0147706504437371	0.0134835706291326	0.0264406622582912	0.016027855498756	0.0245286447666514	0.0250608190806879	0.0230912602110008	0.0127518930001536	0.0359452914084815	0.0205783880091817	0.017454747875372	0.0312613312613313	6.34	7	166	high
Aluexon:2316	chr2	47560073	47560165	-	1.35663354763296	1	0.0528375733855186	0.947162426614481	0.860681114551084	0.738372093023256	0.611785095320624	0.850467289719626	0.75	0.907216494845361	0.770833333333333	0.0528375733855186	0.961538461538462	0.8875	0.933962264150943	0.294629898403483	0.529605263157895	0.954545454545455	0.855421686746988	1	0.218604651162791	0.633495145631068	0.875862068965517	0.925337569499603	0.929824561403509	0.759420289855072	0.324719101123596	0.498542274052478	0.95906432748538	0.9375	0.818181818181818	0.394957983193277	0.818181818181818	0.5	6.05	7	160	high
Aluexon:2320	chr2	47144321	47144414	+	1.36914085330216	1	0.373776908023483	0.626223091976517	0.959752321981424	1	0.850953206239168	0.948598130841122	0.864583333333333	1	0.84375	0.373776908023483	0.701923076923077	0.884375	0.933962264150943	0.830188679245283	0.950657894736842	0.738636363636364	0.975903614457831	1	0.493023255813954	0.563106796116505	0.96551724137931	0.84352660841938	0.964912280701754	0.843478260869565	0.938202247191011	0.811953352769679	0.95906432748538	0.875	1	0.689075630252101	1	1	8.28	9	106	low
Aluexon:2332	chr2	61386451	61386572	+	4.6833430742256	1	0.410958904109589	0.589041095890411	0.947368421052632	0.988372093023256	0.965337954939341	0.97196261682243	0.875	0.969072164948454	0.890625	0.410958904109589	0.980769230769231	0.896875	0.933962264150943	0.93033381712627	0.970394736842105	0.772727272727273	0.987951807228916	0.980582524271845	0.806976744186046	0.936893203883495	0.993103448275862	0.991262907069102	0.894736842105263	0.863768115942029	0.750561797752809	0.883381924198251	0.87719298245614	0.96875	1	0.915966386554622	0.909090909090909	0.833333333333333	9.45	11	110	low
Aluexon:2333	chr2	64084682	64084850	+	242.885096434833	0.0547258928177108	0.0213765710662363	0.0333493217514745	0.0514195608020331	0.0421086693697227	0.0439895581570751	0.0494266372102575	0.0413433352755123	0.0385309800398525	0.0409086551268064	0.0323907423708273	0.0365085502655135	0.0547258928177108	0.0442923847196979	0.0445523169675257	0.0518864029568042	0.0489949638679516	0.0456420346810222	0.0470206374571898	0.022341224298561	0.0213765710662363	0.0243906589283418	0.0360871859230918	0.0353377960509453	0.0362490119678128	0.0397537454886357	0.0374283159424635	0.0384625361063801	0.0527279053622116	0.0491249357772249	0.0309969601848001	0.0450143167653849	0.0386289138000499	8.61	8	150	high
Aluexon:2346	chr2	70245147	70245263	-	0.465809468147282	0.729737103174603	0.288499025341131	0.441238077833473	0.606542425582673	0.560077085667031	0.64948020398627	0.708291546581816	0.729737103174603	0.72328870846154	0.480902777777778	0.635554790936396	0.643437118437118	0.612296300647452	0.636543645034211	0.678413171986088	0.676053120279228	0.482007575757576	0.711169009676081	0.688197131886452	0.467588677472398	0.409911003236246	0.675170423446286	0.547538989275195	0.57128806865649	0.568513081121777	0.501974205753961	0.573665749540385	0.288499025341131	0.557291666666667	0.650505050505051	0.435574229691877	0.559654991473173	0.391666666666667	3.96	6	134	moderate
Aluexon:2347	chr2	70282846	70283042	-	0.277732320280538	1	0.859412231930103	0.140587768069897	0.993808049535604	0.994186046511628	0.993067590987868	1	1	0.989690721649485	0.96875	0.88454011741683	1	0.99375	0.990566037735849	0.992743105950653	0.993421052631579	0.988636363636364	1	1	0.941860465116279	0.895631067961165	0.993103448275862	0.859412231930103	1	0.991304347826087	0.98314606741573	0.985422740524781	0.976608187134503	0.9375	1	0.991596638655462	1	1	6.27	9	159	high
Aluexon:235	chr1	151045513	151045631	+	5.57475160724722	0.2936990097687	0.0357142857142857	0.236281514069954	0.119582551058987	0.2936990097687	0.107720338160972	0.125637702198232	0.116944388834936	0.106265328309396	0.116457432175063	0.118704540487859	0.159149582985615	0.106101902736765	0.143775138395051	0.0896805059053942	0.0949702550379115	0.143109136319036	0.105489150005479	0.120480430891245	0.255636941278212	0.19197626437406	0.100297865776345	0.125973648658568	0.108356414213617	0.12983563908748	0.102035174926978	0.123099351426659	0.127917988444304	0.0574174956987457	0.0690638711233677	0.104384877494121	0.173283465416578	0.132810245310245	9.92	7	164	high
Aluexon:2350	chr2	62196102	62196263	+	87.0168322618352	0.00624112077590288	0	0.00557316943420775	0.00297920987792076	0.00229110953864895	0.00292290776756417	0.00297045318289197	0.00448948573154768	0.00432531275803616	0.0020176507160274	0.000767462644994043	0.00149424989357314	0.0023228469802818	0.00323074831751002	0.00381665482862946	0.00363000920498152	0.00347045537151261	0.00423245047566949	0.00248933676638096	0.00106709730983019	0.0036692994687303	0.00234093209235138	0.00324706022697989	0.00198834973094829	0.00299381182407007	0.00226828455768605	0.00227177378740568	0.001906323611055	0.000667951341695134	0.00395030926763345	0.000933311944643261	0.00624112077590288	0.00243831739048886	7.89	19	175	highest
Aluexon:2352	chr2	73959711	73959827	-	72.3253068381064	0.351332608413719	0.175064569872952	0.176268038540767	0.198951851343991	0.175064569872952	0.198123767480095	0.209844435702256	0.214710340653762	0.210434169414112	0.213042022767101	0.351332608413719	0.183544333044705	0.210474215724275	0.213606181268767	0.210168384791137	0.202070568897152	0.184708085487578	0.221569937482299	0.193807110690422	0.21870171390518	0.176107283355137	0.205157139312997	0.24846236540958	0.200283517353416	0.195089128957983	0.20289317109824	0.194749921215649	0.214782738109318	0.20302173847445	0.209552430958565	0.210400329189497	0.194562951753	0.200246011513189	3.99	14	90	lowest
Aluexon:2373	chr2	98287792	98292182	+	0.0471069549970777	1	0.624249127882243	0.375750872117757	0.994729470735663	0.903228469424555	0.973688356703954	0.994608195542775	0.9375	0.969072164948454	0.947916666666667	0.624249127882243	0.995352564102564	0.985720373376623	1	0.938880825673279	0.97624269005848	0.995454545454545	0.975903614457831	1	0.811205073995772	0.878236245954693	0.978544061302682	0.942017474185862	0.964912280701754	0.970289855072464	0.891685393258427	0.877453838678329	0.98740440845704	1	0.909090909090909	0.949579831932773	1	1	7.88	6	121	low
Aluexon:2376	chr2	98310908	98311060	+	8.62863822326125	0.514628322179661	0.0571495286945513	0.45747879348511	0.205556410369993	0.0571495286945513	0.269369962757622	0.293118354331243	0.30753653105745	0.300944806904183	0.227508161604826	0.210307495048965	0.209563500378792	0.253931432042705	0.27010963110763	0.238063386734098	0.265489636990388	0.195846418535615	0.34069816403714	0.334570173905913	0.281206371562633	0.299565894676672	0.266618297859234	0.514628322179661	0.194856970351582	0.277965063002908	0.240560346734693	0.283854768898474	0.284519792399664	0.235171737267515	0.225892728971908	0.234453267653003	0.239294039294039	0.29567230273752	7.02	18	73	lowest
Aluexon:2385	chr2	109277070	109277155	+	14.0962010520164	0.00980392156862745	0	0.00980392156862745	0.000140726146918097	0.000587797099425006	0.00120337467788898	0.00112058671512523	0.000683526999316473	0.00208879291821272	0.000306372549019608	0.00207320959561388	0.00106837606837607	0.000565045743296893	0.00202156334231806	0.000333888085334658	0.000554204805491991	0.00213675213675214	0.000267737617135208	0.00194174757281553	0.00374413817572803	0.000976129786222176	0.000218339139986387	0.000747545446763707	0	0.000412540179242194	0.00106198039227437	0.000499936088867467	0.000389863547758285	0	0.00505050505050505	0.0020460358056266	0	0.00980392156862745	6.23	6	152	high
Aluexon:2387	chr2	99772762	99772887	+	3.3760374050263	0.649472987388125	0.386171679887896	0.263301307500229	0.471553325866279	0.604663496661639	0.589414297569837	0.613393457446532	0.547429229698556	0.606015228238417	0.536118594725416	0.589282665706695	0.576561184916917	0.514061255887954	0.496833918941409	0.533678763902494	0.539062014921107	0.616435171808177	0.584955363114636	0.483381448702475	0.610558784016864	0.471004766630401	0.564108431431424	0.386171679887896	0.564500773378701	0.547311396112422	0.626369497021244	0.551016412984497	0.560763536873232	0.490877825764911	0.596505544366507	0.502065581477346	0.649472987388125	0.604895104895105	7.56	9	79	lowest
Aluexon:2393	chr2	122407875	122407955	+	1.74693161893629	0.93532021867854	0.6532813531714	0.28203886550714	0.757102808712733	0.84832303444281	0.821759439209326	0.800097100205342	0.798085973248215	0.865481667875851	0.824139593159201	0.784628922498548	0.844084560481529	0.804452145818107	0.856443954917041	0.85626383601926	0.801368275791471	0.812613188693262	0.842018378998758	0.889269459030424	0.764850911822076	0.823171282103448	0.832536081061909	0.810977502605821	0.6532813531714	0.846272158825202	0.737017311949758	0.826807824546583	0.78880536292817	0.82844525650209	0.762265204539339	0.817481351514965	0.93532021867854	0.862433862433862	3.59	7	133	moderate
Aluexon:2413	chr2	150428744	150428845	-	270.676446522501	0.0036998202518142	0	0.00333738070171186	0.000609721828127418	0.000811303797233004	0.00121057034699521	0.00116421830870587	0.00160482011579021	0.00139647851218191	0.000644390763228939	0.0036998202518142	0.00203951830083142	0.00218112514192761	0.00103342036118401	0.000924010426056668	0.00124156340796921	0.001087627409708	0.00161428545447637	0.000532477444400465	0.00036243955010234	0.000395772599464244	0.000544111554604788	0.000839719906512725	0.000506931358980159	0.000840340794422191	0.00114770324885293	0.00126579351000468	0.00159015622445296	0.00068012089751006	0.000930777044137368	0.000797565885047376	0.000555758387083688	0.000394011032308905	0.55	12	89	lowest
Aluexon:2414	chr2	139258325	139258450	-	1.01963763880771	1	0.218427323272438	0.752502909285701	0.578947368421053	0.970930232558139	0.648180242634315	0.752336448598131	0.604166666666667	0.721649484536082	0.395833333333333	0.307240704500978	0.442307692307692	0.565625	0.537735849056604	0.67489114658926	0.710526315789474	0.397727272727273	0.734939759036145	0.524271844660194	0.313953488372093	0.512135922330097	0.503448275862069	0.218427323272438	0.701754385964912	0.547826086956522	0.632584269662921	0.43731778425656	0.473684210526316	0.34375	0.818181818181818	0.46218487394958	0.909090909090909	0.666666666666667	10.06	6	135	moderate
Aluexon:2417	chr2	160637946	160638043	-	44.3029807130333	0.0192020776423158	0	0.0178246671739962	0.00466039175271651	0.00584322701803239	0.00433546811862297	0.00472657252680245	0.00702725183151323	0.00440166433110187	0.00456303634182385	0.00641862969785733	0.0089629612420709	0.00503254610637835	0.00660174213268822	0.00518494289401382	0.00671011851718631	0.00405748972568037	0.00413206715244243	0.00764362319974891	0.00459888893872261	0.0144819143921571	0.00355814806459784	0.0192020776423158	0.00569955400516665	0.0073167279358786	0.00619825684694011	0.00555616671202125	0.00622925063899534	0.0104287444640706	0.0103284255847056	0.0162455567852199	0.00583153792468328	0.00137741046831956	-0.11	12	135	moderate
Aluexon:242	chr1	155801326	155801411	-	9.79450613676213	0.0834103265332201	0.0199780058651026	0.0634323206681175	0.0444330836827085	0.0834103265332201	0.035947206616526	0.039879249917727	0.034281056453121	0.0383045703002072	0.0362064818946641	0.0415565852604274	0.0672920122771636	0.0369152154114017	0.0405531020682283	0.0387801207924311	0.037815575210816	0.042505822461571	0.0272115120540731	0.043589277193954	0.0278026366406929	0.0378215055286916	0.0491898127135613	0.0377491098094853	0.045462859630423	0.0436131570544623	0.0447351284757296	0.0471291458933049	0.0632389372793117	0.0303700471155097	0.0424601448524893	0.0767923473656231	0.0199780058651026	0.0455246913580247	10.88	13	161	high
Aluexon:2422	chr2	170662506	170662621	+	158.468030391584	0.00040551500405515	0	0.00040551500405515	9.46469261674338e-05	7.41655346321268e-05	7.08661716331732e-05	5.7148995568764e-05	5.71586102036822e-05	5.69573389531241e-05	0	1.56961230178959e-05	7.36748584409639e-05	5.54215786730136e-05	8.0209067114853e-05	8.01586248936146e-05	0.000158283152143626	0	0.000138756192531902	8.11315141844931e-05	8.66959334369377e-05	7.37308938683704e-05	6.08266241284193e-05	0.00010015730421759	8.81600987393106e-05	0.000121012003459806	4.45615003380167e-05	7.86421501120931e-05	0	0.000205592105263158	0	9.77432393075573e-05	0.000220118864186661	0.00040551500405515	2.2	6	169	high
Aluexon:2424	chr2	172271113	172271236	-	0.985037989479836	0.659090909090909	0.228520499108734	0.412434505482634	0.465573246842597	0.534504992746272	0.631030456160439	0.583048493562512	0.521763015620281	0.359401080019637	0.430912923881674	0.253786077361039	0.402411477411477	0.464785561660562	0.523734651093142	0.560761122444722	0.50500208855472	0.451864423455333	0.48633581946835	0.234088457389428	0.357353266888151	0.337573606345962	0.438000505241884	0.319657828712634	0.46130604288499	0.546866510794361	0.588935920570036	0.551557203196677	0.46436925647452	0.488020833333333	0.640955004591368	0.288565729322032	0.228520499108734	0.583333333333333	12.15	14	181	highest
Aluexon:2425	chr2	172303894	172304011	+	5.18164815897136	0.228242744260659	0.0962592477929334	0.131983496467725	0.160219965229795	0.117339551884555	0.143493295930324	0.14391402871574	0.169607018234667	0.158515050901671	0.135198137092082	0.112485868593754	0.139178511546933	0.197729500748356	0.136050056274432	0.152778781275695	0.15735327961092	0.140462162926981	0.165411576818871	0.228242744260659	0.168075781429278	0.136373325608008	0.137014997496211	0.21152735246173	0.115676296968239	0.128373203157334	0.139119231351886	0.158353190574646	0.146411475616842	0.0962592477929334	0.157460721097085	0.133806646201604	0.191377915014279	0.158909717733247	4.36	8	95	lowest
Aluexon:2426	chr2	172396332	172396379	+	169.197895967271	0.00446428571428571	0.000351123595505618	0.00278741635734578	0.000879397880707091	0.00070087336437528	0.000563818719659683	0.000747622580808912	0.00107951286504049	0.00077836536010688	0.000725443183563156	0.00106483508902824	0.000362211907381074	0.000826133942246626	0.00112546046873056	0.000580747094819705	0.000792948328663355	0.000889326007403536	0.00100137104242426	0.00100389743765511	0.000483040611734991	0.00113210893630989	0.000801578345202349	0.00126232950281266	0.00110178510349563	0.00071736946246711	0.000689212208386071	0.000649601891811819	0.000978054893330888	0.000351123595505618	0.000941999287007842	0.00123379892384268	0.00093354321701149	0.0031385399528514	6.14	13	97	lowest
Aluexon:2432	chr2	176805716	176805808	-	13.8568088836937	0.0306816782982555	0	0.0306816782982555	0.00492569845208079	0.0306816782982555	0.006721022548249	0.00568505137944401	0.00783812606896652	0.00748555802780024	0.00499078414132594	0.013285721848777	0.00295017482517483	0.00996176479062448	0.000857632933104631	0.00769068166100066	0.00716604515261806	0.00426255031518189	0.0202437592210587	0.00535352711252197	0.00717397624983551	0.00421948503849962	0.00195441471061725	0.00721879450689523	0.00153324487689813	0.00943459515271536	0.00840663378912435	0.00810762815027645	0.00988693430983366	0.00164473684210526	0.010446075663467	0.00229948188425697	0.00704244633863402	0	8.88	9	149	high
Aluexon:2434	chr2	178175961	178176056	-	0.26510812390415	1	0.272727272727273	0.664772727272727	0.597523219814242	0.662790697674419	0.601386481802426	0.560747663551402	0.760416666666667	0.54639175257732	0.3125	0.307240704500978	0.692307692307692	0.56875	0.462264150943396	0.477503628447025	0.6875	0.625	0.566265060240964	0.718446601941748	0.323255813953488	0.451456310679612	0.8	0.629070691024623	0.473684210526316	0.521739130434783	0.898876404494382	0.755102040816326	0.292397660818713	0.9375	0.545454545454545	0.277310924369748	0.272727272727273	0.666666666666667	6.95	6	93	lowest
Aluexon:2438	chr2	182888547	182888638	+	1.46487434248977	0.353224687933426	0	0.353224687933426	0.0404111883988045	0.0341696764434728	0.0123793018073781	0.0165109034267913	0.0208333333333333	0	0.0682577838827839	0.00391389432485323	0	0.0737115488221574	0.0786163522012579	0.0148040638606676	0.290437030075188	0.0113636363636364	0.0120481927710843	0.157609380910352	0.0741085271317829	0.353224687933426	0.0160919540229885	0.0536139793486894	0.0402673350041771	0.0101449275362319	0.0302282174754085	0.0228862973760933	0.0627680311890838	0.0208333333333333	0	0.0875681918917706	0	0	9.93	9	171	highest
Aluexon:2439	chr2	183995721	183995843	+	21.356049094097	0.05375606302798	0.00314465408805031	0.0506114089399297	0.0224810366328127	0.05375606302798	0.019327801768673	0.0203068824440756	0.0272270541075232	0.0379968562663546	0.0120328234405934	0.0148218604040632	0.0183860238280471	0.0239068535670009	0.0212399115922227	0.0216880444304408	0.0336567592410898	0.0164572763906423	0.0437570722515038	0.0225987743248003	0.0119771367099593	0.0170681762016554	0.00950037653323781	0.023480213018094	0.0195335337740067	0.0184768000643457	0.0178239208228598	0.0185229226703768	0.0151987789529458	0.0135333499143323	0.0310804458532407	0.0105672441683255	0.0323766755571681	0.00314465408805031	12.73	9	217	highest
Aluexon:2442	chr2	189331200	189331293	+	11.9341905318527	0.239694884887193	0.021689497716895	0.218005387170298	0.189103599136727	0.183455792727191	0.202232074786825	0.202304762567979	0.204075402824976	0.168489799826935	0.178756025757329	0.021689497716895	0.239694884887193	0.2059403956312	0.174104706901469	0.191269248876339	0.184098124806925	0.212665274086817	0.186714002605645	0.188766050461747	0.2352409761444	0.219193047685099	0.197597501826462	0.167768530581308	0.173213738702483	0.207872509045704	0.190169241658403	0.19153336070619	0.189059348833293	0.196860908673364	0.220954970742566	0.0630252100840336	0.172558644382258	0.226428711155824	7.95	20	73	lowest
Aluexon:2462	chr2	202007366	202007483	+	159.67983635301	0.010148101941073	0.00319929330306554	0.00694880863800749	0.00610260912644439	0.00579018016732334	0.00662022080403696	0.00714176827032753	0.00723833091528036	0.00836690261327756	0.00665123852477911	0.00399233690331585	0.0052485180979386	0.00598794116432431	0.00877099165740594	0.00505168267174594	0.00661406705906201	0.00706844073521718	0.00872831795695113	0.00698925781896172	0.00319929330306554	0.00654369435365083	0.00441603419739454	0.0061673305721652	0.00531393834392462	0.00750809013740829	0.00568012785683084	0.00637242893592265	0.00767015943114685	0.00538471796351233	0.00524424182631083	0.0036566593759338	0.00858433809679995	0.010148101941073	5.98	7	85	lowest
Aluexon:2465	chr2	201749985	201750066	-	4.95604909409702	0.566666666666667	0.337741832028197	0.175911497739736	0.400649669065572	0.337741832028197	0.424618247791147	0.424996816341477	0.409484302063374	0.434315895107708	0.462162988147905	0.412007323889689	0.402347028084927	0.402949380923221	0.42680943687845	0.383876625930944	0.405815768746625	0.45003027074891	0.452671403563905	0.43593409954684	0.513653329767933	0.481462294469673	0.391676502941653	0.45528850911971	0.38929109341906	0.47907644408781	0.415013729682441	0.442868567549202	0.428800996240491	0.341750685313427	0.404300717342513	0.436581111474442	0.456625680582686	0.454978354978355	6.91	9	109	low
Aluexon:247	chr1	156344396	156344518	+	0.486499123319696	0.881603203841542	0.00232558139534884	0.879277622446193	0.0990712074303406	0.845858560243677	0.0203845836428159	0.168224299065421	0.524469818716142	0.881603203841542	0.223958333333333	0.0332681017612524	0.341346153846154	0.0816964285714286	0.202830188679245	0.0208030962747944	0.0164473684210526	0.143181818181818	0.0240963855421687	0.12621359223301	0.00232558139534884	0.0485436893203883	0.786462903286567	0.229717593667257	0.233918128654971	0.0260869565217391	0.55514453196337	0.350287563901955	0.615740740740741	0.815554923131365	0.665830721003135	0.650954801342746	0.113636363636364	0.166666666666667	11.44	17	81	lowest
Aluexon:248	chr1	153605512	153605633	-	0.000116890707188778	1	0.540117416829746	0.45026719855487	0.972136222910217	0.982558139534884	0.944540727902946	0.939252336448598	0.9375	0.783505154639175	0.90625	0.540117416829746	0.990384615384615	0.918055555555556	0.971698113207547	0.716981132075472	0.868421052631579	0.886363636363636	0.975903614457831	0.912621359223301	0.665116279069767	0.643203883495146	0.979310344827586	0.541699761715647	0.947368421052632	0.866666666666667	0.871910112359551	0.884839650145773	0.795321637426901	0.9375	0.909090909090909	0.873949579831933	0.818181818181818	0.666666666666667	13.18	10	92	lowest
Aluexon:2484	chr2	210882512	210882609	+	33.3623611922852	0.062763119714752	0.00724812031670594	0.0555149993980461	0.00975099788737986	0.0130263610872772	0.0108333794579371	0.0140200349777366	0.00990918151260588	0.0227403553447505	0.0111903601538068	0.00922201104797153	0.0109765098853231	0.0142666980704154	0.0115699970125469	0.0129148248992678	0.0235916682820872	0.0109067933115984	0.0213403027253686	0.0129931222985986	0.062763119714752	0.0132110226746463	0.00724812031670594	0.0231971896414759	0.0101706230701726	0.0120615021537646	0.0128533016618096	0.010808169790482	0.0208615023877581	0.0115540892138334	0.0150101663579348	0.0094348863218253	0.00766882585064403	0.0230813222548047	4.42	23	110	low
Aluexon:2486	chr2	210880926	210880979	+	27.8307422559906	0.39816380029436	0.0605815407790125	0.337582259515347	0.0904141005080822	0.133328486907707	0.193802072674616	0.17683301432879	0.113977389403552	0.0963435221595005	0.129143150635329	0.153425172674807	0.121862027366165	0.153544171956024	0.110712945092823	0.189517033967793	0.239070522591246	0.111408816567579	0.149074442802731	0.0810423621440876	0.39816380029436	0.133495559102317	0.0605815407790125	0.108341113785361	0.110416251005935	0.125596966202849	0.159008904737218	0.107249653934484	0.104083790511952	0.102186445753532	0.138685964576665	0.0644017977956021	0.174277254054026	0.135381787957954	8.33	7	160	high
Aluexon:2488	chr2	218850185	218850302	+	1.39555815312683	1	0.00587084148727984	0.99412915851272	0.990712074303406	0.662790697674419	0.630849220103986	0.738317757009346	0.604166666666667	1	0.828125	0.00587084148727984	0.769230769230769	0.81875	0.886792452830189	0.624092888243832	0.766447368421053	0.602272727272727	0.975903614457831	0.689320388349515	0.17906976744186	0.526699029126214	0.551724137931034	0.245432883240667	0.473684210526316	0.718840579710145	0.185393258426966	0.658892128279883	0.350877192982456	1	0.909090909090909	0.319327731092437	0.818181818181818	1	5.41	8	92	lowest
Aluexon:249	chr1	155209968	155210090	-	42.905902980713	0.0176948582383186	0	0.0163149733024713	0.00260132923544162	0.0145282107003217	0.00289265853112624	0.0030496588378293	0.0035297643781942	0.00372914602125152	0.00217633222254675	0.0023093465813631	0.00137988493584724	0.00542088692346456	0.0058120114891598	0.00382821076497191	0.00661019700855645	0.00189613042085462	0.00237560454823398	0.0176948582383186	0.0073568997663294	0.00216856346463264	0.00221621618940509	0.0106280183526933	0.00280526282128704	0.00442476914772087	0.00264118022595862	0.00414403776940555	0.00245706280060892	0.00282437393777793	0.00171526586620926	0.00475798623650056	0.00561203122599073	0.00374531835205993	3.6	8	127	moderate
Aluexon:2493	chr2	222286700	222286790	-	22.8887200467563	0.0175438596491228	0	0.0175438596491228	0.00455660594403319	0.00571262940611322	0.00315773526470459	0.00144908480736457	0.00576746620838085	0.00545647443333131	0.00834434747903157	0.000782778864970646	0.0063337493024993	0.00197562659451967	0.00308858675624567	0.00270611549526651	0.00299927509540538	0.00219131362897055	0.00273723899610841	0.000422119037568594	0.00513100602036823	0.00499607279043554	0.0054592227695676	0.00324433344889399	0.00653707389388504	0.003334762964142	0.00443665839677704	0.00452140675229265	0.0175438596491228	0.000637755102040816	0	0	0.00826446280991736	0.0121031746031746	9.37	17	191	highest
Aluexon:2503	chr2	233589282	233589399	+	8.52121566335476	0.30984810027048	0.175760770257924	0.134087330012556	0.209204522498497	0.260759876511735	0.25439524409058	0.241985418267624	0.199168781700076	0.19376239281468	0.234600831143647	0.30984810027048	0.275771749186082	0.247460742085242	0.246563061158533	0.219859875492155	0.211769158933164	0.244512828645183	0.209281464649804	0.202993931264588	0.181185081716612	0.22580349600334	0.192924869321613	0.191153510613914	0.268188583382567	0.240732751744999	0.231508341398961	0.246710698238698	0.247838856726847	0.287565968638139	0.202102862817149	0.218275018459589	0.220335804546331	0.175760770257924	10.57	10	165	high
Aluexon:2504	chr2	233599125	233599194	+	8.52121566335476	0.343964476879535	0.18546365914787	0.138090449458306	0.233772784712377	0.215184355952356	0.312654352549965	0.273540919601872	0.205874027421229	0.222787626373808	0.292418119605541	0.343964476879535	0.321243632291771	0.286571657673283	0.263315226196744	0.264284088205408	0.275323768618128	0.320554266671599	0.2068282951019	0.208171776812152	0.295212002398848	0.235755194451041	0.255259284912477	0.264547894310619	0.266278227710086	0.256103926708579	0.282392115439062	0.27785804086591	0.340803244176193	0.241386681010827	0.285596184883772	0.33457238865286	0.232268424744914	0.269347319347319	9.76	8	199	highest
Aluexon:251	chr1	154945769	154945984	-	16.8918760958504	0.329210248652149	0.146433041301627	0.157797389935834	0.279414815256879	0.278334348632741	0.233424578391405	0.254101741614017	0.25027209130844	0.307682966636104	0.255850414318777	0.171412858716315	0.253808344473155	0.258808264991038	0.292897989011467	0.265404781027422	0.304275375691199	0.220938835540983	0.329210248652149	0.256873580693984	0.220451563576746	0.2043515319782	0.283601004791801	0.306643224094063	0.221190922863998	0.284497205748974	0.247275589684516	0.2702382333169	0.282861561152899	0.222774643843354	0.294322647661927	0.198316841015305	0.254770409766188	0.215054784354811	7.93	24	87	lowest
Aluexon:2516	chr2	238894802	238894932	+	0.501928696668615	0.5	0	0.5	0.306759545923633	0.218217054263566	0.217628125773706	0.188729417000445	0.294791666666667	0.120274914089347	0.267881944444444	0.312289520336027	0.177884615384615	0.218047121797122	0.218867924528302	0.295984099757685	0.166272451963241	0.1875	0.141480206540448	0.170550161812298	0.184519593557537	0.222682616736015	0.250804597701149	0.222842791309829	0.17953216374269	0.256908212560386	0.213398087555391	0.2863068418462	0.374839877471456	0.229166666666667	0.28099173553719	0.196638655462185	0	0.5	3.87	16	200	highest
Aluexon:2528	chr20	4156691	4156808	+	29.5194623027469	0.0311185040192939	0	0.0283968484610549	0.0057866788737744	0.0311185040192939	0.00783477905979769	0.00329900214336806	0.00886830817615329	0.00392629794082769	0.00538829538507484	0.0124365603748732	0.01176418462518	0.00618638456853185	0.00542908685122912	0.00668146161830949	0.007468442945308	0.00844573947198659	0.004426575895939	0.00991666842938499	0.00860740778966054	0.00639883953102422	0.00512589976119266	0.00820413700845465	0.00510478106003848	0.0052404193204027	0.00849962030574898	0.00968443000025164	0.00671674950385311	0.00513047603754727	0.00699300699300699	0.00272165555823902	0.00345082944956122	0.00292397660818713	3.01	19	115	low
Aluexon:2530	chr20	5737356	5737492	+	9.6780829924021	0.0463052862218299	0	0.0257025908468517	0.0244595495596887	0.0410991817892033	0.0211385533440848	0.0268316828521645	0.0307815499035619	0.0399252606877643	0.0269088554793995	0.0211090759473413	0.0222504498434683	0.0301620866179046	0.0214359312985372	0.024094278243996	0.026209640320299	0.0334124885016782	0.0365165882821977	0.0244057708609907	0.0307646620628676	0.0288073235239935	0.0268297269171227	0.0310917107720521	0.0224214175438568	0.0273420378102486	0.0206026953749781	0.0310672285471001	0.0463052862218299	0.0262305492975455	0.0292050944224857	0.0363344919995166	0.0390402884682061	0.0262626262626263	4.74	19	175	highest
Aluexon:2531	chr20	5745738	5745828	+	9.6780829924021	0.0113636363636364	0	0.0113636363636364	0.00101959028354714	0.000700007777864199	0.001434688862467	0.00163636986066893	0.000910364145658263	0.00228001228607657	0.00148809523809524	0.00276206526303413	0.00183916601674376	0.0018093541144528	0.00148717153360366	0.000633531147519436	0.00177477400692484	0.00150654269972452	0.00137931034482759	0.0010820884306712	0.000812031508535074	0.00121070814890374	0.000431034482758621	0.00169963439362933	0	0.000193236714975845	0.00104373146361471	0.0018700480470033	0.00526809199667817	0	0.0113636363636364	0	0	0	8.47	8	127	moderate
Aluexon:2534	chr20	5092146	5092251	-	104.737931034483	0.0746951219512195	0.0371864502129364	0.0334943354487774	0.0429965247745372	0.057842590060435	0.0392927747479484	0.0434704701441014	0.0422598076477083	0.0467105249906275	0.0447742399372341	0.0371864502129364	0.047417686235645	0.042459831042877	0.0388053578720256	0.0415048345753392	0.0440074026914575	0.0416638823940055	0.0454994542334242	0.0706807856617138	0.0532726418795946	0.0407955853548655	0.056083084769598	0.0498874615420422	0.0405755278479453	0.0454037081898886	0.041493634853748	0.041954650237881	0.0531574569460853	0.043525012519921	0.0612655569740376	0.0460779341153092	0.04553567739717	0.0394909887209443	12.22	40	103	low
Aluexon:2540	chr20	25615363	25615461	+	0.211221507890123	0.967832167832168	0.483800029184542	0.484032138647626	0.932531127392388	0.947641083456747	0.836707865294931	0.881736551724399	0.90113984882077	0.962509237363563	0.817129774161024	0.483800029184542	0.770436507936508	0.797889541014541	0.9537972074268	0.824344124670685	0.892093953592809	0.855321067821068	0.906388658195887	0.965237462118725	0.780661144267955	0.788157654179326	0.938406659451284	0.915302491663098	0.876168344898995	0.900483972088495	0.82440453485206	0.901304786335556	0.858646616541353	0.93125	0.967832167832168	0.91272942743531	0.862258953168044	0.833333333333333	10.24	10	131	moderate
Aluexon:2541	chr20	25626165	25626282	+	1.04909409701929	0.928571428571429	0.458945734492512	0.38458559050433	0.723572401598861	0.636565050217415	0.70569020351888	0.722956466537718	0.706722372934557	0.694760379225887	0.743487486777928	0.458945734492512	0.70237123987124	0.650531340323899	0.722486498731022	0.672230011462623	0.706337092096523	0.743762661877635	0.728808480000672	0.70485223566485	0.750890940061406	0.712282471396866	0.740251215447837	0.731979368778594	0.787848907198752	0.736177500538323	0.737326627517834	0.726682545808186	0.744411533885218	0.843531324996842	0.720110192837466	0.766315358834286	0.702813852813853	0.728447478447478	10.29	7	139	moderate
Aluexon:2547	chr20	31238820	31238968	-	0.866160140268849	0.927835051546392	0.0504201680672269	0.877414883479165	0.597523219814242	0.738372093023256	0.466204506065858	0.621495327102804	0.645833333333333	0.927835051546392	0.28125	0.158512720156556	0.413461538461538	0.38125	0.622641509433962	0.568940493468795	0.855263157894737	0.409090909090909	0.831325301204819	0.728155339805825	0.130232558139535	0.186893203883495	0.158620689655172	0.776806989674345	0.385964912280702	0.388405797101449	0.364044943820225	0.405247813411079	0.140350877192982	0.375	0.363636363636364	0.0504201680672269	0.727272727272727	0.833333333333333	11.15	25	176	highest
Aluexon:256	chr1	156568760	156569200	-	0.131852717708942	1	0.984344422700587	0.0156555772994129	1	1	0.998266897746967	1	1	1	1	0.984344422700587	1	0.996875	1	1	1	1	1	1	0.997674418604651	1	1	0.998411437648928	1	1	1	1	1	1	1	1	1	1	7.1	6	156	high
Aluexon:2575	chr20	37054583	37054696	-	18.02910578609	0.31588264488799	0.144468972957874	0.171413671930116	0.172673864034106	0.198054243311479	0.169527871199734	0.186374727909683	0.207484690337012	0.144468972957874	0.183735904796501	0.196357277859753	0.212987439681211	0.181234542810846	0.20059992750051	0.183901767756264	0.204176960956899	0.185419101743521	0.187783590381432	0.161238457584376	0.171243665301694	0.218373446729666	0.1966392940851	0.172851581188089	0.22230178548665	0.181345152784049	0.174089566034647	0.195554913404313	0.186965555309601	0.221008875333166	0.253575372411759	0.31588264488799	0.20134608867856	0.163391422399681	3.74	19	146	moderate
Aluexon:2577	chr20	37054583	37054700	-	18.02910578609	0.31588264488799	0.144468972957874	0.171413671930116	0.172673864034106	0.198054243311479	0.169527871199734	0.186374727909683	0.207484690337012	0.144468972957874	0.183735904796501	0.196357277859753	0.212987439681211	0.181234542810846	0.20059992750051	0.183901767756264	0.204176960956899	0.185419101743521	0.187783590381432	0.161238457584376	0.171243665301694	0.218373446729666	0.1966392940851	0.172851581188089	0.22230178548665	0.181345152784049	0.174089566034647	0.195554913404313	0.186965555309601	0.221008875333166	0.253575372411759	0.31588264488799	0.20134608867856	0.163391422399681	3.84	19	146	moderate
Aluexon:2578	chr20	39762127	39762285	-	3.32413793103448	1	0.403361344537815	0.596638655462185	0.996904024767802	1	0.953206239168111	0.976635514018692	0.916666666666667	0.989690721649485	0.734375	0.495107632093933	0.932692307692308	0.8375	0.943396226415094	0.912917271407837	0.976973684210526	0.909090909090909	1	0.990291262135922	0.674418604651163	0.849514563106796	0.76551724137931	0.962668784749801	0.771929824561403	0.814492753623188	0.784269662921348	0.775510204081633	0.497076023391813	0.78125	0.727272727272727	0.403361344537815	1	1	3.01	19	109	low
Aluexon:2581	chr20	42246881	42246991	+	39.2215078901227	0.131569710838666	0.0283257023185912	0.103244008520075	0.0427879198771942	0.0962671952576495	0.0367767436987424	0.0431200929389112	0.0487632463946848	0.0537134140152296	0.0441157452271332	0.0283257023185912	0.0444197489529728	0.0359055040346767	0.053760794122565	0.0390723700031713	0.044796144185112	0.0455730485108662	0.0412353010879477	0.0431232586506878	0.0860604470388392	0.0505726730389083	0.0312543508486921	0.0627912349166833	0.0431171060172487	0.0499155787689328	0.0373759239067732	0.0426108635633676	0.0527351381261095	0.0454993980815601	0.048817734038531	0.131569710838666	0.0310454727771484	0.0422752924944756	-1.81	17	116	low
Aluexon:2582	chr20	39842374	39842539	-	7.81542957334892	0.12470774593729	0.0455785656095248	0.0791291803277656	0.0757838988898425	0.103807480168517	0.0863689710214155	0.0844067148604938	0.113091190212789	0.0455785656095248	0.087480407027056	0.0554884608759031	0.117140151515152	0.101979656059422	0.0537244594328904	0.083327351433827	0.0798065009398572	0.102867736048768	0.0718110990415847	0.0990951595019947	0.0732332043712742	0.0769329477508911	0.0503925203511402	0.0660859601571632	0.0796542638647902	0.0827843709471103	0.113093934379786	0.0890640258286842	0.0903374403374403	0.0648369356549504	0.0806998546393555	0.12470774593729	0.0901116427432217	0.0461227700739524	3.84	7	183	highest
Aluexon:2584	chr20	42843526	42843641	+	7.34669783752192	1	0.890756302521008	0.109243697478992	0.984520123839009	1	0.989601386481802	1	1	1	0.984375	0.908023483365949	1	0.9375	0.990566037735849	0.995645863570392	0.986842105263158	0.965909090909091	1	1	0.962790697674419	0.961165048543689	0.993103448275862	1	0.982456140350877	0.991304347826087	0.964044943820225	0.954810495626822	0.994152046783626	0.90625	1	0.890756302521008	1	1	3.32	14	109	low
Aluexon:2597	chr20	49492532	49492628	+	21.8009351256575	0.130164308610625	0.0470310391363023	0.0831332694743229	0.0935854200262611	0.130164308610625	0.101093411551695	0.0880104657945962	0.0577473998295664	0.0638874389549132	0.0995543485688308	0.0824348975623635	0.084210479498322	0.0816407302452215	0.0767429500032743	0.0769729237011386	0.070141546916596	0.102354327467705	0.060249266685969	0.0695525463056455	0.0694790431415731	0.103996681620238	0.116728043064896	0.0595195155602881	0.0755423890084937	0.0822079226146212	0.0821758438538541	0.0880937818015319	0.0947732272356022	0.0936906630302622	0.0871930766557394	0.0781873809516445	0.0720981395545889	0.0470310391363023	11.07	6	134	moderate
Aluexon:2598	chr20	49557666	49557746	-	87.624780829924	0.115393212471955	0.0563811188811189	0.053520666298507	0.0728301731950126	0.0969408736200037	0.0711439105164319	0.0726403181767754	0.0847190936564994	0.110203118408695	0.0712693566776951	0.115393212471955	0.087596769625288	0.0703273003630001	0.065442081307405	0.0627957400075647	0.0833471414258277	0.0735292821142603	0.085017174239884	0.083584154774633	0.0717397234109996	0.0845316380162916	0.0678586129497696	0.076413648319217	0.0819849717620862	0.0720860065566573	0.0931382737913945	0.0745252962602032	0.0852232897323743	0.0714015466982574	0.075245383310271	0.0618725461734479	0.0862442899435462	0.0814673880611502	6.89	10	115	low
Aluexon:2600	chr20	33804551	33804674	-	3.52355347749854	1	0.478991596638655	0.521008403361344	0.925696594427245	0.738372093023256	0.949740034662045	0.957943925233645	0.947916666666667	0.989690721649485	0.901041666666667	0.864970645792564	0.894230769230769	0.940625	0.962264150943396	0.979680696661829	0.986842105263158	0.977272727272727	1	0.883495145631068	0.530232558139535	0.737864077669903	0.972413793103448	0.779189833200953	0.929824561403509	0.950724637681159	0.902247191011236	0.879008746355685	0.795321637426901	0.78125	0.909090909090909	0.478991596638655	1	1	7.79	10	170	highest
Aluexon:2603	chr20	54965612	54965721	-	1.5687901811806	0.6	0.21044845122515	0.274400033623335	0.272410303834452	0.418613401142952	0.304418567409188	0.260383541691953	0.354129146316646	0.366448731919263	0.421616921018616	0.358470919028196	0.434191956547726	0.304023651628057	0.257502246181491	0.237644849909001	0.273018483709273	0.465262802715948	0.231726907630522	0.21044845122515	0.356064511728879	0.33584778427838	0.458237130886859	0.230634866854088	0.359454191033138	0.35331118366727	0.373814221069888	0.3541991335254	0.258353399839468	0.368055555555556	0.484848484848485	0.31761742737069	0.257575757575758	0.333333333333333	2.41	11	144	moderate
Aluexon:2604	chr20	54963743	54963840	-	1.53676212741087	0.64088519690902	0.264077669902913	0.376807527006108	0.358576356563973	0.524630126715528	0.374642563290744	0.396179080524875	0.388613197804374	0.64088519690902	0.494771138616203	0.454209138403726	0.539412483883638	0.435132459067492	0.286108028116907	0.353746549418026	0.394383211817422	0.551085037214716	0.39998087588449	0.264077669902913	0.594343113610004	0.484290157512602	0.454378370167844	0.36908544196074	0.447117794486216	0.478062357297522	0.468979684931745	0.428184142162633	0.355819286779039	0.522916666666667	0.432900432900433	0.435368337058143	0.456198347107438	0.366666666666667	11.44	5	102	low
Aluexon:2610	chr21	18976463	18976594	-	61.5068381063705	0.0975181041485879	0.0497760656604064	0.0477420384881815	0.080515754431842	0.0528858058418985	0.0511920027571443	0.0497760656604064	0.0830339147279939	0.0785901863868744	0.0643600205509548	0.0840667670401034	0.0629642969046501	0.071146210002889	0.0651377392078615	0.0652783657551667	0.0551782410092921	0.0599645558519614	0.0870016368409746	0.0785278112239122	0.0614592173970517	0.0716300013074799	0.0865552913434479	0.0779958261322614	0.0666153408619317	0.0710348653983061	0.0676818470220097	0.0726972036241752	0.0946836051371396	0.0784945520223969	0.0793645521975331	0.0975181041485879	0.0603711159317835	0.0768328117281229	5.18	9	96	lowest
Aluexon:2613	chr21	30463820	30463895	+	3.1781414377557	1	0.416279069767442	0.583720930232558	0.978328173374613	1	0.934142114384749	0.957943925233645	0.947916666666667	0.979381443298969	0.984375	0.825831702544031	0.990384615384615	0.984375	0.962264150943396	0.989840348330914	0.973684210526316	1	1	0.990291262135922	0.416279069767442	0.737864077669903	0.986206896551724	0.809372517871326	0.947368421052632	0.947826086956522	0.940449438202247	0.962099125364432	0.994152046783626	0.96875	1	0.80672268907563	1	1	8.2	9	212	highest
Aluexon:2623	chr21	34821089	34821186	-	6.08205727644652	1	0.994791666666667	0.00520833333333337	1	1	0.998266897746967	1	1	1	0.994791666666667	1	1	1	1	1	1	1	1	1	0.997674418604651	1	1	0.999205718824464	1	1	0.997752808988764	1	1	1	1	1	1	1	5.38	17	228	highest
Aluexon:2625	chr21	37429682	37429775	-	0.346931618936295	0.925410116530121	0.450806913434978	0.474603203095142	0.84253364136707	0.787393294261962	0.860802851857794	0.890181476152595	0.863038026215271	0.772707475800259	0.840025772838273	0.450806913434978	0.683943833943834	0.878034098676082	0.875929442674726	0.913591765529783	0.925410116530121	0.861133188706718	0.893193413799367	0.89461396208969	0.84682675205931	0.731394172170871	0.829464634981876	0.922786323842971	0.86931518773624	0.877589606093442	0.858231447722664	0.841122999395594	0.797092900601672	0.768253968253968	0.912534435261708	0.7	0.893939393939394	0.597474747474747	7.53	14	160	high
Aluexon:2632	chr21	35279032	35279098	-	924.622209234366	0.00109240531669946	0.000344532535174994	0.000691183119996231	0.000692537123567361	0.000647967931511902	0.000524976436807194	0.000514739251620331	0.000409394554528694	0.000496536054759213	0.000568999353989677	0.000481390521696141	0.000397181096031625	0.000429696917505791	0.000766849354124098	0.000500560805551428	0.000690687379023126	0.00055574038541424	0.000344532535174994	0.000563854469009196	0.000675706313360692	0.000447888025958977	0.000556941604090344	0.000897109712835656	0.000428456615730099	0.000558216995005109	0.000420096860826384	0.000451827551325007	0.000924237349863707	0.00051235388709932	0.000402473543384434	0.00103571565517122	0.000833752056296411	0.000592151346890098	7.19	7	160	high
Aluexon:2635	chr21	46604387	46604506	+	18.5714786674459	0.701315559004318	0.561285685520121	0.140029873484197	0.561285685520121	0.643298189198451	0.569707711378325	0.588505543408989	0.624344771436436	0.663662789760913	0.636506526897599	0.637803542493132	0.660297592123429	0.635073301173015	0.698290909152075	0.605838978520541	0.599856195811976	0.586938362081403	0.63603344213911	0.687833240763088	0.652486343510027	0.614634276578891	0.654571544539293	0.701315559004318	0.570622540749564	0.659105556300206	0.645629402604187	0.656894928086831	0.624446727219908	0.602722237533931	0.660429117646555	0.611112663905729	0.58317237610686	0.666516230137679	4.19	18	122	low
Aluexon:2637	chr21	45756707	45756803	-	29.066277030976	0.0449900076963246	0.0040650406504065	0.0409249670459181	0.0113115416180284	0.035669089729122	0.0188752654449251	0.0199048396735961	0.0272123038457921	0.024475017497641	0.0160373234479242	0.015195598560351	0.00750052496115704	0.0210722598166093	0.0160261121755712	0.0108194059709284	0.0449900076963246	0.0203284164184274	0.0206293935655342	0.033952845703588	0.0108290514856377	0.0119538780160768	0.00729792874339665	0.0229716730164353	0.0194611051733943	0.0126949037617328	0.0222468157384627	0.0140942837721161	0.0158377233046677	0.00949307040225901	0.0156101749136986	0.00526568284821241	0.00767828655928444	0.0040650406504065	5.46	16	136	moderate
Aluexon:2641	chr22	16186811	16186946	-	0.00946814728229106	1	0.117416829745597	0.882583170254403	0.690402476780186	1	0.930675909878683	0.94392523364486	0.625	0.804123711340206	0.395833333333333	0.117416829745597	0.846153846153846	0.621875	0.971698113207547	0.72133526850508	0.891447368421053	0.613636363636364	0.566265060240964	0.932038834951456	0.481395348837209	0.565533980582524	0.986206896551724	0.660841938046068	0.526315789473684	0.472463768115942	0.631460674157303	0.568513119533528	0.964912280701754	0.5	0.545454545454545	0.277310924369748	0.909090909090909	0.833333333333333	-9.52	11	85	lowest
Aluexon:2657	chr22	20873163	20873280	+	64.0660432495617	0.0987112191017429	0.0168052091988355	0.0819060099029075	0.0465545377435402	0.0401776068005983	0.0544587336175542	0.0479891556182039	0.0402113325244492	0.0200736737520232	0.0545508040539366	0.0693892318773548	0.0867964307235186	0.0544699341046271	0.0459859949287776	0.0337937103127792	0.0371342503022472	0.0889889439260369	0.0281248509138686	0.0465166304845565	0.0168052091988355	0.0241547796908013	0.063676950518486	0.0277029995365008	0.0529720902648279	0.0437492936483323	0.064828859307356	0.0459315223765783	0.0663113085778918	0.0828323801712321	0.0388603292522882	0.0987112191017429	0.0285108705547551	0.0340270092628715	6.49	6	141	moderate
Aluexon:2658	chr22	22039925	22040013	+	44.9842197545295	0.104630040973703	0.0265020340006801	0.0781280069730227	0.0716966051499932	0.0603968573957388	0.0771608660880116	0.0858947982877253	0.0743583030155084	0.0665461060809084	0.0754312579339307	0.0711546360613737	0.0687922201614232	0.0773829497663324	0.0688395819001556	0.0624979790794297	0.104630040973703	0.0901143903351395	0.0743771716826798	0.0439960196905701	0.0312615681336729	0.0373757586371656	0.0265020340006801	0.0365361922572662	0.0751831127896358	0.0793909120653324	0.0874826559193926	0.0665927258615597	0.0684818077776244	0.0566962791501174	0.0732703041793025	0.0606271086420001	0.0572583925751661	0.0985880878330653	8.41	10	173	highest
Aluexon:266	chr1	168083694	168083787	-	0.144827586206897	1	0.050880626223092	0.949119373776908	0.619195046439629	0.738372093023256	0.746967071057192	0.696261682242991	0.958333333333333	0.88659793814433	0.598958333333333	0.050880626223092	0.519230769230769	0.871875	0.933962264150943	0.924528301886792	0.819078947368421	0.681818181818182	1	0.543689320388349	0.193023255813953	0.560679611650485	0.572413793103448	0.567116759332804	0.614035087719298	0.834782608695652	0.724719101123595	0.927113702623907	0.883040935672515	0.5625	0.909090909090909	0.126050420168067	0.727272727272727	1	3.01	14	130	moderate
Aluexon:2660	chr22	24739448	24739569	+	47.4460549386324	0.0305731826121549	0.00768173969870669	0.0228914429134482	0.0193138538509103	0.00768173969870669	0.0160251573747326	0.019695362357477	0.019723645383562	0.0174258284673828	0.0170645608637653	0.0234186010604562	0.0234254577553311	0.0199378961155068	0.0182794893362754	0.0180549052377327	0.0182925620541839	0.0178080526745656	0.0177726764160899	0.0133411725738939	0.0298381854400738	0.0171799811517345	0.0132674830843349	0.0176210668608825	0.0125162144530047	0.0196960848046185	0.0144107731952155	0.0170180092394832	0.0155389759684452	0.0168767743746673	0.0189266462600363	0.0305731826121549	0.0184560640263407	0.0114075711726292	4.39	10	138	moderate
Aluexon:2661	chr22	23974975	23975097	-	0.885680888369375	0.917525773195876	0.188372093023256	0.72915368017262	0.826625386996904	0.906976744186046	0.44367417677643	0.58411214953271	0.677083333333333	0.917525773195876	0.348958333333333	0.270058708414873	0.663461538461538	0.55	0.69811320754717	0.359941944847605	0.539473684210526	0.625	0.795180722891566	0.83495145631068	0.188372093023256	0.20873786407767	0.544827586206897	0.478951548848292	0.543859649122807	0.521739130434783	0.401123595505618	0.360058309037901	0.637426900584795	0.6875	0.272727272727273	0.260504201680672	0.636363636363636	0.833333333333333	7.89	18	101	low
Aluexon:2662	chr22	23979870	23979991	-	1.86136762127411	1	0.455813953488372	0.544186046511628	0.981424148606811	0.941860465116279	0.79896013864818	0.901869158878505	0.854166666666667	0.969072164948454	0.791666666666667	0.653620352250489	0.961538461538462	0.8875	0.933962264150943	0.747460087082729	0.825657894736842	0.909090909090909	0.951807228915663	0.970873786407767	0.455813953488372	0.618932038834951	0.931034482758621	0.717235901509134	0.87719298245614	0.846376811594203	0.77752808988764	0.752186588921283	0.912280701754386	0.9375	0.636363636363636	0.739495798319328	0.727272727272727	1	11.93	10	153	high
Aluexon:2667	chr22	27114101	27114192	+	0.0744593804792519	1	0.336134453781513	0.596557853910795	0.786377708978328	0.767441860465116	0.719237435008666	0.771028037383178	0.791666666666667	0.762886597938144	0.723958333333333	0.741682974559687	0.932692307692308	0.671875	0.745283018867924	0.74455732946299	0.713815789473684	0.829545454545455	0.771084337349398	0.922330097087379	0.562790697674419	0.66747572815534	0.731034482758621	0.550436854646545	0.789473684210526	0.773913043478261	0.686516853932584	0.73469387755102	0.684210526315789	0.6875	0.818181818181818	0.336134453781513	0.636363636363636	0.833333333333333	8.86	14	175	highest
Aluexon:2671	chr22	29126444	29126536	-	5.77989479836353	0.141334659400985	0	0.100513546636938	0.0601690551513821	0.0785237594266825	0.0935549706761173	0.0872671059518811	0.0802910112789597	0.0615831634102815	0.0893560252773434	0.0850887870244115	0.0791802272084253	0.0983496685986451	0.0532396893567719	0.104452674707489	0.091757525636674	0.0694401712971758	0.0711468464755326	0.08738330170369	0.083605231977325	0.0891572683920406	0.0714503552167135	0.0777298341366463	0.0745495657132486	0.0708960576669351	0.0663319088264785	0.0788794630416419	0.0725800070132263	0.0408211127640475	0.141334659400985	0.0958345858362601	0.0691919191919192	0.0772946859903382	7.73	6	182	highest
Aluexon:2677	chr22	30150738	30150852	-	15.1347749853887	0.382660677731832	0.1454348428997	0.237225834832132	0.192552805458003	0.382660677731832	0.195417093998299	0.20393275881297	0.188558245838831	0.165317274782351	0.185951715696003	0.207616350863515	0.18081924857908	0.185173024140966	0.196921134705743	0.221278988696935	0.207534467817347	0.182511895637569	0.196569474572242	0.172827084062027	0.255248608997746	0.16445269134776	0.169348661829192	0.196404047003066	0.1454348428997	0.216187726524936	0.148710536723522	0.205044407431581	0.196377308166137	0.168403704728021	0.177689964563579	0.196268570539665	0.203042342072554	0.193743293743294	4.17	7	159	high
Aluexon:2681	chr22	30211161	30211278	-	66.9729982466394	0.0116470357628193	0	0.00953317653476176	0.00712738190220447	0.0103969501623684	0.00952690245742085	0.00818327822597856	0.00574043978570783	0.0052250036751032	0.00559466795355458	0.00374124081903299	0.00782378680473788	0.00688776011590705	0.00653105891244045	0.00529759873426883	0.0116470357628193	0.00779404886533047	0.00482937876006404	0.00518925298709733	0.00640203819612726	0.00575834141130402	0.00724512916124787	0.00953519942411425	0.00962802674876254	0.00768782447570329	0.00652816674181575	0.00585152080378115	0.00543400887825407	0.00604275327508077	0.00761442923810587	0.00697385902214725	0.00211385922805753	0.00792931192089158	2.68	10	171	highest
Aluexon:2689	chr22	31578953	31579050	+	27.5019286966686	0.118278708790832	0.0498507462686567	0.0626399310554396	0.0684153641623515	0.0990215333828587	0.0675710161534878	0.0669557489602456	0.0568191041504127	0.0562681267003204	0.0679494474516975	0.0834483636522996	0.0817700359421449	0.0673474858511924	0.090027789876643	0.0612138695553176	0.0589912494008077	0.0839755197356018	0.0673519150155756	0.0644183867965738	0.0665322593882797	0.0583750956765219	0.0638707131070193	0.0570746304419322	0.0785636232087069	0.0658789508167967	0.0651828088337593	0.072461148175736	0.0768418849873534	0.0672516100424371	0.0556387777353926	0.118278708790832	0.0687703228256697	0.0729729677523638	8.54	5	112	low
Aluexon:2692	chr22	37961605	37961727	+	54.6904734073641	0.0721757005128453	0.0109451127993165	0.0612305877135288	0.0248164599331793	0.0721757005128453	0.0204754771988475	0.0194067343689042	0.0303814363660936	0.0219225955371075	0.0358119328846348	0.0158425948212411	0.0237466089765773	0.0341171905699326	0.0236508442628202	0.0182862267596529	0.0327699256798333	0.0192592962044079	0.0255267307365599	0.0256731246215078	0.030944864956469	0.0312303325262874	0.0290746643795333	0.0611690579245077	0.0259885430911144	0.0214159640505234	0.0219250447604645	0.0279792797076418	0.0466689455327429	0.0295056656763615	0.0109451127993165	0.0422717461244792	0.0158187945226916	0.026853490134734	3.97	29	109	low
Aluexon:2697	chr22	31817292	31817383	+	118.395324371712	0.0420108567382582	0.00401887527444059	0.0364673340380537	0.0260267240105652	0.00401887527444059	0.0197935202776436	0.02579743376048	0.0321675334779464	0.0289903935948587	0.0144895205681861	0.014239505625579	0.0177756430395551	0.0164871485591295	0.0308130971176902	0.0183478872826553	0.030407575373854	0.017164169377292	0.0294780483473512	0.020271401275185	0.00714048913310213	0.0113663158838384	0.0110527490073464	0.0105795155178782	0.0232719814658621	0.0226415244512414	0.0210817803901386	0.0182689206080655	0.0146360855309026	0.0167144942270861	0.0327323371368727	0.0164288445340787	0.0404862093124943	0.0177327315609247	7.6	23	183	highest
Aluexon:27	chr1	1323872	1323890	-	7.34424313267095	0.68331862568848	0.301242236024845	0.29447975872076	0.578578124950012	0.388838866967721	0.472182606029713	0.509796282939698	0.590024767796843	0.550930928032547	0.564486615808163	0.506625275176875	0.500999891740615	0.557038984295082	0.570842083349252	0.509962277068733	0.432860663573326	0.52301885161798	0.56528351437609	0.585561628459876	0.68331862568848	0.49265580306418	0.672902820993637	0.610834914119865	0.523652982788688	0.555670581538065	0.478876092788635	0.552866018227302	0.561159854543999	0.562986949770912	0.579994430087178	0.57730514670628	0.496147959729977	0.472275350686083	1.89	7	119	low
Aluexon:2705	chr2	55493517	55493654	-	8.57136177673875	0.334858675202364	0.134607205659837	0.200251469542526	0.196955040420222	0.334858675202364	0.253903960208953	0.224501663450606	0.211380920894008	0.17151855179405	0.249197861506979	0.197039129234262	0.21473240411063	0.226922694049638	0.234132059637563	0.220887381667162	0.253394659672986	0.200234026321266	0.211095059903799	0.281074764912069	0.214886765476384	0.25171971776579	0.175378812652111	0.236447301295132	0.241693740821779	0.218111131771657	0.224127125189089	0.218628117552328	0.213097878240834	0.186070038893482	0.252912876819686	0.177549520569935	0.168863815922639	0.134607205659837	3.01	14	101	low
Aluexon:2708	chr22	41180517	41180608	-	11.2890707188778	0.0330265358795174	0.00183823529411765	0.0311883005853998	0.0117207041771829	0.0330265358795174	0.00844429027516674	0.0125754482709505	0.0124593983344112	0.0138160504402695	0.0053974926934506	0.0144208928954119	0.0188505697160422	0.00706514839963911	0.0137957565685543	0.00603368583573312	0.0119703827541093	0.0106946306554647	0.0160092424286868	0.0115459884683837	0.0224558831501376	0.0137467932156681	0.00383340016704246	0.00602448715470625	0.00686778083964041	0.0166584599290135	0.00917168377589216	0.0107186684234393	0.0133722720389522	0.00183823529411765	0.0109455761629675	0.00628427195374653	0.0165234671511058	0.00505050505050505	8.85	21	147	moderate
Aluexon:2710	chr22	41351289	41351448	+	303.672004675628	0.0539133778037403	0.00392941645808293	0.0499839613456574	0.0196045555605949	0.0539133778037403	0.0187102210815375	0.020882802398605	0.0181415621185468	0.0282847276353853	0.0131589951355509	0.0226962842263153	0.0171528317747805	0.0195081933343795	0.0236023272419935	0.0150400513675473	0.0264655585749209	0.0140807678796585	0.0259735513308596	0.0223486932706828	0.00392941645808293	0.00756245423732124	0.00798050726942822	0.0189558312317126	0.0137246016012081	0.0161304853390941	0.0230084446232224	0.0150469833624422	0.0152277525230844	0.0125268301615271	0.0212040655581377	0.0132884710589443	0.0179676503106885	0.0169903171335352	11.97	15	146	moderate
Aluexon:2712	chr22	41602009	41602127	+	22.305902980713	0.0645102343811891	0.0144508670520231	0.0425588377581537	0.0324868611709293	0.0364592329257154	0.0380949513971602	0.0314646464020619	0.0332296784927176	0.0355402172058712	0.0375135344945262	0.0268144998669291	0.0237812151773881	0.0336982362033399	0.0330442238692443	0.0374856776005508	0.0411402490611057	0.0379133372198166	0.0320881813841584	0.035341082117678	0.0645102343811891	0.0422630949641306	0.0312286474839191	0.0471379339004329	0.0219513966230354	0.037602091496647	0.0259338749707038	0.0333989764355844	0.0444440705270375	0.0363710893588879	0.036786837604319	0.0404430923671065	0.0247007625663971	0.0365161395320611	11.61	12	113	low
Aluexon:2724	chr22	45534705	45534797	-	0.757451782583285	1	0.989583333333333	0.0104166666666666	1	1	0.996533795493934	1	1	1	0.989583333333333	0.996086105675147	1	0.996875	1	0.997097242380261	0.996710526315789	1	1	1	0.995348837209302	1	1	0.997617156473392	1	1	1	1	1	1	1	1	1	1	8.79	15	148	high
Aluexon:2725	chr22	45562188	45562309	+	12.1482174167154	0.0956088974664826	0.0199365050658154	0.0756723924006672	0.0502908034802668	0.040917684871211	0.050745770095947	0.0451836056313397	0.0580161830876898	0.0222027989256398	0.048355833929949	0.0548030941559498	0.0454683291144728	0.0546387472424257	0.0551020298684299	0.0443912859102619	0.0445883971873735	0.0419533382849873	0.0568415916276784	0.0511780323714857	0.0426518268323679	0.0534771092789257	0.0478671386183883	0.073410184326485	0.0504457028200775	0.0426979000562722	0.0523725596015972	0.048180161613627	0.0398177846264029	0.0199365050658154	0.0717346330229026	0.0370213836162002	0.0956088974664826	0.0666666666666667	4.74	22	79	lowest
Aluexon:2728	chr22	46688098	46688223	+	46.48731735827	0.509540227265846	0.167923559365722	0.341616667900125	0.287150455596962	0.509540227265846	0.387203454947288	0.371162664400244	0.324686223489426	0.360317025324724	0.268743086423208	0.281906291286297	0.270149507255321	0.287765365428329	0.287305263544772	0.42001928704591	0.432600351587978	0.268117975677956	0.378070867391021	0.329162872554403	0.385891025836586	0.320593432741375	0.167923559365722	0.34900000693533	0.2490324475412	0.335232181519726	0.317773240912858	0.351834855146363	0.218233804474601	0.222956989445665	0.409288332884336	0.231932245975375	0.33998172684862	0.297224560987728	6.2	7	194	highest
Aluexon:2730	chr22	45204886	45204976	+	6.20140268848627	0.341565772684015	0.0200996677740864	0.321466104909929	0.106069420196886	0.341565772684015	0.0881606974349421	0.159026207044189	0.10919208955476	0.0852642775323188	0.100364345164243	0.0780798947315437	0.138936102375154	0.109905119005105	0.124986791686479	0.0424308700023855	0.143589500127762	0.120872530641364	0.0986129391515642	0.141748414103195	0.0200996677740864	0.0242718446601942	0.068323860047998	0.122803006329848	0.0961555268329711	0.093296271187622	0.103584137324608	0.082939166306332	0.136103243149192	0.146348086739682	0.189401397071619	0.106374531164447	0.10479797979798	0.176190476190476	-1.58	9	109	low
Aluexon:2731	chr22	45204884	45204976	+	6.20140268848627	0.341565772684015	0.0200996677740864	0.321466104909929	0.106069420196886	0.341565772684015	0.0881606974349421	0.159026207044189	0.10919208955476	0.0852642775323188	0.100364345164243	0.0780798947315437	0.138936102375154	0.109905119005105	0.124986791686479	0.0424308700023855	0.143589500127762	0.120872530641364	0.0986129391515642	0.141748414103195	0.0200996677740864	0.0242718446601942	0.068323860047998	0.122803006329848	0.0961555268329711	0.093296271187622	0.103584137324608	0.082939166306332	0.136103243149192	0.146348086739682	0.189401397071619	0.106374531164447	0.10479797979798	0.176190476190476	8.88	9	109	low
Aluexon:2733	chr22	39926469	39926559	-	272.439275277615	0.0147719651961376	0.00546260035502932	0.00930936484110824	0.00773055200365552	0.00595989602011763	0.00810373141115434	0.00794153819035873	0.00768008686642379	0.00614690302480212	0.00721892112606673	0.0083049442713405	0.00724146422963901	0.00861816542198649	0.00669719498341391	0.0074618848989703	0.00674776684035841	0.0116476040032166	0.0061617400340441	0.00614785272221485	0.00706537489945957	0.0056522314423996	0.0061461174030285	0.00546260035502932	0.0094426095426026	0.00782032267109326	0.00956942080748965	0.00844633826158695	0.00923555272557816	0.00993888613943416	0.00668229896216977	0.0147719651961376	0.00652532912000261	0.00917476877690257	5.57	14	112	low
Aluexon:2736	chr3	3178358	3178479	+	15.5434248977206	0.0197344856209886	0	0.0173644962096761	0.00630827896901919	0.0197344856209886	0.00442074416081491	0.0026045935073169	0.00555135207368435	0.00907163983072512	0.0030495584613288	0.00685866920514151	0.00897467283612812	0.00516099016211708	0.0130362996356597	0.00436346691585779	0.00586645745511338	0.00350025491888223	0.00592572413861099	0.0051254456412432	0.00273784027731466	0.0051945200707251	0.00473387570158451	0.00856196904055239	0.00236998941131249	0.00567909915770351	0.00732837262179141	0.00456768316111478	0.00505385002015623	0.00916113637110589	0.00568181818181818	0.0057077833647285	0.0121212121212121	0.00574712643678161	2.35	14	141	moderate
Aluexon:2741	chr3	11872196	11872348	-	4.56949152542373	0.159805507284499	0.0336700336700337	0.126135473614465	0.0824769038096549	0.145073694205651	0.0811781649896073	0.0734453388020017	0.0692345340024896	0.0833860312951959	0.081563552698663	0.0698154965413668	0.105404512235972	0.109256180279512	0.088069247404437	0.0690435746063323	0.0485650146667563	0.0999794723304482	0.0827547975808987	0.111058889120116	0.0819525480299189	0.101063663952013	0.158677595282477	0.0885734247204955	0.0949845150371891	0.0946010451970936	0.0794137982885089	0.0986189574052361	0.112857771903994	0.125426799507682	0.0702380952380952	0.159805507284499	0.0717721251236983	0.0336700336700337	4.19	15	168	high
Aluexon:2749	chr3	11734519	11734637	-	1.20642898889538	0.0909090909090909	0	0.0909090909090909	0.0315852018638396	0.0403100775193798	0.0276933734472729	0.0207016763091529	0.0099537037037037	0.0356079201440026	0.00842013888888889	0.00326157860404436	0.0416666666666667	0.0266937576312576	0.0471698113207547	0.0325032512522908	0.027858709273183	0.0136363636363636	0.0530120481927711	0.040545538603791	0.00465116279069767	0.0169902912621359	0.0306075533661741	0.0335515297413162	0.0328814460393408	0.0183574879227053	0.0260763456269074	0.0298116687329515	0.0184467903766149	0.0148809523809524	0.0909090909090909	0.030812324929972	0	0	4.19	13	172	highest
Aluexon:2753	chr3	17603511	17603634	-	4.08579777907656	0.279411764705882	0.0695504231669621	0.13515272416639	0.134043601324632	0.157722829975602	0.160349741145665	0.11901541192983	0.127376303123691	0.0695504231669621	0.16312325763153	0.198811531523413	0.199660087273209	0.165231496240201	0.118940379511967	0.103744181399094	0.114517050282095	0.201937833037432	0.14270446140867	0.161918510717693	0.0848234259280771	0.170915950336561	0.204703147333352	0.0864457248878504	0.196213334085188	0.146616042134945	0.148726274011818	0.164395841712936	0.199582289055973	0.174429128376497	0.138865847956757	0.141069761237828	0.0779371252633285	0.126851851851852	5.82	8	225	highest
Aluexon:2769	chr3	37036319	37036392	+	4.88556399766219	0.105597495501807	0	0.105597495501807	0.0297624320914234	0.046320899614966	0.0642033233179784	0.0283866783515955	0.015432435498225	0.0517011453609392	0.0384224617366065	0.0269619023212553	0.0523106251598154	0.0441146074108746	0.038142339840453	0.0526671693347245	0.0474044047507155	0.0494311244311244	0.0459222170065543	0.0226887682318098	0.105597495501807	0.0352264189361251	0.0342659276346177	0.026314273822861	0.0439348644945842	0.036181074491874	0.0427387386925199	0.0375978062255523	0.0342219909312951	0.0204238816738817	0.00606060606060606	0.0359549880558284	0.0584415584415584	0	9.3	10	110	low
Aluexon:2771	chr3	38541170	38541236	+	0.227235534774985	0.678658881926	0.156302521008403	0.522356360917597	0.509270725834193	0.412153931339978	0.285956793062512	0.330707610146863	0.3328125	0.50753559155621	0.273239087301587	0.169594321746964	0.444230769230769	0.316979166666667	0.401991614255765	0.219025314308333	0.364282391585023	0.401262626262626	0.436947791164659	0.391585760517799	0.450207989684734	0.678658881926	0.38183908045977	0.345071528947621	0.35672514619883	0.350547327069066	0.30726405305057	0.278682493405525	0.276803118908382	0.385416666666667	0.181818181818182	0.156302521008403	0.363636363636364	0.5	5.08	9	197	highest
Aluexon:2772	chr3	40433945	40434060	-	1.65984804208065	1	0.360078277886497	0.639921722113503	0.91640866873065	1	0.781629116117851	0.850467289719626	0.729166666666667	0.896907216494845	0.802083333333333	0.360078277886497	0.826923076923077	0.8	0.849056603773585	0.802612481857765	0.957236842105263	0.806818181818182	0.891566265060241	0.980582524271845	0.418604651162791	0.713592233009709	0.903448275862069	0.846703733121525	0.894736842105263	0.846376811594203	0.78876404494382	0.755102040816326	0.824561403508772	0.875	0.636363636363636	0.773109243697479	0.909090909090909	1	7.66	18	132	moderate
Aluexon:2774	chr3	42876090	42876210	+	0.781648158971362	0.994186046511628	0	0.994186046511628	0.086687306501548	0.994186046511628	0.275563258232236	0.177570093457944	0.0625	0.0103092783505155	0.0885416666666667	0.0450097847358121	0.0384615384615385	0.021875	0.0754716981132075	0.0319303338171263	0.299342105263158	0.0113636363636364	0.0240963855421687	0.563106796116505	0.5	0.689320388349515	0.151724137931034	0.854646544876886	0.105263157894737	0.0521739130434783	0.050561797752809	0.0481049562682216	0.0350877192982456	0.1875	0	0.218487394957983	0	0	0.4	6	94	lowest
Aluexon:2776	chr3	44499736	44499856	-	0.795558153126826	0.842810069549519	0.715904120723179	0.12690594882634	0.815852221702329	0.835286184843388	0.801498421779005	0.800663642064388	0.802481340494637	0.790540232101397	0.799582880278675	0.715904120723179	0.740153047053499	0.780003467481771	0.842449426883389	0.788608810657809	0.818287110067238	0.80317522458231	0.797980515892884	0.826816660144397	0.780257081254821	0.768880915545791	0.819684130146925	0.776212223544633	0.842810069549519	0.794584598914838	0.819179750843031	0.800430887956967	0.82036667036667	0.823883928571429	0.793961593961594	0.745273913761309	0.809622195985832	0.787977817389582	4.72	8	116	low
Aluexon:2784	chr3	9990037	9990151	+	7.93419053185272	1	0.665362035225049	0.334637964774951	0.990712074303406	0.982558139534884	0.998266897746967	1	1	1	0.979166666666667	0.665362035225049	0.951923076923077	0.946875	1	0.989840348330914	1	0.977272727272727	1	0.990291262135922	1	0.973300970873786	0.993103448275862	0.94440031771247	1	1	0.939325842696629	0.998542274052478	1	0.96875	1	0.932773109243697	1	1	11.14	8	163	high
Aluexon:2785	chr3	10073981	10074105	+	3.70800701344243	0.0324303863913977	0	0.0324303863913977	0.0251584071243514	0.0189120169254653	0.0137302022407538	0.0166038221006249	0.00976866441020853	0.0183227515837391	0.00982969576719577	0.0105317783594942	0.0143792320483023	0.0172933836996337	0.0265498652291105	0.0152919407636389	0.0112611438269333	0.0324303863913977	0.0258837547994174	0.0121359223300971	0.00465116279069767	0.00302820157189089	0.00328407224958949	0.0190151830342458	0.0142300194931774	0.0174518743397462	0.0140701677437958	0.00888824167036369	0.0187134502923977	0.00183823529411765	0	0.00933706816059757	0.0303030303030303	0	7.18	7	178	highest
Aluexon:279	chr1	155678822	155678914	+	68.4015195791934	0.097873095056222	0.0262715612560814	0.0631812482847425	0.0435313341360774	0.0428196268381312	0.0465843589339136	0.0432108634161897	0.0408660379668205	0.0356886642191685	0.0452401288666863	0.0346918467714796	0.0391353561636422	0.0457487686213366	0.0530803667378031	0.041424359723826	0.0425960413710144	0.0452062658373275	0.0442279780261191	0.0481584870367389	0.097873095056222	0.041044403818448	0.0476311545154176	0.0615729499567862	0.0434149248292048	0.0421474199119429	0.0395336990893133	0.0450461365253606	0.0551381065282691	0.0427620994625175	0.0389765597453423	0.0701500802301761	0.0505541642456795	0.0350725179268321	3.85	12	157	high
Aluexon:2791	chr3	42620969	42621085	-	25.1063705435418	0.026951951951952	0	0.023325936389521	0.0112733144400231	0.0159949543555442	0.011215422684987	0.012492565151446	0.0102179642808301	0.013073948132532	0.00995754997017441	0.00520244030436614	0.00610174360462121	0.0104778061520762	0.012907729625341	0.011631974120009	0.0160529468816786	0.0108016566579992	0.0122858370236141	0.0200875612362255	0.00723864142891555	0.00527690621912112	0.00997317853514973	0.0164332897015849	0.0121900719647441	0.0106898100467159	0.0134957773768501	0.0101457043932172	0.0125144607657302	0.0115258159876677	0.0163536967257732	0.003626015562431	0.00636398227401483	0.026951951951952	4.03	17	164	high
Aluexon:28	chr1	1324006	1324123	-	0.00105201636469901	1	0.913894324853229	0.086105675146771	1	1	0.993067590987868	1	1	1	0.999547101449275	0.913894324853229	1	1	1	1	1	1	1	1	0.997674418604651	0.995145631067961	0.999605911330049	0.991227920874466	1	0.998781768536022	0.990921348314607	0.999848318897173	1	1	1	0.983193277310924	1	1	1.25	22	137	moderate
Aluexon:280	chr1	155706397	155706483	+	155.194038573933	0.0138505680801034	0.00284629981024668	0.0108451385404341	0.00765275317875796	0.00909578308957584	0.00434862770064469	0.004600263246493	0.00558133120798029	0.00443022934260426	0.00757049125206128	0.00543201787256921	0.00646536695693084	0.00607212600765083	0.00838834153890436	0.00737556426560064	0.00525883459741261	0.00667132860807444	0.00476038469842393	0.0128022285957843	0.00761065232753719	0.0138505680801034	0.00731705738369604	0.0102415927975404	0.00528760290435316	0.00785376357549499	0.00300542953966938	0.00761634917068836	0.00498053099105165	0.00710965522940912	0.00853610389552752	0.00600244777132299	0.00373992467597646	0.0108572059742718	2.5	9	171	highest
Aluexon:2803	chr3	48745553	48745670	-	31.3905318527177	0.0426784693415748	0.00485578299497747	0.0378226863465974	0.0132677566180513	0.00576744845086191	0.0239416009784732	0.020667916079897	0.0171115093161422	0.00971290288962764	0.0200969218630834	0.0426784693415748	0.0375866366585337	0.0287442919477296	0.0135323213333277	0.0204132601794424	0.0219779936038276	0.0365917516461756	0.0161814608056342	0.00948972178766126	0.00485578299497747	0.0215021245978585	0.0113128928544919	0.00762919345212169	0.0148689046036261	0.0214012907713047	0.0287661176059292	0.0243725835837347	0.0191595405123551	0.0173797142533369	0.0183163783751917	0.0274092839420414	0.0187506389898585	0.0185044023268617	1.48	9	170	highest
Aluexon:2806	chr3	50244767	50244908	+	7.27668030391584	0.181818181818182	0	0.181818181818182	0.0470584515213903	0.0891527711308972	0.0291344503084387	0.0359152104216888	0.0625	0.0819737244543343	0.0593498804436304	0.00782778864970646	0	0.0166666666666667	0.020440251572327	0.0468214175761346	0.100938140366428	0.0234848484848485	0.0278447121820616	0.0837175520723588	0.0598600596762236	0.0923547236316894	0	0.0965809327364292	0.0997066422192705	0.0396135265700483	0.0178729876416584	0.0270911951669969	0.0555723354622265	0.0642608875845767	0	0.030066068203072	0.181818181818182	0.166666666666667	4.38	8	169	high
Aluexon:281	chr1	155644476	155644609	-	2.17381648158971	0.23100674485607	0	0.175451189300514	0.142579366814479	0.224357634565948	0.107610286781134	0.126641456094452	0.127927685740186	0.218886323363081	0.116296897546898	0.0979041543570197	0.181593406593407	0.123979501401376	0.167398958483864	0.14527251630252	0.16092515236465	0.0877672832218287	0.211604332169254	0.198569472598599	0.109755184202891	0.1323597384277	0.144657909140668	0.23100674485607	0.148740538214222	0.160739703131007	0.0865728877608529	0.132698028159559	0.103815093288777	0.0707351370035194	0.118181818181818	0.0823529411764706	0.096969696969697	0.0555555555555556	3.75	8	117	low
Aluexon:2812	chr22	38354379	38354476	+	235.075394506137	0.0264569687118834	0.00388368795864591	0.0225732807532375	0.0118152056237736	0.00663910854229669	0.017154092155965	0.0168390441258729	0.0163154182472305	0.0148292643778814	0.0148556102655697	0.00388368795864591	0.00821271576945011	0.0158903686672398	0.0163276145875858	0.0264569687118834	0.0176680992706703	0.0128592548994441	0.0231401977600281	0.00696040466351969	0.00649812000158175	0.00826004710408367	0.00803810271768673	0.00720751918107633	0.0106353033175388	0.0182737082269719	0.0102610517247921	0.0177753374041134	0.0091526286217833	0.0121508062760716	0.0188835681468887	0.013696600116554	0.0134354222015118	0.0155595831301094	7.86	19	65	lowest
Aluexon:2818	chr3	49134567	49134720	-	321.192051431911	0.0211072006191946	0.00136860226666037	0.0197385983525342	0.0031648684414681	0.0211072006191946	0.00391475298599129	0.00425000766814094	0.00314948301016667	0.00416029370679599	0.00166606957957289	0.00136860226666037	0.0017219662389204	0.00312821948874696	0.00246892099427629	0.00359973912385124	0.00677350758141012	0.0017030616941224	0.00314009117950134	0.00401598417953699	0.0041819238101193	0.00316446634444354	0.00203214048659531	0.00439622294641201	0.00263794577056944	0.0023289182672878	0.00332434740476369	0.00246084811092671	0.00230169367369856	0.00237194490480986	0.00497748178282215	0.00156633550761417	0.0016484938576435	0.00390751836515953	9.66	5	185	highest
Aluexon:2824	chr3	52781346	52781467	-	10.4607831677382	0.104092429311013	0.0238095238095238	0.0642286685288551	0.0752280721994999	0.0507666419843394	0.0780039107802579	0.0855640007931486	0.0689760577677022	0.061709410498153	0.0665219513917514	0.063187280978197	0.0615083341100768	0.0771604141362719	0.0759605229993251	0.0812523445218878	0.104092429311013	0.0650598794823416	0.074210304362711	0.0627406277459516	0.0754675485358126	0.0551220817144098	0.0398637607821576	0.0506504880436294	0.0863767056341702	0.0652050724388987	0.0898028166292017	0.0717143064148405	0.0763066890281086	0.0499477067157988	0.0696313896945122	0.0773616133111238	0.056534431751823	0.0819358854652972	4.56	15	100	lowest
Aluexon:2825	chr3	52783708	52783845	-	4.58012857977791	0.791326042102682	0.677310691404572	0.114015350698109	0.717869776989315	0.677310691404572	0.697742710142071	0.688930922093421	0.734169181313441	0.748647834079125	0.739005258510775	0.71829394023267	0.718426180239325	0.679043427582082	0.744451475530324	0.705415495406517	0.712390753872518	0.751189287313445	0.746846740666923	0.721992829251115	0.710823763557619	0.733352400627905	0.704291566463133	0.735515012220164	0.727043834310346	0.754580704186459	0.726747778779072	0.74508067410793	0.755356763626805	0.714883794786886	0.791326042102682	0.75400216527476	0.77016418256715	0.785655884564792	2.84	9	101	low
Aluexon:283	chr1	155649719	155649799	-	33.5573348918761	0.0312596375370648	0.00730994152046784	0.0239496960165969	0.013989897344648	0.0312596375370648	0.0172706661160022	0.0191444413364315	0.0128552973753318	0.013121455490269	0.0156055682665377	0.0190752312556516	0.0150511146532101	0.0245994436181961	0.0141604181057825	0.017473498400096	0.0255029212416671	0.0162682648904951	0.0162106086978942	0.0118520907304885	0.0235512542215089	0.0127364479473708	0.0122051088634461	0.0240588659408852	0.0130092905372167	0.0137641119724019	0.0167770984359282	0.015609247720442	0.0192066191724441	0.0168746056557053	0.0141467692889084	0.0152054077183963	0.0261483266368384	0.00730994152046784	7.46	17	153	high
Aluexon:2830	chr3	63859423	63859520	+	0.851782583284629	0.0848797250859107	0	0.0848797250859107	0.0257323344010651	0.0197029069122092	0.0310803004043905	0.0187360925678683	0.00347222222222222	0.0848797250859107	0.0184027777777778	0.0212508083349571	0.0243589743589744	0.0136695075757576	0.00943396226415094	0.0182205635035824	0.0549698108908635	0.0508658008658009	0.0807228915662651	0.0619047619047619	0.0352713178294574	0.0183656957928803	0.0523262178434592	0.0189673886258477	0.081453634085213	0.0204738900391074	0.0233654360620653	0.0229834791059281	0.0194931773879142	0.0104166666666667	0	0.0336134453781513	0	0	7.43	10	211	highest
Aluexon:2833	chr3	49459794	49460958	-	0.00140268848626534	0.970760233918129	0.0976744186046512	0.873085815313477	0.557275541795666	0.22093023255814	0.30155979202773	0.350467289719626	0.479166666666667	0.876288659793814	0.8125	0.193737769080235	0.490384615384615	0.4875	0.858490566037736	0.58200290275762	0.516447368421053	0.909090909090909	0.55421686746988	0.951456310679612	0.0976744186046512	0.813106796116505	0.917241379310345	0.790309769658459	0.631578947368421	0.797101449275362	0.101123595505618	0.415451895043732	0.970760233918129	0.90625	0.727272727272727	0.957983193277311	0.636363636363636	0.666666666666667	-14.86	8	110	low
Aluexon:2847	chr3	87289471	87289601	+	64.7784921098773	0.0620147151452678	0.0131973836090804	0.0415463837879752	0.0354467343123365	0.0352984821905214	0.0304902448754392	0.0354810348290469	0.0525427453135935	0.0592705391934194	0.0276901492519711	0.0475845130300094	0.0348857951456276	0.0440388375114778	0.0392201729289651	0.0267784886165356	0.0382706577794129	0.0298683060941989	0.0620147151452678	0.0497669354374247	0.029241713646452	0.0241643239506969	0.0204683313572926	0.0512522428731022	0.024208721338262	0.0348747615908949	0.0405196033692439	0.0325825055767959	0.0350982062007113	0.0297608817546228	0.0356588357103297	0.0449997579410336	0.0375305310599303	0.0255251561003053	-0.59	12	93	lowest
Aluexon:2852	chr3	93782654	93782821	+	5.99625949736996	0.480463602445027	0.119589952828917	0.36087364961611	0.239251122847605	0.147410518441359	0.185256950685335	0.200806398592033	0.253323342261396	0.344106550689917	0.205956578990177	0.2769612477423	0.234534003578649	0.245776195385611	0.318057210797368	0.224218492661778	0.22604033286434	0.213089307223307	0.295019958352917	0.295080125927703	0.189472221744704	0.180385391479996	0.119589952828917	0.270061102194648	0.163464761460307	0.253403628884532	0.184105765658346	0.221047137496769	0.30022371024814	0.243542123111043	0.16760440370988	0.2296965256013	0.293635657272021	0.480463602445027	7.96	16	174	highest
Aluexon:2857	chr3	101501502	101501622	+	12.3089421390999	1	0.613445378151261	0.386554621848739	1	1	0.998266897746967	1	1	1	0.979166666666667	0.992172211350294	1	1	1	0.998548621190131	1	0.988636363636364	1	1	1	0.990291262135922	0.993103448275862	0.997617156473392	1	0.997101449275362	0.971910112359551	0.991253644314869	0.912280701754386	1	1	0.613445378151261	1	1	1.68	9	172	highest
Aluexon:2862	chr3	53271813	53271937	-	42.0833430742256	0.290996115681831	0.0425579774695253	0.248438138212305	0.0993344008985433	0.14107937178542	0.0653484276194528	0.0832478356831589	0.0701652304086114	0.0667959386420976	0.0558295644335488	0.0425579774695253	0.0690387424831684	0.0827466340001351	0.11625688891395	0.0813767784681889	0.15725684494747	0.0734673309564766	0.0958336223963758	0.0660627503616326	0.290996115681831	0.197103513525212	0.0527227151456227	0.0558124799542874	0.06278054283123	0.0785159279002078	0.0734977201934588	0.0632349709374577	0.0526944990685333	0.0785902797740237	0.0899395805543686	0.106098785929472	0.101511078345643	0.0737449775155089	1.09	7	83	lowest
Aluexon:2865	chr3	125033781	125033897	-	10.3526592635885	0.156363636363636	0.0341093474426808	0.10357250088687	0.0926788408564154	0.137681848329551	0.0870741128171823	0.0967378887409681	0.102161585056192	0.0709365792236173	0.109897736209082	0.0952292220461115	0.0975181724691183	0.102294606313473	0.112112197511636	0.0901571635031339	0.0844403280974867	0.117372927492829	0.0918757670525086	0.101961118790971	0.0929652262383883	0.0925953729591239	0.127896765355924	0.109912728723789	0.0973320041681621	0.11634809290491	0.0960837211632517	0.11601555452787	0.120674580479985	0.12868298776387	0.123423032513942	0.10206354015365	0.0613874497595428	0.0341093474426808	1.97	5	156	high
Aluexon:2867	chr3	124450351	124450449	+	18.848275862069	0.0743958347731933	0.0153037394391417	0.0590920953340516	0.0326844945757595	0.0153037394391417	0.0271489656006965	0.0271830934479512	0.0230229990729591	0.0215205031096929	0.0353590788531245	0.0410794229279988	0.0304999483858639	0.0398718960046124	0.0350763455894613	0.0298649051834977	0.0383681930287633	0.0501296151583524	0.0277269560137393	0.0256194968336442	0.0289684387435941	0.0247959012354597	0.0194552763461206	0.0386307904954024	0.0197694019562332	0.0379805650817753	0.026852839388029	0.0280514201532626	0.0331509055673091	0.0410367891187952	0.0233788560057706	0.0289256084084022	0.0163865546218487	0.0743958347731933	9.77	6	193	highest
Aluexon:2872	chr3	128811344	128811436	-	5.53571011104617	0.0770425255559046	0	0.0502298465248167	0.0576704718342769	0.0770425255559046	0.0290951241396448	0.0344191637800891	0.0529120185370185	0.0627700092622807	0.0543806762823064	0.0652476410522291	0.0484178621873314	0.0658679146289871	0.0395753477931264	0.033463988189385	0.0268126790310879	0.0569376740130329	0.0634892031348445	0.0406814046547733	0.0573920265780731	0.0617761364848743	0.0572109453693182	0.07034287226026	0.0390021522023942	0.0552472420061715	0.0339743888344872	0.0367354354396372	0.0537859420788105	0.0387281838029121	0.0313524858979404	0.0353485933078486	0.0283141007599212	0.0707070707070707	3.91	5	175	highest
Aluexon:2874	chr3	128617272	128617347	+	53.7366452367037	0.0226025444049318	0.0033138902289459	0.0192886541759859	0.00565868022080391	0.0116557599100993	0.0115690562055329	0.010930803473437	0.0114961373458065	0.0105220568368232	0.0124150747170172	0.0033138902289459	0.0129637152536162	0.00726032623463392	0.0183246039275367	0.0153566672508987	0.0145797578590397	0.00972928980193784	0.0153068922862855	0.00680494803305993	0.00383241438769993	0.0150318870116252	0.00382337446193544	0.00442066733635763	0.00810400420242757	0.0226025444049318	0.0093206088308603	0.0225810065363532	0.00754901921720154	0.0086576073878959	0.0144427854327252	0.00859192729318189	0.0121956876309766	0.0145041530114083	3.99	10	124	moderate
Aluexon:2876	chr3	128586657	128586769	-	1.21554646405611	1	0.264563106796116	0.735436893203884	0.869969040247678	1	0.493934142114385	0.686915887850467	0.729166666666667	0.711340206185567	0.677083333333333	0.487279843444227	0.836538461538462	0.5875	0.858490566037736	0.355587808417997	0.730263157894737	0.795454545454545	0.590361445783133	0.922330097087379	0.297674418604651	0.264563106796116	0.758620689655172	0.762509928514694	0.929824561403509	0.568115942028986	0.826966292134831	0.615160349854227	0.719298245614035	0.75	0.272727272727273	0.73109243697479	0.727272727272727	0.666666666666667	3.07	6	214	highest
Aluexon:2882	chr3	128363378	128363489	-	120.668965517241	0.00751940250778938	0	0.00607557547898079	0.00344255376364162	0.00593775761962489	0.00258327904511047	0.00283849394043911	0.00515629781334519	0.00501610429308916	0.00345311136927727	0.00239219294883462	0.0028581965019661	0.00233278937469506	0.00563336362507992	0.0020386028840104	0.00378329297497541	0.00251762651296953	0.00462460306514041	0.00574543031763583	0.00205256447251505	0.00372758455103321	0.0030037824630442	0.00598762871725432	0.0019770356971066	0.0036070927469358	0.00251598482800316	0.0034416647202112	0.00353441573058124	0.00358312681862832	0.0020916317781344	0.00751940250778938	0.00144382702880859	0.00397485267518525	3.62	13	191	highest
Aluexon:2885	chr3	48962149	48962270	+	13.1341905318527	0.818687040613296	0.530060587980626	0.28862645263267	0.697436103263991	0.764152669866681	0.622232981036799	0.651246820338904	0.653109000791506	0.663510428879063	0.649703884151172	0.530060587980626	0.626340221359554	0.624922160169537	0.697059079008003	0.629996948841381	0.648139997571997	0.6183579955419	0.662864270401629	0.746401370244268	0.818687040613296	0.753909569514487	0.607841851994177	0.641871326839498	0.677226871444644	0.651714013403707	0.563754827766752	0.612069187832363	0.712838931689513	0.591379404019708	0.654539078203305	0.540282448683616	0.593257159710072	0.614903612009287	11.32	7	98	lowest
Aluexon:2890	chr3	49046358	49046455	+	66.8912916423144	0.0334645614573785	0.00495049504950495	0.0272443709430821	0.0112967820134945	0.0299203412514111	0.0106292697617445	0.0102228062562094	0.00924199856992238	0.00742685837434713	0.0105757654686639	0.00775527564573689	0.00638091503118171	0.00901725264490893	0.0112815182710592	0.0118781245646984	0.0126266842919711	0.00850349414537897	0.00917924223551954	0.0107242274210629	0.0334645614573785	0.0183693522055141	0.0135444558798029	0.025527289399887	0.0101885504443671	0.0121023894133626	0.00748129076943834	0.0110942853264116	0.0146414874320742	0.0124866848958295	0.0142139175186451	0.013840494778246	0.00664593835456333	0.00622019051429639	5.22	6	106	low
Aluexon:2891	chr3	136586271	136586365	+	20.0682641729982	0.0705697253614418	0.0120797130091827	0.0584900123522591	0.0241514484705356	0.0180003147420233	0.0171153166288315	0.0158094227016636	0.0222857867525847	0.0133990395012224	0.0225385882891666	0.040598218385253	0.0234561324560008	0.0232094216039245	0.0185041673012527	0.0173119264625538	0.01513252498087	0.0424128023979957	0.0174683736275067	0.0187027865081533	0.0207408923805466	0.0194464717594479	0.0285045423698981	0.0224248847673723	0.016557073955883	0.0231844986149476	0.0207236007906431	0.0234869716654394	0.0275357070021796	0.0222080828378782	0.0120797130091827	0.0705697253614418	0.0244363622082534	0.0260942760942761	10.07	21	182	highest
Aluexon:29	chr1	1341606	1341726	-	342.068030391584	0.0158030549041171	0.00565984791240472	0.0101432069917124	0.0114934079980648	0.0115180869482121	0.010623123951822	0.0105553327298491	0.0129288214027014	0.0119083104567074	0.0129659370083524	0.00923695978501734	0.0146338640565769	0.0111514124548	0.0121984822258936	0.0158030549041171	0.0125812122390618	0.0142397589371552	0.0152967151691643	0.00851937259399864	0.00831564188146738	0.0152973649266888	0.00879481973942735	0.00972246262019193	0.00976910866159276	0.015441189377906	0.00798805560834291	0.0135581926993972	0.0105598367063814	0.00958428848734371	0.0129650287541719	0.00565984791240472	0.00968640388411711	0.0138490393276396	3.38	9	137	moderate
Aluexon:290	chr1	192997005	192997085	-	3.79509059029807	0.527777777777778	0.317700318753589	0.203859559684181	0.407129311230115	0.325697240415938	0.346848107909627	0.351195969803147	0.414546897280441	0.317700318753589	0.408616014412502	0.39133995173989	0.383757632513289	0.402078968582978	0.359097712426693	0.385278880955509	0.382017512309653	0.438522208453429	0.457998765974146	0.50796750273816	0.397459336565745	0.341194781665327	0.387142291831318	0.48315647072271	0.337739141698023	0.424882399864725	0.365383633190969	0.400466151755104	0.52155987843777	0.455714086985856	0.43250196772924	0.390123019346007	0.498681621408894	0.434981684981685	8	10	133	moderate
Aluexon:2900	chr3	141157108	141157205	+	13.9807130333139	0.466436651196625	0.170180900577927	0.296255750618699	0.256681300727789	0.466436651196625	0.251871841353465	0.248218714399785	0.261495045036142	0.27099358951053	0.290211304621667	0.170180900577927	0.299358920362544	0.282036299018519	0.320664458078381	0.289888515778334	0.283154760187522	0.270125700648445	0.326471835472609	0.307668798257148	0.374745693694301	0.276006297123711	0.288240144026218	0.285598443229175	0.265436894973291	0.305628734851045	0.268427368423939	0.315923804555035	0.309118619554038	0.309531998817179	0.23033077674001	0.295101466670358	0.278479944568876	0.242438685872169	5.5	12	96	lowest
Aluexon:2905	chr3	142346656	142346748	+	2.39661016949153	0.189961938978518	0	0.166277728452202	0.108805494875427	0.149335548172757	0.0386069159032764	0.0703724220010641	0.129553235614575	0.0432989690721649	0.0776689943595221	0.0499471934892678	0.0368589743589744	0.111547244852188	0.0809074573225517	0.0519006151081623	0.0236842105263158	0.189961938978518	0.0843373493975904	0.125641398427083	0.0391694352159468	0.0325291752476219	0.0949534937945241	0.0500036500433641	0.102744386581959	0.0999848934806964	0.0898712242813366	0.0731827187601188	0.11100170184172	0.0746716656814155	0.069042069042069	0.0984142178756533	0.0383838383838384	0.166666666666667	8.68	14	162	high
Aluexon:2912	chr3	148769832	148769931	-	13.5710111046172	0.0595250388218102	0	0.0486667613768236	0.0431668756287121	0.0208154520778581	0.0382857191568755	0.0475772914083657	0.0498621735553079	0.0412158814900594	0.0190770829357303	0.0108582774449865	0.0471417995158767	0.042309034036338	0.0308167275996678	0.0308728603898554	0.0513987497308503	0.0372988528989917	0.0477982402641707	0.0356749781905724	0.0287562211361798	0.0256304348630612	0.0235702284866998	0.0252601800743421	0.0342972452052622	0.0358706328047758	0.0314902966820997	0.0343635657485874	0.0504421464365744	0.0152209174267998	0.0458040029321074	0.0595250388218102	0.0220184227537169	0.0401765590447845	10.62	23	88	lowest
Aluexon:2914	chr3	150275370	150275463	+	60.6666277030976	0.00653099307315711	0	0.00653099307315711	0.000457658999480701	0.000351475083327745	0.00038876647600507	0.000503799133908047	0.000474758856225074	0.000279048135803426	0.000624466694268518	0.000506442778537755	0.000897248163295109	0.000281976607832466	0.000177999288002848	0.000583412876658751	0.000662431752056827	0.000163749294184077	0.000603184703664644	0.00120573749270441	0.000217234068339684	0.000505299341074488	0.000776976806728276	0.00101148269665853	0.000607764913701133	0.000549544820421709	0.000474872092203711	0.000587422493894121	0.000670559892722991	0.000698198198198198	0.000751314800901578	0.00653099307315711	0	0	4.15	8	126	moderate
Aluexon:2916	chr3	155521840	155521962	-	0.695149035651666	0.249928055953184	0	0.207788460388931	0.196351006937539	0.228021978021978	0.126931171081951	0.183507691685262	0.181391293891294	0.222058582883325	0.130381944444444	0.0421395955642531	0.100732600732601	0.150736607142857	0.120148247978437	0.159807580506804	0.244548241847411	0.124729437229437	0.232830678259452	0.249928055953184	0.206985972683647	0.112322628827483	0.204586754241927	0.15697484053322	0.0935672514619883	0.143521969174143	0.109502407704655	0.13042518833527	0.228881249469485	0.147916666666667	0.136363636363636	0.100840336134454	0.0939393939393939	0.166666666666667	11.45	9	93	lowest
Aluexon:2925	chr3	158460159	158460268	+	0.831794272355348	0.909090909090909	0.157534246575342	0.648370959329864	0.541302445404613	0.451272322083215	0.587374247778466	0.675072063935773	0.580157810598987	0.793143332206024	0.44657053186465	0.157534246575342	0.570833333333333	0.720617734185749	0.705772214513281	0.604550929510826	0.704951333463541	0.606240981240981	0.784471902718574	0.699906334543685	0.417403100775194	0.519210666704956	0.640111078914324	0.721267604368581	0.677928902460433	0.749910264477177	0.430367092700206	0.647135545613211	0.292072774528915	0.681919642857143	0.805905205905206	0.264985994397759	0.580839718807633	0.753396311291048	2.6	10	111	low
Aluexon:2927	chr3	160109334	160109431	-	3.77744009351257	0.397700698876552	0.0934149039654566	0.304285794911096	0.369492424186639	0.397700698876552	0.263045204723152	0.261146114812978	0.276157070029879	0.294430541054076	0.270900251968605	0.0934149039654566	0.299056980749795	0.338753484905421	0.305579988272464	0.282720280851286	0.232292473116759	0.259133449704492	0.282326409013529	0.376935904266769	0.233836196103638	0.268141742358413	0.340290788605201	0.222150980690979	0.308998004261764	0.286876290669251	0.255848315502493	0.291364704548766	0.349350082662989	0.270056585105927	0.334309257993469	0.259994300750603	0.180614038368049	0.317003367003367	4.99	9	90	lowest
Aluexon:2933	chr3	176878659	176878776	-	5.54108708357686	0.260606060606061	0.0740458887517711	0.186560171854289	0.124982321060671	0.163402088537401	0.173016621795707	0.164066527833703	0.119687221360061	0.0849484264044853	0.155672551001561	0.169486580111724	0.181528609083533	0.189995415883121	0.136179252959274	0.133178520654824	0.139397856379008	0.214285803874671	0.15342009790074	0.127450945693153	0.188730837897395	0.137340888691486	0.150656687439592	0.11152349583843	0.114381543459949	0.15183558200158	0.147042727011949	0.134256997288789	0.174783997210394	0.0939217032967033	0.109747827929646	0.145345504169034	0.0740458887517711	0.260606060606061	3.01	14	168	high
Aluexon:2934	chr3	179042828	179043108	+	2.02466393921683	0.922034010303805	0.782896847919183	0.139137162384622	0.864445726948637	0.782896847919183	0.859520382885872	0.855097102925295	0.885632626749804	0.863578408732649	0.863645145085679	0.813761750106876	0.815776719225321	0.862761157371094	0.863618500926594	0.866490506822212	0.863725999648786	0.871175035469747	0.884869449567621	0.868836840537103	0.856249776187022	0.850639257338039	0.825143645442616	0.871850492584988	0.8691087569244	0.86661141802823	0.886965551925995	0.862817935373555	0.838276428482818	0.857937748600164	0.922034010303805	0.844062577677324	0.909041957341396	0.823103754217585	12.07	6	117	low
Aluexon:2935	chr3	179047720	179047841	+	32.9908825248393	0.0543865989763618	0.0142857142857143	0.0292572956393919	0.0377472866798402	0.0335330394041456	0.0420884239354928	0.0430562586068568	0.0360455126982788	0.0418874042585484	0.0387809927383197	0.0423770981366254	0.034349959006936	0.0395821414005574	0.0469275079904612	0.044277152428219	0.0431293767460029	0.040607519836601	0.0479942614243259	0.0482998702048604	0.0488800590337477	0.0473083868133984	0.0447539270964598	0.0543865989763618	0.0423546739686818	0.0460060271699376	0.0411065713188004	0.0429916845090208	0.0396575639239756	0.0329581477112565	0.0392077074775616	0.0422059606365754	0.02512930333697	0.0431029979559391	4.74	21	92	lowest
Aluexon:294	chr1	202267743	202267810	+	12.9221507890123	0.264163390996698	0.0187134502923977	0.245449940704301	0.0847459317558168	0.264163390996698	0.0882611771162336	0.0754052018850517	0.0880536775445359	0.0513916153427736	0.0562100849631487	0.0570090127499836	0.073910882673515	0.0762740938290108	0.080646481940998	0.0627583339962477	0.0741388546569213	0.111200731087095	0.0845229920266225	0.114368659068972	0.0330232558139535	0.0477776593465582	0.0210953346855984	0.0500520993824779	0.0698783500641086	0.0392724534026833	0.0503837525323818	0.0488416699151157	0.0187134502923977	0.0553323412698413	0.0609031491384433	0.109067053394784	0.0557710697427538	0.102164502164502	6.98	14	71	lowest
Aluexon:2943	chr3	182703292	182703407	-	14.020455873758	0.0526315789473684	0	0.0526315789473684	0.0185758513931889	0.0143164460499883	0.0155979202772964	0.0062912165715904	0.03125	0.0412371134020619	0.00520833333333333	0.00391389432485323	0.0192307692307692	0.01875	0.0296495956873315	0.011611030478955	0.0493421052631579	0.0113636363636364	0	0	0.0306976744186046	0.0121359223300971	0.00689655172413793	0.0368016944665078	0.0526315789473684	0.00869565217391304	0.0025665286812537	0.0162779397473275	0.0116959064327485	0	0	0.00840336134453781	0	0	-28.28	6	70	lowest
Aluexon:2949	chr3	186756181	186756277	+	3.4937463471654	0.599722991689751	0	0.553841819502277	0.252944622221755	0.104651162790698	0.369505278084134	0.351635514018692	0.283386752136752	0.175257731958763	0.184027777777778	0.136061624806961	0.160262245250791	0.313676497113997	0.338052938901958	0.528012867635509	0.268823099415205	0.138388661241271	0.377510040160643	0.180582524271845	0.107751937984496	0.293554476806904	0.235862068965517	0.114212821197647	0.599722991689751	0.177805383022774	0.127715355805243	0.138579569118928	0.0994152046783626	0.0458811721874741	0.454545454545455	0.427883880825057	0.181818181818182	0.555555555555556	4.52	21	82	lowest
Aluexon:2953	chr3	194309752	194309869	+	0.643717124488603	1	0.632558139534884	0.367441860465116	0.972136222910217	1	0.956672443674177	0.981308411214953	0.84375	0.917525773195876	0.942708333333333	0.800391389432485	0.980769230769231	0.834375	0.962264150943396	0.86066763425254	0.983552631578947	0.965909090909091	0.867469879518072	0.980582524271845	0.632558139534884	0.851941747572815	0.972413793103448	0.859412231930103	0.964912280701754	0.860869565217391	0.879775280898876	0.848396501457726	0.953216374269006	0.9375	0.909090909090909	0.915966386554622	0.909090909090909	1	2.63	7	159	high
Aluexon:2954	chr3	194309748	194309869	+	0.643717124488603	1	0.546511627906977	0.453488372093023	0.953560371517028	0.994186046511628	0.944540727902946	0.962616822429907	0.75	0.917525773195876	0.927083333333333	0.75146771037182	0.961538461538462	0.7625	0.962264150943396	0.809869375907112	0.944078947368421	0.977272727272727	0.759036144578313	0.922330097087379	0.546511627906977	0.798543689320388	0.951724137931034	0.800635424940429	0.964912280701754	0.805797101449275	0.824719101123595	0.795918367346939	0.935672514619883	0.9375	0.909090909090909	0.907563025210084	0.818181818181818	1	6.94	7	159	high
Aluexon:2961	chr3	197306074	197306170	-	0.296785505552309	0.888006354249404	0.0252100840336134	0.862796270215791	0.123839009287926	0.284883720930233	0.31369150779896	0.341121495327103	0.302083333333333	0.34020618556701	0.109375	0.0313111545988258	0.0576923076923077	0.2	0.122641509433962	0.184325108853411	0.865131578947368	0.136363636363636	0.253012048192771	0.29126213592233	0.869767441860465	0.111650485436893	0.0482758620689655	0.888006354249404	0.140350877192982	0.228985507246377	0.104494382022472	0.17930029154519	0.0467836257309941	0.09375	0.272727272727273	0.0252100840336134	0.272727272727273	0.333333333333333	2.96	14	110	low
Aluexon:2962	chr4	126730	127009	+	0.311513734658095	1	0.596638655462185	0.403361344537815	0.978328173374613	0.965116279069767	0.982668977469671	0.981308411214953	1	1	0.932291666666667	0.790606653620352	0.980769230769231	0.98125	0.990566037735849	0.989840348330914	0.980263157894737	0.965909090909091	1	1	0.711627906976744	0.961165048543689	0.951724137931034	0.928514694201747	0.982456140350877	0.973913043478261	0.947191011235955	0.978134110787172	0.888888888888889	1	1	0.596638655462185	1	1	7.74	15	86	lowest
Aluexon:2964	chr4	1893891	1893988	+	0.461952074810053	0.959302325581395	0.218487394957983	0.740814930623412	0.591331269349845	0.959302325581395	0.421143847487002	0.425233644859813	0.375	0.381443298969072	0.432291666666667	0.317025440313112	0.307692307692308	0.43125	0.377358490566038	0.447024673439768	0.398026315789474	0.579545454545455	0.469879518072289	0.563106796116505	0.362790697674419	0.393203883495146	0.462068965517241	0.49801429706116	0.385964912280702	0.614492753623188	0.470786516853933	0.551020408163265	0.421052631578947	0.375	0.636363636363636	0.218487394957983	0.363636363636364	0.5	7.33	5	87	lowest
Aluexon:2967	chr4	1956262	1956410	+	15.3725306838106	0.12680540181099	0.0312164857113056	0.0955889160996843	0.0546082477186794	0.12680540181099	0.0650601977403128	0.0711998426218845	0.0603427756838774	0.0504702485496991	0.0491164001455596	0.0447560104525143	0.052123810659131	0.0551651006034252	0.0427596706285232	0.0647306590241548	0.0983195907128941	0.0517119302783168	0.0526991058510345	0.0626540414786398	0.034658604678554	0.0429023841588287	0.0394583647857163	0.0417211999385341	0.0498674663653363	0.0412673887303998	0.0652198708033287	0.0406314434497396	0.0820623418322421	0.0657781588188124	0.0754521071428706	0.0312164857113056	0.0359022442530978	0.058149635452267	8.34	8	163	high
Aluexon:2973	chr4	2721705	2721797	+	52.2894213909994	0.00726708484250001	0	0.00726708484250001	0.00219236110263976	0.00726708484250001	0.00296685312965358	0.00321596405725319	0.00199527044654238	0.00216075596728437	0.00276294912108126	0.00262773301823651	0.00224185715390725	0.00298278127819172	0.00158388672142911	0.00356394199869266	0.00277230171801828	0.00483287937215827	0.00147529024215398	0.00137431550029873	0.00419790652178251	0.00425789373335049	0.00410520978224936	0.00339736047834283	0.00183473512439671	0.00282298079089157	0.00214598117505296	0.00288802194909852	0.00329825129174453	0.00346956627846477	0	0.00270271292622123	0.00353901703128133	0.00298045509256606	10.14	10	158	high
Aluexon:2975	chr4	2472712	2472834	+	38.5076563413209	0.05162988337585	0.0150902159299358	0.0365396674459143	0.0189468166650919	0.05162988337585	0.0289527093295864	0.0298741257876894	0.0234256675147167	0.0201449270602717	0.027629116532495	0.0383065120131877	0.0325050654556245	0.0287330874140354	0.0214118508492764	0.0208224419026511	0.0298178739466254	0.0387801329484235	0.0252894796035148	0.0219171808111013	0.0190236356306621	0.0192110908478524	0.0208055824630757	0.0164828285229526	0.0273859283423078	0.0261195028763013	0.0285827103938663	0.0245352887587563	0.0288459555458925	0.0150902159299358	0.0360890614722265	0.0231724863637237	0.0251256566443254	0.019067933145603	6.4	21	112	low
Aluexon:2977	chr4	2709871	2709993	+	49.626651081239	0.0511710911290699	0.0203933467888172	0.0307777443402527	0.0263689177375733	0.0392347324312094	0.0333365092244506	0.0359802813837736	0.0292552402391253	0.0298122961720872	0.0292882679961024	0.0400924177313911	0.0233095739294342	0.0386902283998669	0.0302041019288553	0.0337050701895122	0.036050505245078	0.0265236880435963	0.0304850446457439	0.0353348502486776	0.0511710911290699	0.0342291224280562	0.0203933467888172	0.0296348828762957	0.0224331454008024	0.0255020343716194	0.0358653988999207	0.0285331328456122	0.0268002307531561	0.0255902735854228	0.0408425558540517	0.0219157447866726	0.0309540937503748	0.0305486084893389	3.15	6	132	moderate
Aluexon:2978	chr3	40525142	40525212	+	3.08801870251315	0.168527451517203	0.0394332939787485	0.129094157538454	0.133872855789923	0.106621855466715	0.13163243319138	0.147895051233128	0.128440596269119	0.134429853907125	0.135068301885736	0.0852276266363157	0.0781164668169014	0.131986694035622	0.107230348268084	0.136917645474475	0.125830179691517	0.114657963471466	0.118817451628821	0.112147686904968	0.133414009696982	0.136494974886946	0.168527451517203	0.160931367863901	0.124659753399366	0.113887580091645	0.149105650361838	0.11365360442911	0.141609489733662	0.0960891812865497	0.0850714941624032	0.101049689037825	0.0394332939787485	0.094017094017094	1.71	6	123	moderate
Aluexon:2979	chr3	40525163	40525212	+	3.08801870251315	0.124496833180436	0.0277777777777778	0.0967190554026585	0.0967523740244217	0.0713664888083493	0.0953407162328955	0.108776389732738	0.0930667701178537	0.103356306808715	0.0857041533028375	0.0507411577810834	0.0633198799064184	0.0748923693515601	0.0626321529623416	0.101104436006311	0.0902430926264334	0.0891984797733461	0.0777012066669417	0.0906236338275173	0.0995102844811607	0.0978198197037432	0.124496833180436	0.117767708470881	0.0940590015906215	0.0672548124614352	0.106077014794199	0.0761064236610545	0.099639241172422	0.0916666666666667	0.050767414403778	0.0768905601456269	0.0313524858979404	0.0277777777777778	5.33	6	123	moderate
Aluexon:2995	chr4	39357497	39357617	-	6.58737580362361	0.0483164983164983	0	0.0483164983164983	0.0330493705476588	0.0372879970007193	0.0316393713795904	0.0304979015619052	0.0209967355008116	0.0118512889601548	0.0229730758828089	0.0248470195073123	0.0420338475626937	0.0271157664290816	0.0427393195352709	0.0254081204678163	0.0345271220326469	0.0362844238613501	0.0192375856493195	0.0355221355865013	0.00904527162051102	0.0145053795024864	0.0180658131383656	0.034281636282102	0.0259477720190007	0.0297721339186534	0.0267596841564501	0.0301852754500261	0.0220333116170215	0.0260975018190638	0.0483164983164983	0.0223843923534326	0	0.021324354657688	6.4	18	94	lowest
Aluexon:2998	chr4	39533587	39533748	+	0.473173582700175	1	0.694716242661448	0.305283757338552	1	0.970930232558139	0.968804159445407	0.981308411214953	0.989583333333333	1	0.989583333333333	0.694716242661448	0.980769230769231	0.9625	0.990566037735849	0.998548621190131	0.986842105263158	0.988636363636364	1	1	0.930232558139535	0.939320388349515	1	0.981731532962669	1	0.991304347826087	0.97752808988764	0.97667638483965	0.994152046783626	1	1	1	1	1	11.88	14	183	highest
Aluexon:30	chr1	11076178	11076309	+	146.074693161894	0.0171915395583552	0.000789889415481833	0.0112021662996036	0.0140121008266946	0.00997778437797251	0.015180139940921	0.0164290334269921	0.0135109327049211	0.00974712427175511	0.0126540249894991	0.0071160678712881	0.0116739309638282	0.0147343893569628	0.0137384595606698	0.0139075956601473	0.0171915395583552	0.0139598490851837	0.0117732513039975	0.0114291861637811	0.00598937325875153	0.00713588085795478	0.00760172604882094	0.0065308629496327	0.0128635225321552	0.0129638732037355	0.0137562937982549	0.011032496623449	0.0156857833562667	0.010576274790841	0.0131679813677291	0.0140949514827035	0.0160245560300397	0.0156492024820589	8.16	6	92	lowest
Aluexon:3002	chr4	41120106	41120222	-	12.1325540619521	0.0917561901864764	0	0.0726092067205941	0.0635148309142739	0.052554727630777	0.0523265772834676	0.0478069690616315	0.0564040511145411	0.0500225454263604	0.0758117970093079	0.0191469834658823	0.0691510475447127	0.0727091217968464	0.0452589717456119	0.0589093047161961	0.046519888459993	0.0566527016767638	0.0638461975911804	0.0746639647910065	0.0533863439237242	0.0506274873863354	0.0578462868777638	0.0605299393234867	0.068256479002017	0.0736657022720412	0.0474199560667758	0.0679742317552235	0.0917561901864764	0.0561173516456024	0.0787079587079587	0.07588395840991	0.0598477576921026	0.060403343301894	8.62	11	168	high
Aluexon:3005	chr4	48839175	48839267	+	246.850496785506	0.000995514410133824	0	0.000995514410133824	0.000550507977121468	0.000995514410133824	0.000720086610663713	0.000736455889880347	0.000594634723931453	0.000582046092518913	0.000566999054874986	0.000285692068876007	0.000512058035136512	0.000772998519149274	0.000493016547348315	0.00076994067353708	0.000761178260371804	0.000658214602807274	0.000654348618075573	0.000521219597886985	0.000136051753876407	0.000206505141988608	0.000151652518302576	0.000235027732087626	0.000622768529109012	0.000368548690710741	0.000622318168893876	0.000507946808335588	0.000216615479259015	0.000319739467989678	0.000322372662798195	0.000350700064894546	0	0	6.93	9	96	lowest
Aluexon:3006	chr4	52753287	52753408	+	24.4386908240795	0.304011738106244	0.0816030301030839	0.22240870800316	0.215929981497584	0.0816030301030839	0.212932472071941	0.244139969039685	0.2550986200284	0.304011738106244	0.248313439361508	0.168701180185998	0.294907658766364	0.223009757845265	0.268659949378539	0.20664346222363	0.28590241376306	0.25764867844696	0.263936948082574	0.230613022458263	0.204645642553847	0.197305889768563	0.143032794356016	0.200988656192306	0.200204197731159	0.24497185441788	0.182558034052229	0.198066535410116	0.210110600177985	0.206314580619515	0.18822473004437	0.19715196032276	0.226725513454649	0.270170041819189	3.18	12	92	lowest
Aluexon:3007	chr3	183856633	183856725	+	63.4251315020456	0.0904265408569182	0.032089523551804	0.0583370173051141	0.0450192084442344	0.0522236970343214	0.0614385582629501	0.066372355085646	0.0521091880420842	0.0823979385882882	0.0412955289555706	0.039850003271666	0.0427817255849309	0.0688945942188176	0.0620288281335191	0.057081762082508	0.0904265408569182	0.0493847444113605	0.0701514207218163	0.0590949684611339	0.0410678740110372	0.0432360626843904	0.032089523551804	0.0536964794219304	0.0453726618664548	0.050322886170975	0.0488139459975053	0.0451838815923949	0.0520294139921547	0.0466220482145318	0.0563448355293529	0.0355187054088992	0.060814526168393	0.0652672064615885	8.51	7	153	high
Aluexon:302	chr1	156306870	156307031	-	167.216364699006	0.0252761066511314	0.00133320063332393	0.0239429060178075	0.00648653260514192	0.0116983576881789	0.00349257115954723	0.00293672702000164	0.00456593175771748	0.00300935744943564	0.00400183636083695	0.00194657068967238	0.00470477921746902	0.00545573098640414	0.00768392033215215	0.00346959819332188	0.00540305705030322	0.00352564977341785	0.00410386870188086	0.00462942103088775	0.00573859483861335	0.00302969948041831	0.00273680192020057	0.00913645830545321	0.0026727970933183	0.00347605735603963	0.00299337443407669	0.00395149369545932	0.00725586583624112	0.00640018096174747	0.00215264704515618	0.0252761066511314	0.00133320063332393	0.00471186242882995	3.66	8	82	lowest
Aluexon:3023	chr4	83986211	83986306	+	88.1465809468147	0.0339125017534486	0.00981821990922197	0.0240942818442266	0.0234497517994184	0.0104510383317416	0.0261502317989097	0.0265420460132899	0.0196562276127617	0.0152068054369915	0.0282239732325501	0.0295351356121259	0.03148632230832	0.0260876301037011	0.0184452618511766	0.024152237718815	0.0211057178984277	0.0339125017534486	0.0189385404220436	0.00981821990922197	0.0282199108163654	0.0180139611211176	0.0207873662695672	0.0125037296664488	0.0244905878265018	0.0208794644033568	0.0203556863744983	0.0203101643651167	0.0291609927520459	0.0288035630468864	0.0228450942454296	0.0271349007923168	0.0201505441134832	0.025559275565648	7.06	31	141	moderate
Aluexon:3024	chr4	83430823	83430940	-	5.98188194038574	0.0308550211067095	0	0.0308550211067095	0.00910817013269247	0.0161293164200141	0.0186184895950387	0.0216476145524735	0.0308550211067095	0.0254122086706945	0.0179417780124752	0	0.00716954012619647	0.0200040478116517	0.0207673396621161	0.00921745331289076	0.016527073531929	0.0247191886396432	0.0105617274291973	0.0229330624533366	0.0192126596019417	0.00691629886055667	0.0235721689279789	0.0118521264027745	0.0114565487899637	0.0186101822765303	0.0172852898940487	0.0149274520711667	0.00793650793650794	0.0149560117302053	0.00432900432900433	0.0168857286504345	0.0303030303030303	0.0242656449553001	-3.19	6	95	lowest
Aluexon:3029	chr4	84188243	84188361	-	24.4060783167738	0.138074291300098	0.041868918532275	0.0894889590033975	0.121099668480231	0.131357877535673	0.0631762572178478	0.0755960078379084	0.0826381057842093	0.116258062334543	0.0751561856015732	0.0903101426530017	0.07444969433125	0.0789858971321284	0.121253521227471	0.0760675932865118	0.109999144184133	0.0816483688017095	0.0986528333784931	0.109663606967196	0.100509315995413	0.05013853554449	0.0880994983103861	0.117426441363545	0.0874321903436395	0.0833554040507902	0.048175596061949	0.0567870194970134	0.0998867252192899	0.0882095355636618	0.041868918532275	0.0881463748565058	0.0899210105479397	0.0463992717756158	8.65	8	160	high
Aluexon:3031	chr4	87811201	87811311	-	0.602337814143776	0.5	0	0.242771084337349	0.198098186643078	0.0595632939703675	0.0893498358326577	0.127217486563281	0.137847222222222	0.23019145802651	0.0411458333333333	0.0195694716242661	0.0480769230769231	0.15812996031746	0.192405183914618	0.0574400442324971	0.137219469127364	0.0568181818181818	0.242771084337349	0.186084142394822	0.0462790697674419	0.07749653259362	0.132840722495895	0.1712810620674	0.12280701754386	0.0867701863354037	0.073711444610321	0.0841657937138987	0.112085769980507	0.166666666666667	0.126623376623377	0.0336134453781513	0.181818181818182	0	12.49	6	172	highest
Aluexon:3032	chr4	87853374	87853471	-	2.01987142022209	0.780814037402682	0.482133312597637	0.298680724805044	0.570156218889945	0.54058565788217	0.637352654289829	0.624162579382811	0.621109636558595	0.640556522515285	0.665098333057408	0.482133312597637	0.69937800037675	0.63510416826218	0.611593125883534	0.606815018162254	0.635465522236195	0.629016980826191	0.621932845444732	0.601140223924099	0.780814037402682	0.678186339145755	0.717405964839954	0.560413456609335	0.668119187314234	0.644644336460226	0.645333750440755	0.658762294000913	0.685234752111182	0.693566695561564	0.67617735799554	0.569378660555131	0.540981240981241	0.603840603840604	8.99	18	87	lowest
Aluexon:3033	chr4	87811201	87811291	-	0.602337814143776	0.5	0.0126735625757152	0.320659770757618	0.185996408132631	0.105962173347734	0.0977972345390023	0.170607274345592	0.150347222222222	0.16254295532646	0.0788690476190476	0.0126735625757152	0.0352564102564102	0.166100618131868	0.20125786163522	0.0601987272524283	0.112842000835422	0.0606060606060606	0.190361445783133	0.202588996763754	0.0325581395348837	0.066747572815534	0.134942528735632	0.138893301562086	0.169200779727096	0.0720565907522429	0.103718983887523	0.111808122230863	0.10609857978279	0.21875	0.333333333333333	0.0588235294117647	0.109090909090909	0.166666666666667	3.82	6	172	highest
Aluexon:3035	chr4	95577967	95578060	+	81.7948568088837	0.0127014905342638	0.00203733722251135	0.0106641533117525	0.0034651192531826	0.00644561879077338	0.00404707136296853	0.00439612953325052	0.00661360342461529	0.00774534659739078	0.00249949499657989	0.00512809868689525	0.00889794738780012	0.00475176607387557	0.00525784839109278	0.0036327468412581	0.00572680084160999	0.00458955603555719	0.00728866506119821	0.00706652375783387	0.0127014905342638	0.00517801839427017	0.00203733722251135	0.00301826743193777	0.00564968364210423	0.00413170760310763	0.00390965669119409	0.00553141992084604	0.00502996622521531	0.00408426629901678	0.00631655595736238	0.00493780729852418	0.0025672233907561	0.00557920364550936	5.87	7	75	lowest
Aluexon:3040	chr4	103340854	103340951	-	2.90111046171829	0.636363636363636	0.0366792929292929	0.417846076944598	0.193698988615717	0.454525369873891	0.188561899588879	0.227227871652435	0.154088398685731	0.195274239381506	0.110893071049321	0.121574784905486	0.173412698412698	0.195753306079677	0.233330918934139	0.21876494550371	0.28169039025817	0.192746458087367	0.141923820816998	0.340955390251281	0.125709755360918	0.156863076375063	0.128850488541634	0.287062797430127	0.266745924640661	0.201941913551031	0.2079810986063	0.165247268159899	0.0998700454840806	0.142453553391053	0.437557392102847	0.105098710264306	0.0988455988455988	0.0366792929292929	8.82	8	94	lowest
Aluexon:3042	chr4	103674980	103675152	-	8.44921098772648	0.528003621105631	0.14160011869798	0.386403502407651	0.282435266489937	0.28757341657051	0.237936666874296	0.233345164039809	0.254116812824282	0.144403977172637	0.268474381511727	0.397594508211202	0.404956665236646	0.240719762342352	0.328279599701167	0.191977841984586	0.242538016792069	0.286825406577515	0.258869177751529	0.37821204898798	0.254420143309748	0.208523172662557	0.296582286965735	0.341475196351472	0.257108044831863	0.259595462969455	0.22946569685576	0.298857559065181	0.278543585621961	0.342311395108835	0.14160011869798	0.528003621105631	0.1646027997285	0.272962959507951	3.01	15	149	high
Aluexon:3048	chr4	113528972	113529093	-	1.38515488018703	0.270562770562771	0.0401785714285714	0.230384199134199	0.127712052533697	0.105009034586398	0.106807490320081	0.135356669118351	0.074987974987975	0.133885988009699	0.0911993677618678	0.0531077355329123	0.151952427913966	0.0999977579509545	0.134228402624629	0.0802352421002639	0.119133024279583	0.128883395644759	0.119926101145095	0.161899481316957	0.0629808047249908	0.0905859916782247	0.0968253968253968	0.0606481077746035	0.0845929898561478	0.128990172468433	0.117247717060193	0.117107817866693	0.082467954397779	0.0401785714285714	0.0484848484848485	0.0518207282913165	0.270562770562771	0.166666666666667	11.34	10	178	highest
Aluexon:3052	chr4	119539149	119539272	+	1.94868497954413	1	0.833333333333333	0.166666666666667	0.990712074303406	1	0.984402079722704	0.981308411214953	0.989583333333333	1	0.973958333333333	0.98825831702544	1	0.984375	0.990566037735849	0.899854862119013	0.986842105263158	0.965909090909091	0.975903614457831	0.990291262135922	0.9	0.902912621359223	0.979310344827586	0.858617950754567	1	0.956521739130435	0.968539325842697	0.959183673469388	0.982456140350877	0.90625	1	0.907563025210084	1	0.833333333333333	9.97	7	228	highest
Aluexon:3053	chr4	119549189	119549379	+	12.5573348918761	1	0.973788721207307	0.0262112787926926	1	1	0.996533795493934	1	1	1	1	0.992172211350294	1	0.996875	1	0.997097242380261	1	1	1	1	0.976744186046512	0.995145631067961	1	0.973788721207307	1	1	0.998876404494382	1	1	1	1	1	1	1	3.98	9	197	highest
Aluexon:3060	chr4	122737297	122737347	+	55.7097603740503	0.246143550158218	0.0258332161379512	0.220310334020266	0.0974184385897423	0.0258332161379512	0.096247121207511	0.0899163616606722	0.0845862477793237	0.0637199600783822	0.114556324290343	0.168516710352601	0.150313032676045	0.137463252852502	0.0989433901110404	0.117279850238559	0.0786698451572811	0.123910369330573	0.0910788239078174	0.0573673627129692	0.138397085126173	0.0855858591265173	0.16150245318917	0.0577281954408772	0.0896797153371059	0.107122122275518	0.118252425047551	0.115954994354723	0.126473040084015	0.125368710146789	0.103981849790567	0.246143550158218	0.0689296838311328	0.10552966648428	6.67	6	135	moderate
Aluexon:3075	chr4	154554386	154554509	+	51.6887200467563	0.00995570500265097	0	0.00995570500265097	0.000704164122552153	0.00995570500265097	0.000998215902763482	0.000466507309830086	0.000954619257579977	0.00137053379547183	0.00126987985724303	0.00118074411926615	0.00141651203984861	0.000998190454035807	0.00144719607480071	0.00163398742397572	0.00243862226992865	0.00187464469611738	0.00112400043934906	0.00182532271403844	0.00128989740603168	0.00127326327727291	0.00181034482758621	0.00255766953002009	0.000649772579597141	0.000743896016493636	0.000670417733070826	0.00095429883339323	0.00130811753544052	0	0	0.000470337008257116	0	0	8.9	19	157	high
Aluexon:3078	chr4	166145088	166145207	+	23.5255406195207	0.0801282051282051	0.0172071262694212	0.0445420792889744	0.0420245712911106	0.0611119878198742	0.0439551469911416	0.0442986901399662	0.0335797614602899	0.0262126860843572	0.0432217485246993	0.0394921023830212	0.0380260117681368	0.0525877456320625	0.0392826249602567	0.0390361468333082	0.0360896820147409	0.0513554136795134	0.0340995074836055	0.045299870147272	0.0338042189549003	0.0266134447546341	0.049649808717077	0.0172071262694212	0.0439101055079796	0.0373392044028174	0.0527854746989657	0.0472599697004919	0.0521981813843339	0.0325141428947619	0.0243976280579594	0.0617492055583956	0.0200771152384056	0.0344504209952715	3.28	7	132	moderate
Aluexon:3080	chr4	170584676	170584766	+	18.6074810052601	0.0283179333981094	0	0.0283179333981094	0.00573505466154286	0.0267032539403751	0.00740747214869559	0.00796924514483706	0.00969001391391733	0.00620831577587709	0.0104201214618123	0.0113395653633124	0.00870328305191829	0.00834642611072648	0.0143654264924436	0.00832646193075559	0.00762814641224301	0.0106700963829848	0.00493274977927734	0.0144759256727114	0.00334708622331259	0.00789528740755512	0.00596847232859167	0.0100113495623021	0.0101555452766639	0.00893735292789049	0.008379740329216	0.0121591202992748	0.012272536233918	0.0010062893081761	0.006347857629622	0.0283179333981094	0.0129779082090161	0	9.93	14	204	highest
Aluexon:3082	chr4	174290585	174290761	-	0.323202805376973	1	0.80672268907563	0.19327731092437	0.987616099071207	1	0.993067590987868	1	1	1	0.947916666666667	0.917808219178082	0.990384615384615	0.9875	1	1	1	1	1	1	0.83953488372093	0.987864077669903	0.951724137931034	0.998411437648928	1	0.991304347826087	0.99438202247191	0.995626822157434	0.906432748538012	1	1	0.80672268907563	1	1	4.04	9	74	lowest
Aluexon:3083	chr4	169930103	169930150	-	16.504032729398	0.206349206349206	0.0189399235416754	0.137555397595491	0.0932871029382513	0.0627747690196982	0.068608527956235	0.0845702701411844	0.094876716355844	0.122328492995545	0.102618342300116	0.104810763308819	0.125644812780234	0.104657811162377	0.117651132469322	0.0599579497621141	0.1043865387339	0.109466808897235	0.109856671798119	0.0536677631888498	0.0189399235416754	0.0381373726811179	0.025986836270014	0.0373432826390719	0.0891558316386342	0.066977767472553	0.0772974712698082	0.0575194070075745	0.0834718298078084	0.0552903461135501	0.0691415251344304	0.0441751395450852	0.156495321137166	0.0555846042120552	3.44	18	180	highest
Aluexon:3084	chr4	174087275	174087450	-	3.18807714786674	1	0.260504201680672	0.739495798319328	0.91640866873065	1	0.726169844020797	0.822429906542056	0.916666666666667	0.917525773195876	0.916666666666667	0.75146771037182	0.942307692307692	0.834375	0.933962264150943	0.910014513788099	0.835526315789474	0.965909090909091	0.939759036144578	0.912621359223301	0.32093023255814	0.70873786407767	0.696551724137931	0.908657664813344	0.87719298245614	0.860869565217391	0.615730337078652	0.846938775510204	0.801169590643275	0.8125	1	0.260504201680672	0.909090909090909	1	8.82	10	140	moderate
Aluexon:3085	chr4	175239984	175240236	+	0.161309175920514	1	0.258139534883721	0.650951374207188	0.795665634674923	0.563953488372093	0.466204506065858	0.514018691588785	0.729166666666667	0.639175257731959	0.65625	0.281800391389432	0.663461538461538	0.540625	0.660377358490566	0.60522496371553	0.6875	0.625	0.698795180722892	0.825242718446602	0.258139534883721	0.483009708737864	0.724137931034483	0.610007942811755	0.631578947368421	0.68695652173913	0.403370786516854	0.63265306122449	0.60233918128655	0.4375	0.909090909090909	0.521008403361345	0.818181818181818	0.833333333333333	9.79	14	181	highest
Aluexon:3095	chr5	313814	313963	+	198.946230274693	0.028393677867966	0.00862068965517241	0.0191734587171837	0.00939422753817834	0.0207512035352206	0.0260215908111319	0.0221120298823502	0.0123146629998323	0.00922021915078237	0.012953864320854	0.0117541320449148	0.0126780866851769	0.0217381792458727	0.00963124764293411	0.028393677867966	0.0273519579816959	0.0153824169593524	0.0158247958855829	0.0135546209372661	0.0147785211902453	0.0115412977452736	0.0105142573516959	0.0179734957615217	0.0133002258421709	0.013340013029317	0.0133551673879842	0.0155713584985141	0.0138819765292137	0.0188837175249175	0.0130312160833955	0.0156330017691311	0.0105034664904039	0.0183309912836409	3.43	4	216	highest
Aluexon:3098	chr5	32296460	32296576	-	10.7380479251899	0.0621046175883532	0.0319148936170213	0.029859085342821	0.0439315366691162	0.0472034558189379	0.0378924072488091	0.0384793659706288	0.0509851279583785	0.0329606145191468	0.0416966053510074	0.0440661948656037	0.0434144128811014	0.0428409718956524	0.0568873620718974	0.0435914723626645	0.0398370497609067	0.0469026036889995	0.044088092306106	0.0596606799095537	0.0482974158313024	0.0475697164199912	0.0418357200831715	0.0518599388109077	0.0338138814231656	0.0495361342263115	0.0422843218315492	0.0425673751510194	0.0391862484413626	0.0621046175883532	0.0322455322455322	0.0524552465170655	0.051024371173274	0.0486299696826013	-1.68	9	159	high
Aluexon:3108	chr5	43240360	43240490	+	1.31887784921099	0.8	0.092436974789916	0.410293404858547	0.260371517027864	0.396705426356589	0.220913113460774	0.198357405834041	0.310019841269841	0.146907216494845	0.389255438359299	0.113006379311483	0.120192307692308	0.269165254089306	0.269622411131845	0.205881102765769	0.324562129998245	0.190176111767021	0.17986230636833	0.502730379648463	0.180009742695414	0.229653288997949	0.396790010755528	0.364772807785563	0.263324979114453	0.313434729521686	0.250681520346884	0.271361077374197	0.142300194931774	0.109375	0.357575757575758	0.092436974789916	0.191919191919192	0.166666666666667	9.29	8	164	high
Aluexon:3109	chr5	43242922	43243044	+	0.841028638223261	0.170801849609179	0	0.170801849609179	0.0614035087719298	0.061046511627907	0.0250887183296195	0.0379023883696781	0.105902777777778	0.0238258877434135	0.088301917989418	0.0225017861025689	0.0240384615384615	0.0449988726551227	0.0676100628930818	0.0317540949616421	0.110502130828634	0.0378787878787879	0.0602409638554217	0.170801849609179	0.025131909434235	0.0433656957928803	0.115238095238095	0.164968394369411	0.037593984962406	0.0943696078478687	0.0322097378277153	0.0729309077705579	0.0292397660818713	0.109375	0.0909090909090909	0.0428171268507403	0.0909090909090909	0	11.94	13	105	low
Aluexon:3115	chr5	64846933	64847069	-	3.14097019286967	0.0409638554216867	0	0.0409638554216867	0.0233524988942946	0.0343937013502195	0.0273136164817274	0.00708014726706315	0.0252429861804862	0.0261168384879725	0.0201062338921924	0.021440709797685	0.0365510625833024	0.0202521688469014	0.0050314465408805	0.0165111617941807	0.0217902711323764	0.0188732288560664	0.0409638554216867	0.0116504854368932	0.00465116279069767	0.017259978425027	0.0371445856019359	0.031594862751587	0.0255715045188729	0.0251063484063624	0.0206248557547712	0.0207760677889724	0.00994152046783626	0	0	0.0168067226890756	0	0.0333333333333333	4.19	23	122	low
Aluexon:3117	chr5	65036720	65036825	+	5.18246639392168	0.166666666666667	0.0268567349962699	0.139809931670397	0.0716545379408472	0.0268567349962699	0.0836172989081636	0.0725639677937668	0.0688967879779087	0.044079073225196	0.0592204770651462	0.0621212682688926	0.0895472130526478	0.0881724104301003	0.0392108415693321	0.0855110954141935	0.0777394453879373	0.0780115717615718	0.0888833109188214	0.0955154877484975	0.0274512671037895	0.0496619846622682	0.0424492550141104	0.060072559448314	0.0297508349766101	0.0712108854608672	0.0729372939305606	0.0720602320295072	0.083109774989533	0.0836671876973601	0.0677138518047609	0.0642378145795775	0.0416666666666667	0.166666666666667	2.76	18	109	low
Aluexon:3123	chr5	69713647	69713744	+	3.83635300993571	0.575768947567428	0.1964581373103	0.379310810257128	0.405584807265125	0.1964581373103	0.374243666384015	0.426680713658886	0.424445011093287	0.357027223771697	0.449732427681071	0.444213194532505	0.533941472326176	0.414218173279755	0.450724227821779	0.383311645630883	0.362276114914397	0.388028165984601	0.3536636567323	0.307428000156421	0.30147404741387	0.309015138841716	0.457276454363223	0.308367099356768	0.362497736935573	0.410261744017425	0.406347492035153	0.397768465806111	0.568112033795175	0.48739224497943	0.353298362987358	0.476566489224298	0.575768947567428	0.501984126984127	6.38	5	138	moderate
Aluexon:3141	chr5	79731579	79731671	+	9.18468731735827	0.0621380783718446	0.00233100233100233	0.0598070760408423	0.0215021941671429	0.015748452580973	0.0131331230303764	0.0137538610918964	0.0105101937202457	0.0199577502961358	0.00917806497834654	0.0275205995776636	0.0134971237912414	0.0128538072287106	0.0349933135244015	0.0144256123598805	0.0151280021219434	0.0167146870977223	0.0223037351597613	0.0105515030400059	0.0232994146694688	0.0106269603250136	0.00860699950860417	0.0231798918492877	0.0302767013372929	0.0197284731585796	0.0103736823461401	0.0167404625489761	0.0309335449170331	0.00391849529780564	0.00233100233100233	0.0254809187821482	0.0621380783718446	0.0589933523266857	8.61	8	171	highest
Aluexon:3145	chr5	87517118	87517288	-	10.5385154880187	0.0694444444444444	0.012280362659369	0.0358323194072279	0.0252619879713262	0.0187049714815023	0.0404272869616255	0.0444669831416368	0.0393368972646966	0.0243114380402831	0.0243493749009232	0.0309814777384158	0.0284927290160487	0.0330752132553242	0.0329631155200622	0.0312000395098896	0.0481126820665969	0.0324113988978036	0.0284733005569006	0.025980457124469	0.0264133097313916	0.0237385692276839	0.012280362659369	0.0281060018179296	0.027777218311381	0.0300647180096742	0.0437036572972405	0.0279305436190663	0.0284900966757336	0.0324285276736847	0.0186743852433002	0.0423709730513525	0.0440486519489701	0.0234126984126984	7.06	5	125	moderate
Aluexon:3156	chr5	110070604	110070716	-	1.15347749853887	1	0.234833659491194	0.765166340508806	0.956656346749226	1	0.582322357019064	0.738317757009346	0.6875	0.711340206185567	0.734375	0.234833659491194	0.384615384615385	0.7	0.679245283018868	0.656023222060958	0.766447368421053	0.636363636363636	0.662650602409639	0.990291262135922	0.302325581395349	0.531553398058252	0.875862068965517	0.779189833200953	0.754385964912281	0.669565217391304	0.659550561797753	0.565597667638484	0.730994152046784	0.9375	0.636363636363636	0.294117647058824	0.909090909090909	0.666666666666667	8.77	6	126	moderate
Aluexon:3161	chr5	118831409	118831506	+	141.275862068966	0.0157215136989958	0.00343279383467782	0.0122887198643179	0.0104380404488273	0.0157215136989958	0.0058977128817788	0.0076808418474165	0.00814515768037294	0.0079071242970451	0.0056473683757436	0.00445328075161089	0.00589112398021002	0.00778656052650162	0.011189048213629	0.00664730649639381	0.00765082863444382	0.00719253395629632	0.010960676170426	0.00979116154175061	0.00455749238748561	0.00409159411476142	0.004029350998047	0.0114600308805958	0.00840189858784822	0.00728021576740499	0.00631369924803138	0.00604873527184179	0.00977464064009659	0.00349429173435403	0.00682466919950848	0.0094727804058721	0.00343279383467782	0.00396664964951778	7.76	5	150	high
Aluexon:3162	chr5	127292496	127292613	-	5.87118644067797	1	0.835616438356164	0.164383561643836	0.996904024767802	0.982558139534884	0.998266897746967	1	1	1	1	0.835616438356164	1	0.99375	1	1	1	1	1	1	0.995348837209302	0.997572815533981	1	0.997617156473392	1	1	1	1	0.988304093567251	1	1	0.983193277310924	1	1	13.18	14	114	low
Aluexon:3163	chr5	127417665	127417886	-	10.0742255990649	0.474750204281163	0.0886343089997726	0.386115895281391	0.155607077892773	0.0886343089997726	0.162904479133287	0.1998298771453	0.1661265053954	0.168013193074676	0.474750204281163	0.180485875711327	0.171536129357132	0.185151331182178	0.239635224722039	0.179628031858075	0.206157001355226	0.296823424774393	0.190843189088247	0.127003944772976	0.243062102129337	0.140525935994209	0.183009594435725	0.235598848549284	0.281454025199019	0.272961337623119	0.240618917325925	0.228990876987294	0.334993705104969	0.209657134561257	0.148122132906822	0.213801738381288	0.195190414471598	0.229868193954881	5.2	17	57	lowest
Aluexon:3167	chr5	132160855	132163299	-	0.592752776154296	1	0.837573385518591	0.162426614481409	1	1	0.998266897746967	1	1	1	1	0.837573385518591	1	1	1	0.992743105950653	1	1	1	1	0.888372093023256	0.995145631067961	0.993103448275862	0.999205718824464	1	1	0.961797752808989	1	1	1	1	1	1	1	2.52	5	68	lowest
Aluexon:3171	chr5	131667882	131668003	-	3.08521332554062	1	0.379647749510763	0.620352250489237	0.993808049535604	1	0.807625649913345	0.892523364485981	0.78125	0.958762886597938	0.869791666666667	0.379647749510763	0.923076923076923	0.878125	0.990566037735849	0.703918722786647	0.898026315789474	0.988636363636364	0.91566265060241	1	0.923255813953488	0.961165048543689	0.951724137931034	0.940428911834789	0.929824561403509	0.895652173913044	0.608988764044944	0.813411078717201	1	1	1	0.966386554621849	0.909090909090909	0.833333333333333	11.11	12	117	low
Aluexon:3172	chr5	133724666	133724741	+	318.35219170076	0.0158885105619686	0.00244473684210526	0.0132605063393396	0.0108697924528992	0.004617495189707	0.00609140734479089	0.00418245470975791	0.0158885105619686	0.0143599542702666	0.00650937633698667	0.00894691061015982	0.00836878063540226	0.00700730611714908	0.00702470946435401	0.00459895310192899	0.00376218547137477	0.00665385561396309	0.011159390820193	0.00872937153034241	0.00264100950847843	0.00514654826565112	0.00831371929482783	0.0101987326914552	0.00498648061222677	0.00770267165586074	0.00939284184796282	0.00996563684469219	0.00874042990816921	0.00863371335188817	0.00262800422262906	0.00903082382920143	0.00681990782172944	0.00803896688783452	3.28	23	115	low
Aluexon:3175	chr5	137223849	137223977	-	2.54319111630625	1	0.225581395348837	0.774418604651163	0.761609907120743	1	0.804159445407279	0.878504672897196	0.854166666666667	1	0.729166666666667	0.471624266144814	0.923076923076923	0.73125	0.839622641509434	0.904208998548621	0.9375	0.795454545454545	0.903614457831325	1	0.225581395348837	0.949029126213592	0.993103448275862	0.956314535345512	0.842105263157895	0.605797101449275	0.624719101123596	0.762390670553936	0.684210526315789	0.78125	1	0.277310924369748	0.909090909090909	0.666666666666667	8.73	13	157	high
Aluexon:3182	chr5	139059430	139059523	+	25.9394506136762	0.82972602602153	0.0679819753988552	0.761744050622675	0.0974068815330784	0.82972602602153	0.0876746455545913	0.0892541989942849	0.101674624253855	0.149207569826127	0.105519183713676	0.0955179522485416	0.111772733681339	0.0970618847691356	0.115175168329276	0.0772760058865188	0.111222498421691	0.106724449109474	0.0696771117382229	0.0763505018847151	0.0972533542403128	0.165604278573698	0.104345547291746	0.0757589474320271	0.107502665167445	0.0971359274779909	0.0875767668328707	0.117966668584087	0.103915626210516	0.142414272350754	0.081594067308353	0.103311054472628	0.0893652676754616	0.0679819753988552	8.09	7	164	high
Aluexon:3194	chr5	140063131	140063252	-	52.6702513150205	0.0697241217007597	0.00796876259190842	0.0617553591088513	0.0310985199108946	0.0119127658051558	0.0151849879097003	0.020212714822699	0.0215728281348439	0.0313431000894528	0.0168963316520317	0.0158322205720548	0.0224540190794645	0.0303552192896993	0.0327382810901307	0.0314781938277275	0.0292908655877893	0.0197436217006734	0.0430871092581635	0.0351600906916578	0.00796876259190842	0.01074844359962	0.00938722323184542	0.0498457075228768	0.0127351706018967	0.0207217264535366	0.00797639897233257	0.0203972955600531	0.0209907345186274	0.0270474838726409	0.0214665701029867	0.0697241217007597	0.0256981376510706	0.0143320304848423	3.07	5	115	low
Aluexon:3199	chr5	149898358	149898479	+	1.28264172998247	0.554974374284719	0.121212121212121	0.433762253072598	0.358830230656856	0.166987458828458	0.416080713047784	0.267475950098409	0.23061041967292	0.303780068728522	0.233121565934066	0.208396235206411	0.34412980182211	0.171621606183072	0.19811320754717	0.306040039814478	0.384540678619626	0.364962121212121	0.321629374641423	0.190291262135922	0.171472868217054	0.268515950069348	0.554974374284719	0.311500687116255	0.258657541534213	0.266128364389234	0.311893656403577	0.285414552132814	0.171647052035672	0.25	0.121212121212121	0.321908763505402	0.285714285714286	0.5	10.3	12	106	low
Aluexon:3201	chr5	137508409	137508540	-	45.1650496785506	0.0180655194851493	0.00140056022408964	0.0166649592610596	0.0043173013034063	0.0180655194851493	0.00797772861033422	0.00941916145161524	0.00375583200859444	0.00700237268458523	0.00561096110724171	0.00691947394871819	0.00660951698415724	0.00688796875239363	0.00535387380059229	0.00696749096950122	0.00935781976918133	0.00559360392208392	0.00756733893255591	0.00535480578243425	0.0078234846947837	0.00592420525264028	0.00556935172586631	0.00609056154066718	0.00765832040246913	0.00559947827461308	0.00869290606256839	0.00430418388130963	0.00595325040206577	0.00474137302582408	0.0112891457592384	0.00693228086571777	0.00396455525043394	0.00140056022408964	-8.52	30	157	high
Aluexon:3208	chr5	153822922	153823040	-	1.11502045587376	1	0.201680672268908	0.693668164940395	0.727554179566563	0.895348837209302	0.52686308492201	0.630841121495327	0.6875	0.824742268041237	0.494791666666667	0.596868884540117	0.576923076923077	0.625	0.622641509433962	0.577648766328012	0.746710526315789	0.625	0.783132530120482	0.621359223300971	0.351162790697674	0.398058252427184	0.558620689655172	0.405877680698967	0.666666666666667	0.588405797101449	0.660674157303371	0.577259475218659	0.345029239766082	0.53125	0.727272727272727	0.201680672268908	0.454545454545455	0.333333333333333	2.87	9	84	lowest
Aluexon:3214	chr5	171472430	171472484	-	45.274926943308	0.058795893894764	0.00977262773227213	0.0490232661624918	0.0214150762427267	0.010271152613317	0.0353907479237715	0.0335495069644333	0.0263511363553461	0.0156068864964766	0.0360357177338646	0.0297704651116469	0.0540056852291775	0.0429164620819519	0.0257974516944184	0.0326160267634019	0.0164760832877492	0.0415140101407195	0.0257297100107063	0.00977262773227213	0.0308911463686593	0.0264108006064989	0.0252347325617656	0.0109500045576751	0.0338376324748243	0.026952208919316	0.0486826160729994	0.0295414901062193	0.0393377743609918	0.0286998098624588	0.029508222021591	0.049312410830436	0.0285686216673086	0.058795893894764	4.25	8	141	moderate
Aluexon:3219	chr5	174918495	174918652	+	19.9048509643483	0.0207314449145531	0	0.0207314449145531	0.00693337639072461	0.00794138638574032	0.01160890306796	0.0146741301436842	0.0123952386748771	0.00471081879049004	0.00996367068975475	0.00545294776432055	0.0131518199918636	0.0109258920742103	0.0207314449145531	0.009390140238434	0.0140373541666577	0.010688334517424	0.0107996192162257	0.00776997318126456	0.00410526763185175	0.00719708458361071	0.0032027265551502	0.00316117522727957	0.00726442205324559	0.00809193212100206	0.012200979973121	0.00929694050156657	0.0114088757278017	0.00985342747253225	0.0180536346770113	0.0104483693780804	0.0186792473873814	0	8.23	14	136	moderate
Aluexon:3230	chr5	176346171	176346252	-	75.6287551139684	0.0685334515933052	0.0180671772270076	0.0504662743662975	0.0432959947921736	0.0338274397057505	0.0371932275304423	0.0461663387400967	0.0355548248213423	0.0371605382029375	0.0476202791034019	0.0390798130620235	0.0570314191371742	0.041241320942842	0.0508011107018066	0.0299272123350966	0.0365680693779309	0.0685334515933052	0.0340311709416555	0.0465426540696269	0.0180671772270076	0.0279260187535356	0.0392740137093183	0.0275697392660402	0.0540583951308242	0.0423628348364735	0.0389996625257704	0.0322400003115947	0.0584980625186527	0.043740403272013	0.0451261635702785	0.0523819916842092	0.0355573273956032	0.0480281454080271	6.58	4	214	highest
Aluexon:3232	chr5	176515238	176515513	+	3.91572180011689	0.288245007526453	0	0.277566693136531	0.109597523219814	0.288245007526453	0.0363373772385904	0.0476291806551222	0.0810141247641248	0.0323428267430164	0.0253533688038493	0.0141395233712089	0.0204865722526914	0.0122500150927503	0.0550982560416523	0.0342525399129173	0.152702126400008	0.0146650944393914	0.112463250129705	0.189089227924179	0.0523141025261408	0.0342554065855037	0.010678314389922	0.220422481939559	0.0761904761904762	0.040149275209586	0.0328196896736223	0.0401923230640432	0.0235055625277884	0.0195727551846446	0.101010101010101	0.0219336927497949	0.109090909090909	0.23015873015873	3.25	8	42	lowest
Aluexon:3233	chr5	179089974	179090102	+	0.148684979544126	1	0.27093023255814	0.456342494714588	0.703558601701017	0.562596899224806	0.653104453797695	0.689668994190709	0.636458333333333	0.632547864506627	0.539260912698413	0.317537974093747	0.62621336996337	0.613110119047619	0.698569931117101	0.508641463358445	0.504598813209494	0.568885281385281	0.64469305794607	0.521804732484344	0.27093023255814	0.511205501618123	0.561609195402299	0.451420250387685	0.673223462697147	0.608288474810214	0.615179199701672	0.536186311259198	0.604342506096892	0.714583333333333	0.727272727272727	0.34733893557423	0.590909090909091	0.555555555555555	3.47	9	87	lowest
Aluexon:3239	chr5	180748651	180748841	+	29.7052016364699	1	0.968228752978554	0.0317712470214456	1	1	0.996533795493934	1	1	1	0.994791666666667	1	1	1	1	0.995645863570392	1	1	1	1	0.983720930232558	0.987864077669903	1	0.968228752978554	1	0.997101449275362	0.995505617977528	0.998542274052478	1	0.96875	1	0.983193277310924	1	1	3.98	9	191	highest
Aluexon:324	chr1	227770213	227770305	+	0.703097603740503	1	0	0.575337563025069	0.717500736203119	0.726358105768086	0.666900293195023	0.644408265669948	0.753112888269138	0.658090512681174	0.694236637205387	0.424662436974931	0.523254176379176	0.661143937659563	0.710708588034951	0.6633059565012	0.692773927676211	0.661589105339105	0.710291181375519	0.671541102466288	0.62648418461004	0.662398564218953	0.590021778987296	0.52394958343302	0.72646223172539	0.707567755253177	0.564433416371777	0.631085288641883	0.676099435671159	0.633866567460317	0.481818181818182	0.497904616392011	1	0.766666666666667	10.07	22	212	highest
Aluexon:3241	chr6	2269930	2270031	+	0.457627118644068	1	0.690697674418605	0.309302325581395	0.993808049535604	1	0.913344887348354	0.97196261682243	0.927083333333333	0.989690721649485	0.958333333333333	0.700587084148728	1	0.934375	0.971698113207547	0.956458635703919	0.963815789473684	0.977272727272727	0.987951807228916	1	0.690697674418605	0.927184466019418	0.972413793103448	0.788721207307387	1	0.965217391304348	0.770786516853933	0.922740524781341	0.941520467836257	0.96875	1	0.966386554621849	1	1	6.04	7	156	high
Aluexon:3257	chr6	17652065	17652157	-	26.9985973115137	0.03420317362151	0.00538567612503644	0.0288174974964736	0.0220063360529391	0.00833785793123037	0.0149416596553694	0.0130988418759496	0.0266416579004518	0.0263154426276353	0.0159784097047483	0.0252529221382245	0.0261194268236162	0.0261319968558903	0.0139968678940899	0.0218456965440711	0.0233343838240463	0.0127343996526592	0.03420317362151	0.0186649448681091	0.0272682408357972	0.0132416409981065	0.0104635611917571	0.0248649299965449	0.0163812923526774	0.0138357979153361	0.0143707924159327	0.0144200685838729	0.0208397574103442	0.0330709111855871	0.00538567612503644	0.0146678938726384	0.0127357750802151	0.0134070590967143	4.8	5	196	highest
Aluexon:3260	chr6	10672781	10672869	-	3.62852133255406	0.714285714285714	0.148790268824365	0.236360798884769	0.228701665224348	0.205137078744027	0.357489078340977	0.362534601645377	0.365817747067747	0.378864182108573	0.256407635290907	0.207505963853088	0.260129613975768	0.241690448901836	0.311968766635422	0.38322862108058	0.311178502870205	0.335287509539902	0.367552460925955	0.238019968251951	0.272852173666127	0.177392887587062	0.217904424830663	0.148790268824365	0.317333589469812	0.319179734256461	0.385151067709134	0.312398728817439	0.305019057647884	0.296199538315991	0.340909090909091	0.216553894284987	0.242030696576151	0.236111111111111	5.82	7	225	highest
Aluexon:3276	chr6	31725197	31726068	+	0.648626534190532	1	0.876744186046512	0.123255813953488	1	1	0.996533795493934	1	1	1	1	0.972602739726027	1	1	1	0.97677793904209	1	1	1	1	0.876744186046512	0.953883495145631	1	0.924543288324067	1	1	1	1	1	1	1	1	1	1	-0.12	7	75	lowest
Aluexon:3278	chr6	29714925	29715202	-	1.03214494447691	1	0.284883720930233	0.558489773045671	0.628482972136223	0.284883720930233	0.59792027729636	0.61214953271028	0.635416666666667	0.762886597938144	0.494791666666667	0.405088062622309	0.490384615384615	0.596875	0.584905660377358	0.703918722786647	0.529605263157895	0.613636363636364	0.843373493975904	0.563106796116505	0.323255813953488	0.594660194174757	0.606896551724138	0.437648927720413	0.614035087719298	0.605797101449275	0.528089887640449	0.596209912536443	0.345029239766082	0.625	0.363636363636364	0.46218487394958	0.545454545454545	0.333333333333333	10.62	29	124	moderate
Aluexon:3281	chr6	36147394	36147484	-	7.87153711279953	1	0.798434442270059	0.201565557729941	0.959752321981424	1	0.868284228769497	0.934579439252336	0.989583333333333	1	0.947916666666667	0.798434442270059	1	0.953125	0.981132075471698	0.931785195936139	1	0.988636363636364	1	1	0.993023255813953	0.890776699029126	1	0.995234312946783	0.947368421052632	0.976811594202899	0.949438202247191	0.912536443148688	0.923976608187134	0.96875	1	0.890756302521008	1	1	10.81	5	267	highest
Aluexon:3282	chr6	35872656	35872751	-	14.7458796025716	0.058618441658295	0.00782897781873983	0.0507894638395552	0.0521991704605535	0.0293978665658524	0.043611933290403	0.0485295907791252	0.0271077374734638	0.0271787855518028	0.0334445708313943	0.0495653882746349	0.0470253832360156	0.049659380396999	0.0559967018905608	0.0321799581481882	0.0339351081510164	0.054560673429781	0.0280260489944087	0.0208657193064599	0.00782897781873983	0.0177796264228621	0.0357542178110277	0.033261216063463	0.0330100060450388	0.0456555518712583	0.0317906199825167	0.0380405006641656	0.0427650593003261	0.0556553723916209	0.0332935263969747	0.058618441658295	0.0420284049609563	0.00793650793650794	11.07	10	161	high
Aluexon:3287	chr6	38370593	38370679	-	8.05178258328463	0.0688457473700607	0	0.0668255453498587	0.0232077565690155	0.0688457473700607	0.0250657944772846	0.0348113330176183	0.0412208366016011	0.0319247766738375	0.0290740441490651	0.0494484433792825	0.0316490628483529	0.0293828005549163	0.0166222247354323	0.0212863033200666	0.0239823269103532	0.0464741942916093	0.0299522473475187	0.0238724682087167	0.0141328953814358	0.0266394972144053	0.0201169216171057	0.0190174494651613	0.0248308721991881	0.0460945863604313	0.0314875209464328	0.0269003872213266	0.0416023168947146	0.0327066724125548	0.00202020202020202	0.0466771323914181	0.00826446280991736	0.0208333333333333	7.9	9	177	highest
Aluexon:3289	chr6	42039083	42039204	+	12.1165400350672	0.233230134158927	0.0362732919254658	0.051210132195862	0.0682880969567505	0.0603829573819038	0.0759600192491963	0.0794523555451513	0.0640809284370581	0.0768223986614958	0.0647577627611353	0.0581253591440119	0.0629002111991377	0.0796487392330553	0.0549704370887685	0.0874834241213278	0.0821149094061423	0.0779586998107512	0.0647083931980717	0.0552171138403281	0.0838520748737041	0.0745288061538735	0.0576086814654852	0.0625065174311521	0.055463666089393	0.0671700226499332	0.0728937274024096	0.0669496360584636	0.0591901004466394	0.062711669365594	0.0506152998036115	0.0541085182403528	0.0362732919254658	0.0438095238095238	12.17	33	81	lowest
Aluexon:329	chr1	224489393	224489473	-	15.0057276446523	0.242217391190662	0.13144935270254	0.110768038488122	0.135103945517959	0.15521943681696	0.163126762061786	0.171664479205908	0.155619618853474	0.185885931947964	0.162883073353447	0.138339858955676	0.139430170541275	0.156307686197973	0.16746222158495	0.182996216459299	0.195555191941025	0.151259402419002	0.180873505028936	0.170653326613963	0.242217391190662	0.170003026745929	0.153094811755004	0.1987354939337	0.143250170965118	0.183208725471793	0.160645552283555	0.174163215751606	0.176437665961228	0.151287650785795	0.196172003620395	0.13144935270254	0.151819873950212	0.167441717833655	6.68	23	164	high
Aluexon:3291	chr6	41880723	41880838	-	13.5428404441847	0.0113642853859144	0	0.0113642853859144	0.00479455780557293	0.00385969489197325	0.00529479337184951	0.00426036622824077	0.00317888266417678	0.00217231222385862	0.00366209784285673	0.00405646017436543	0.00912387408375855	0.00273253210098013	0.00415307409925645	0.00181506294894623	0.00664769737136314	0.00424612263007782	0.00130929582804668	0.00440416322183132	0.00026326296093738	0.00258707466228844	0.00180663387031759	0.00137461462018767	0.00858602640883246	0.00226371746823663	0.00252340539842944	0.00252158009297075	0.00877394060039193	0	0	0.0113642853859144	0	0	4.19	17	133	moderate
Aluexon:3295	chr6	43966955	43967245	-	0.0607831677381648	0.993808049535604	0.0288461538461538	0.96496189568945	0.993808049535604	0.988372093023256	0.123050259965338	0.462616822429907	0.229166666666667	0.0515463917525773	0.171875	0.244618395303327	0.0288461538461538	0.496875	0.226415094339623	0.130624092888244	0.309210526315789	0.261363636363636	0.927710843373494	0.951456310679612	0.67906976744186	0.871359223300971	0.241379310344828	0.791898332009531	0.333333333333333	0.176811594202899	0.319101123595506	0.400874635568513	0.543859649122807	0.75	0.181818181818182	0.151260504201681	0.454545454545455	0.333333333333333	7.41	5	205	highest
Aluexon:3296	chr6	43398484	43398602	+	3.72682641729982	0.100231076824962	0	0.100231076824962	0.0311035793538741	0.0671920905864565	0.0314998049879013	0.0261298899343573	0.0220300800384972	0.0694138771385713	0.0576814665400675	0.0491013980344206	0.0430639872947565	0.0577950188361502	0.0404301442845573	0.0708140486972257	0.041894719030508	0.0519256572369221	0.0417365330834294	0.100231076824962	0.0265079365079365	0.040089683528771	0.0577387181361739	0.0624914501838484	0.0507257831276081	0.0503507090115407	0.0274442231822325	0.0504287752219374	0.0438789493745579	0.0709554334554335	0.066017316017316	0.0460184073629452	0	0.0423280423280423	7.64	14	117	low
Aluexon:3299	chr6	49520688	49520918	+	8.69316189362946	0.287544299448086	0.0298760600130463	0.25766823943504	0.205928466809527	0.189470671416466	0.198921381158161	0.186880879804402	0.229270510421648	0.205666213353736	0.184330347715949	0.0298760600130463	0.0435897435897436	0.217150410653708	0.210553026210718	0.217903271576242	0.248331119505934	0.155669838651718	0.287544299448086	0.216103728077573	0.210659533030395	0.10005034587354	0.0743603522913868	0.226521497892082	0.149571013923346	0.192308905547837	0.144300666483561	0.19870519155018	0.202530983116463	0.102430555555556	0.242238806944689	0.167111308342482	0.167389145499193	0.184526584526585	6.19	8	117	low
Aluexon:3302	chr6	52130033	52130183	-	89.4675628287551	0.0648987784591915	0.0207121577528727	0.0394123310176957	0.0337883179253569	0.038294351529937	0.0311726992164465	0.031103679493013	0.062524515499967	0.0648987784591915	0.0364758111708944	0.0391587630629294	0.0300315995326698	0.0372562503666714	0.0395441562987234	0.0300678386954065	0.0278528404849838	0.028653214233833	0.05766000366673	0.02987333534986	0.0542939876165637	0.0328255895158044	0.0254864474414958	0.0538961290697117	0.0268545561980044	0.0421424982538503	0.0427602592913697	0.0363022821520994	0.0338648667867297	0.0387904218693496	0.0282854811274933	0.0369112875150208	0.0327238557057746	0.0385027616553125	7.38	6	150	high
Aluexon:3314	chr6	74190039	74190088	+	26.783284628872	0.343192371504545	0.052648963273756	0.290543408230789	0.214397736229932	0.052648963273756	0.138946420846119	0.15374019580895	0.182205840668464	0.146166580804468	0.197360465496668	0.171797308489251	0.265889899474356	0.199402859304835	0.20387656032237	0.139202922959672	0.204239095796764	0.216153599470577	0.201125074627749	0.182422703954915	0.119987084630663	0.105965367435441	0.174351582261609	0.174246295891587	0.154404367766291	0.215760306606499	0.131955387749556	0.214893959430468	0.229579223430106	0.209245989645659	0.167286668457493	0.343192371504545	0.14452583464119	0.165308376544976	6.43	6	100	lowest
Aluexon:3315	chr6	74181181	74181278	+	25.3466978375219	0.16580290773194	0.0756988294312744	0.0901040783006659	0.122771543069372	0.0756988294312744	0.111062547256628	0.124950423664267	0.136524939073311	0.145283625622435	0.108016872588938	0.097781158977188	0.128608846600633	0.124690345521119	0.143682606637668	0.10330148222312	0.164547079090861	0.11083110153294	0.155442711079974	0.108023508068539	0.116139869102059	0.127265565597214	0.0816659476534942	0.120818642952156	0.110983889212163	0.11577773029251	0.0900979173509927	0.109423652170398	0.157971657053896	0.0986941825418688	0.16580290773194	0.120525253229639	0.103178209177631	0.145925147639917	9.9	9	195	highest
Aluexon:3316	chr6	74190722	74190837	+	32.0029222676797	0.0788453791093449	0.0226372679588505	0.0562081111504944	0.058449384013674	0.0226372679588505	0.0492266282158227	0.0557051136352675	0.0788453791093449	0.0628929016953138	0.0510879205167991	0.0562654295361449	0.0719602668018986	0.05937309648529	0.0606289909898856	0.0486308906871669	0.0696811683700546	0.0541565564201139	0.0665404160705614	0.0416933643974381	0.0362378343158173	0.0434186715222256	0.0317593717241549	0.0520337561302046	0.0537860864728008	0.0581687279713426	0.0453743895288236	0.0571966429891347	0.0519186798969728	0.0498744606278936	0.0663473200015434	0.0496430870279431	0.0524188859151415	0.0670174368651999	3.01	24	130	moderate
Aluexon:3326	chr6	83772872	83772964	-	2.31420222092344	0.166666666666667	0.0280112044817927	0.103205726735138	0.0692156000473918	0.0452456458270412	0.0723148198321374	0.0884162566405557	0.100056838872628	0.0919984166497205	0.073817791005291	0.0410104805197897	0.0728868353868354	0.0810511393659361	0.0717580113806529	0.0562185136777245	0.0651702460811146	0.0669421487603306	0.0968726053063402	0.117757268698084	0.0860406518546053	0.0580510204004853	0.0744046870416039	0.130440146032014	0.0701680385890912	0.0817085005401064	0.0557184275570299	0.0783861841677825	0.0946200046561244	0.0287698412698413	0.130802530802531	0.0280112044817927	0.066017316017316	0.131216931216931	8.51	25	135	moderate
Aluexon:3330	chr6	88225551	88225664	-	94.0842781998831	0.00629743153473788	0	0.00391588362374723	0.00310284878688801	0.00575485431463217	0.00465539363590974	0.00473990608030107	0.0040167978087608	0.00462893011944742	0.0042873208714116	0.00629743153473788	0.0039569040543202	0.0052076703131335	0.00328676343617688	0.00401930408243865	0.00493712779329846	0.00307756574740403	0.00397237673323084	0.00277266996279679	0.00445187969154359	0.00400528254765622	0.00369038629263343	0.00441428018163141	0.00331422082417717	0.00403910370860604	0.00475063504396842	0.00413136024882584	0.00238154791099065	0.00372263344589221	0.00309874860786279	0.00427386082078964	0.00457174221632863	0.00379520229144289	4.8	16	96	lowest
Aluexon:3331	chr6	88274262	88274380	-	32.8128579777908	0.0331063037347076	0.00181818181818182	0.0312881219165257	0.00585561882778074	0.00676103542616576	0.00672498598583667	0.00469006093721213	0.00654994417323148	0.0094150357028761	0.0039351041568158	0.00556966119283389	0.00321361124571623	0.00660910167313955	0.00715487369682392	0.00673441928863163	0.00650509705309048	0.00297578666748818	0.00689806861447185	0.0129661503946057	0.0331063037347076	0.026936998279854	0.0103246096002166	0.016300268031752	0.00462678708406231	0.00694845527294086	0.0044597839164359	0.00816847832728919	0.00532662082333949	0.0038795076963328	0.00181818181818182	0.00756341872197718	0.00550647136324886	0.00520833333333333	0.73	6	128	moderate
Aluexon:3334	chr6	105272689	105272782	-	5.2468731735827	0.171428571428571	0.0282239133081653	0.0735271425353226	0.0661941021324736	0.0599537317545834	0.0662641524662384	0.0773954894446679	0.0576278059310323	0.0812305603869229	0.0394393388099747	0.0282239133081653	0.0905955155955156	0.0655849883701416	0.0852576668614404	0.0507476167243059	0.0592766613060503	0.0883110324019415	0.101751055843488	0.0818334118448339	0.0492416911106742	0.0470640390946949	0.0340135935411499	0.0339711682352156	0.036756421812334	0.0703872671960727	0.0531139368909359	0.0571800574971724	0.0757871108748302	0.0563472985347985	0.0600851911012339	0.0328592975651799	0.082482579808783	0.0952380952380952	7.67	16	50	lowest
Aluexon:3338	chr6	108277169	108277310	-	45.8886031560491	0.0248543916691624	0.00223337496973802	0.0226210166994243	0.0150529880852846	0.0229323950263187	0.0105343441015322	0.008460405670854	0.0143170262272574	0.0127664384505807	0.0159303988763761	0.0247695242165	0.0248543916691624	0.0140218041014157	0.0175858321810719	0.0121959812912062	0.0104479283109561	0.0135127118001994	0.0194876668776912	0.0192169106911239	0.0101165551390365	0.00932575915304722	0.011750533280256	0.0211446165073217	0.0122479584497466	0.0137776176702961	0.0126231208839526	0.0143727860328025	0.0125141618847968	0.00995084610751685	0.0109893300707976	0.0160265139438573	0.00223337496973802	0.0119595173861077	8.65	7	181	highest
Aluexon:3342	chr6	109461622	109461876	+	2.05236703682057	0.71815569099978	0.452684845520688	0.265470845479092	0.561310280138435	0.681182613200426	0.592557771050761	0.588322421272775	0.589711778070428	0.641610405790451	0.629445940787369	0.452684845520688	0.692444761435146	0.594103643712276	0.59454211930627	0.554092899198088	0.51187540456824	0.589993938012567	0.623695519680661	0.71815569099978	0.665442255707327	0.625322095336483	0.59372377522038	0.596987771427453	0.537012518619167	0.601775139169822	0.609212993525492	0.592155244465708	0.623004902829464	0.613099747474747	0.659636323272687	0.557932497008127	0.561040504356012	0.670940170940171	10.86	18	92	lowest
Aluexon:3345	chr6	112062184	112062296	-	73.7629456458212	0.0519027723505308	0.0114434269455171	0.0404593454050137	0.0301527362912521	0.0154250361761759	0.0340748738119099	0.0305331112872522	0.0203109214464946	0.0114434269455171	0.030319258166543	0.0519027723505308	0.0496753771767971	0.0347012274985415	0.0191535641129812	0.0252753232509115	0.0226490859716179	0.034083121488843	0.0170573090325775	0.0303026750453601	0.0267154078956545	0.0253544559546695	0.0438574961265054	0.0298105759189608	0.0259185213169041	0.0248009004362692	0.0381717030479159	0.0311808754247591	0.0448068189388618	0.0238972316954951	0.0323010085643191	0.0307205328278066	0.0171641111910559	0.0279288665635791	4.19	15	157	high
Aluexon:3353	chr6	125292645	125292742	+	5.30660432495617	0.711608583723968	0.140269352466627	0.571339231257341	0.548606770755877	0.670286130046523	0.420369575653629	0.437668852890503	0.478609422138485	0.500394114842929	0.539807141400686	0.24090736902046	0.711608583723968	0.484082355618471	0.617578791183609	0.33217993264549	0.515301316747007	0.572271496792552	0.47884782095987	0.611571667511882	0.140269352466627	0.296472025518123	0.526773855837056	0.444882387951743	0.499735874756812	0.507070255729583	0.380917176429728	0.435352805636519	0.544141886478994	0.627132936507937	0.395366253338162	0.624711278118824	0.440622195412229	0.50905868668017	6.84	9	95	lowest
Aluexon:3355	chr6	126117824	126117941	+	6.0489772063121	0.249158249158249	0.0454545454545455	0.184366475275566	0.135890122708537	0.129995101198032	0.116756815983308	0.115086453364266	0.142162448859178	0.0850066342115015	0.129834779407415	0.0950413679183869	0.153543534143082	0.117808909658241	0.190131095319775	0.111190884785309	0.112163328856949	0.127840482023215	0.119370525474073	0.114974470009676	0.124631944283107	0.103046455329492	0.139408153964646	0.0939667905761706	0.135400312358685	0.137321369951267	0.120323770140129	0.148850532094324	0.090197716513506	0.0766895535197965	0.064791773882683	0.105095371481926	0.131407644642939	0.249158249158249	4.73	16	103	low
Aluexon:336	chr1	227097401	227097493	+	1.24079485680888	1	0.291585127201566	0.708414872798435	0.86687306501548	0.970930232558139	0.876949740034662	0.88785046728972	0.885416666666667	0.948453608247423	0.791666666666667	0.291585127201566	0.961538461538462	0.925	0.962264150943396	0.908563134978229	0.881578947368421	0.954545454545455	0.975903614457831	0.970873786407767	0.697674418604651	0.640776699029126	0.896551724137931	0.788721207307387	0.859649122807018	0.944927536231884	0.670786516853933	0.877551020408163	0.994152046783626	0.9375	1	0.789915966386555	0.909090909090909	0.833333333333333	7.73	6	180	highest
Aluexon:3360	chr6	137191868	137191975	+	30.5214494447691	0.0652173913043478	0.0050774744798227	0.0312637588505759	0.0197473467851045	0.0114257692534771	0.0252792494575246	0.0268362065917761	0.032944790028542	0.0287088535248167	0.00932570057886409	0.0318041803423503	0.0348629381689177	0.0172536350830177	0.018451623299187	0.0185669350809533	0.0296531394846171	0.0147717799176151	0.0363412333303986	0.0162083664053638	0.0223213536237703	0.0129776943298979	0.0050774744798227	0.0124560566562244	0.0139462807451978	0.0220874641063067	0.0245944646306663	0.0181145669842194	0.0138153373607439	0.0184118140067203	0.0221136876095831	0.0110552079134182	0.023409909878402	0.0128205128205128	4.62	9	122	low
Aluexon:3361	chr6	139272179	139272297	-	9.66779661016949	0.0589949966299284	0.00666666666666667	0.0523283299632618	0.027730094769859	0.0253693989465547	0.0247308635472871	0.0279044571753725	0.0192949214176625	0.0185895484859523	0.0349604251753106	0.0259509222483106	0.0290947666047854	0.0394424606163311	0.0256232929827806	0.0322986168700647	0.0313216924472985	0.0267512297695379	0.022629875068213	0.0289153776965156	0.0172144198386825	0.0250776511648117	0.0191125046003319	0.0427256546776072	0.0395881991720506	0.0309263053474832	0.0207234725825746	0.0309445688924637	0.0361112885750331	0.0589949966299284	0.0113323713323713	0.0314402212603108	0.0406835149918154	0.00666666666666667	6.59	10	103	low
Aluexon:3380	chr7	1618921	1619038	+	2.00561075394506	0.785714285714286	0.308333333333333	0.340285515258933	0.427720051933441	0.446044025145605	0.433016209857465	0.395524131938606	0.526478700697451	0.436932515935899	0.500623147957707	0.354870039763211	0.464701303912277	0.434818267532873	0.447971670085988	0.377046287187569	0.341949202331369	0.364439401881281	0.36402536553139	0.555271068428395	0.49581246664712	0.54900777369253	0.648618848592266	0.473530824470283	0.527995201679412	0.469668845885845	0.453300882598162	0.460215073300195	0.575543218964272	0.491759282384282	0.446320346320346	0.642453023990345	0.564646464646465	0.308333333333333	12.72	6	195	highest
Aluexon:3401	chr7	6796986	6797105	+	0.65166569257744	1	0	1	0.142414860681115	1	0.0571923743500867	0.0794392523364486	0.03125	0.0927835051546392	0.046875	0.0352250489236791	0.326923076923077	0.403125	0.132075471698113	0.0435413642960813	0.125	0.0454545454545455	0.132530120481928	0.660194174757282	0.132558139534884	0.0218446601941748	0.172413793103448	0.274821286735504	0.0701754385964912	0.0666666666666667	0.0460674157303371	0.0510204081632653	0.0292397660818713	0.03125	0	0.0504201680672269	0.181818181818182	0.333333333333333	7.73	6	166	high
Aluexon:3409	chr7	17330854	17330995	-	0.331735827001753	0.760707767988708	0.102403100775194	0.658304667213514	0.480709161366047	0.760707767988708	0.471288024076816	0.545657509676201	0.280555555555556	0.148187934967802	0.36700751505439	0.2972250298082	0.46895437558393	0.589816693722944	0.336927223719677	0.348505007895496	0.654023889005608	0.445110192837466	0.216867469879518	0.177752690599834	0.102403100775194	0.440169973539612	0.691633481843377	0.336970086124835	0.450292397660819	0.389386845039019	0.441565730583806	0.301234439353973	0.359844054580897	0.51155303030303	0.181818181818182	0.745873734109028	0.363636363636364	0.333333333333333	2.91	6	136	moderate
Aluexon:3411	chr7	18365133	18365213	+	2.64652250146113	1	0.128654970760234	0.871345029239766	0.309597523219814	1	0.875216637781629	0.831775700934579	0.5	0.185567010309278	0.348958333333333	0.454011741682975	0.971153846153846	0.74375	0.528301886792453	0.685050798258345	0.680921052631579	0.670454545454545	0.662650602409639	0.456310679611651	0.158139534883721	0.424757281553398	0.337931034482759	0.257347100873709	0.421052631578947	0.51304347826087	0.289887640449438	0.600583090379009	0.128654970760234	0.25	0.454545454545455	0.226890756302521	0.909090909090909	0.666666666666667	7.47	5	214	highest
Aluexon:3426	chr7	30624946	30625095	-	4.85306838106371	1	0.848739495798319	0.151260504201681	0.990712074303406	0.988372093023256	0.991334488734835	1	1	1	0.973958333333333	0.886497064579256	0.961538461538462	0.99375	0.990566037735849	0.989840348330914	0.996710526315789	0.988636363636364	1	1	0.934883720930233	0.927184466019418	0.986206896551724	0.930897537728356	0.982456140350877	0.973913043478261	0.98314606741573	0.983965014577259	0.95906432748538	0.96875	1	0.848739495798319	1	1	3.78	15	125	moderate
Aluexon:3434	chr7	39818868	39818982	+	7.25225014611338	1	0.647058823529412	0.352941176470588	1	1	0.993067590987868	1	1	1	0.994791666666667	0.886497064579256	1	0.990625	1	1	1	1	1	1	0.744186046511628	0.936893203883495	1	0.97537728355838	1	1	0.992134831460674	0.995626822157434	0.970760233918129	1	1	0.647058823529412	1	1	9.97	7	211	highest
Aluexon:344	chr1	231660172	231660293	-	34.5971946230275	0.113172942304447	0.0370826491516147	0.0659850478619456	0.0553581950652029	0.0729672148383489	0.0734161271132184	0.065719743617068	0.0656217154963111	0.0471878944425011	0.0525324377490181	0.0572882463616593	0.0591149343573135	0.0711072281480828	0.0558178633590631	0.0588222878247483	0.0646545276072213	0.0477211886665899	0.0749769718882228	0.0791607502330995	0.113172942304447	0.0697523375069937	0.0654357443275386	0.0548905051781471	0.064786564329019	0.0613760744619598	0.0701698602214575	0.073495198955884	0.0819104041511815	0.0474704631387804	0.0709415046578389	0.0573907293438489	0.075460555208839	0.0694393325972273	1.52	15	110	low
Aluexon:3442	chr7	43950330	43950451	-	1.38842781998831	0.5	0.080078201106249	0.419921798893751	0.311696937393532	0.314707385637618	0.256442873513931	0.248974610540031	0.289009139009139	0.333320287959463	0.194122510115157	0.080078201106249	0.256593406593407	0.185026189088689	0.257194692100353	0.196760524353797	0.236364733907304	0.234100747737111	0.240326206591267	0.2435054602102	0.151641980966312	0.161448960963524	0.243697963505294	0.173579128695234	0.301503759398496	0.207341531254575	0.258258128554601	0.204655635611213	0.441922567361164	0.339583333333333	0.173071373071373	0.36344537815126	0.17965367965368	0.5	-6.06	5	187	highest
Aluexon:3443	chr7	48058096	48058193	-	1.95827001753361	0.108498808578237	0	0.108498808578237	0.0247678018575851	0.0479840707303347	0.0335066435586366	0.066588785046729	0.0625	0.0309278350515464	0	0.0273972602739726	0.0721153846153846	0.035	0.00943396226415094	0.0280599903241413	0.0197368421052632	0.0227272727272727	0.0120481927710843	0.0906148867313916	0	0.0121359223300971	0.0436781609195402	0.108498808578237	0.0350877192982456	0.0144927536231884	0.0232209737827715	0.0535332500347078	0.0116959064327485	0.03125	0	0.00840336134453781	0	0	5.71	15	78	lowest
Aluexon:3444	chr7	44452790	44452882	-	0.242548217416715	0.857142857142857	0.238095238095238	0.444569611674875	0.574183006535948	0.642448572099735	0.481608483948172	0.52514463729417	0.458680555555556	0.646911679385906	0.556340939153439	0.42665147420529	0.60176282051282	0.51175009018759	0.543283917340521	0.506153243722611	0.682664849770113	0.648295454545455	0.596908847511257	0.602680059961613	0.356950904392765	0.315008090614887	0.513300492610837	0.615838344869322	0.637426900584795	0.542270531400966	0.511665410120466	0.50676801332778	0.550292397660819	0.46875	0.393939393939394	0.352941176470588	0.393939393939394	0.238095238095238	7.99	10	200	highest
Aluexon:3446	chr7	45768431	45768625	-	1.03004091174752	0.724458874458874	0.318518565583145	0.40594030887573	0.568181378507366	0.656809842662523	0.65202942298883	0.681409103685297	0.662864830138704	0.688473696978852	0.48984638047138	0.318518565583145	0.583645521145521	0.617692710470429	0.566116535456158	0.543309924585938	0.694082277586535	0.503721278721279	0.665817621883264	0.635967156955915	0.517671424183052	0.550748823580326	0.434055829228243	0.640023798845654	0.478454975823397	0.498445097575532	0.551433504073954	0.479055411708473	0.505169489380016	0.494611291486292	0.5	0.525730292116847	0.724458874458874	0.487511671335201	7.92	12	70	lowest
Aluexon:3464	chr7	65595112	65595233	+	0.552425482174167	1	0.437532299741602	0.471558609349307	0.757987085403292	0.795967146548542	0.642388934861342	0.69713220320697	0.753711994704642	0.722047254006017	0.646552001239501	0.611992323831854	0.710573374275297	0.663513558541132	0.824210092842168	0.695061801904289	0.700403050896472	0.671064059232508	0.757432684647426	0.65402898072801	0.437532299741602	0.506735349332437	0.607024929093895	0.658153951547954	0.761289587605377	0.660946099821662	0.620271856822007	0.700397792198084	0.633426157987562	0.697048611111111	0.909090909090909	0.570699384773327	0.882828282828283	0.738095238095238	13.03	26	94	lowest
Aluexon:3475	chr7	72967878	72967999	-	63.2277030976037	0.122447461531684	0.0545248868778281	0.0668427560774952	0.0892077529593979	0.0803415302549128	0.0787627937432352	0.0822251549700521	0.081465914330742	0.0556047054541888	0.0920846947682088	0.0799567129510135	0.0856861158893057	0.0739184902618043	0.090443790578825	0.0756388175041342	0.0608979608936624	0.0842005296365668	0.0652449736809804	0.0638555828595057	0.0812457599346309	0.0834303393721371	0.104695834393602	0.0999924110741012	0.0691887411680067	0.0893585399440215	0.0618052252230745	0.0884005232238901	0.0864176640954539	0.105803223666138	0.0689507406629869	0.122447461531684	0.0695905176574674	0.0613733862496919	4.02	11	80	lowest
Aluexon:3477	chr7	1202319	1202362	+	1.35686732904734	0.755813953488372	0	0.57399577167019	0.408668730650155	0.755813953488372	0.708838821490468	0.61214953271028	0.385416666666667	0.412371134020619	0.630208333333333	0.360078277886497	0.528846153846154	0.371875	0.566037735849057	0.470246734397678	0.601973684210526	0.443181818181818	0.506024096385542	0.611650485436893	0.555813953488372	0.577669902912621	0.668965517241379	0.635424940428912	0.666666666666667	0.579710144927536	0.495505617977528	0.574344023323615	0.573099415204678	0.28125	0.727272727272727	0.470588235294118	0.181818181818182	0.5	9.12	15	125	moderate
Aluexon:3490	chr7	65952936	65953025	-	0.00350672121566335	1	0.555813953488372	0.444186046511628	0.984023338202905	0.996006546828443	0.84893125361063	0.925233644859813	0.895833333333333	0.988217967599411	0.869791666666667	0.662845960301929	0.971153846153846	0.865625	0.943396226415094	0.81422351233672	0.945540935672515	0.943181818181818	0.927710843373494	1	0.555813953488372	0.643203883495146	0.931034482758621	0.654487688641779	0.964912280701754	0.843478260869565	0.926270733012306	0.862244897959184	0.91812865497076	0.875	0.818181818181818	0.878151260504202	0.818181818181818	0.833333333333333	3.6	5	129	moderate
Aluexon:3497	chr7	74987566	74987789	-	1.81998831092928	0.238803400147938	0.0888888888888889	0.149914511259049	0.147938099175697	0.209264210572922	0.146068336831116	0.168313051990174	0.194035594035594	0.198327422190369	0.140252976190476	0.133778243382139	0.195691568047337	0.155737829878455	0.171293224595111	0.128483490178782	0.171691575967892	0.118989407057589	0.175374301594974	0.100348087726729	0.173815925676391	0.107016473278609	0.169866093251637	0.13056814934513	0.166416040100251	0.163976886521644	0.139230040144822	0.148371687727343	0.0953216374269006	0.0998511904761905	0.23030303030303	0.238803400147938	0.218181818181818	0.0888888888888889	8.28	7	152	high
Aluexon:3500	chr7	73629150	73629245	+	15.4503798947984	0.573635465461731	0.0555555555555556	0.224856413706266	0.489255668927586	0.573635465461731	0.443287148059279	0.478452852144168	0.464479305429834	0.35593963521256	0.403995280863145	0.348779051755465	0.390935059528101	0.37371904417973	0.486446040253944	0.424155567118512	0.512585995511019	0.440735570665488	0.398573370131429	0.476145381331891	0.493843851692904	0.413055760438158	0.427003957985108	0.41310915688161	0.406438177270922	0.414665690360993	0.427843037160966	0.414128666363052	0.443382315345272	0.409118905867029	0.3497668997669	0.481352855213979	0.422983077528532	0.554737854737855	8.2	15	110	low
Aluexon:3505	chr7	76247814	76247932	-	58.5991817650497	0.233441802433285	0.0635484556362501	0.169893346797034	0.158132070542403	0.226169423186719	0.182047013238103	0.194608980827066	0.183958590217796	0.148930666987988	0.142819536426009	0.233441802433285	0.18488061426466	0.151220143823766	0.183517075436569	0.124857517718435	0.177338689951482	0.17271626239415	0.15293436731927	0.122228535288041	0.0986506562293271	0.0993100275773239	0.0980028621191929	0.0635484556362501	0.202074688516008	0.143544171261737	0.206475017806575	0.151073223457455	0.165922067940408	0.120234339090835	0.177793719574589	0.222960071734614	0.188784651664937	0.136087986087986	12.11	8	125	moderate
Aluexon:3506	chr7	87489387	87489484	-	6.50263004091175	0.475436452307126	0.0333333333333333	0.35058127027491	0.186371549589791	0.176026921727367	0.169031153481636	0.179237133236723	0.174983259235695	0.274668397643535	0.19320600793237	0.234765286595358	0.19544587513975	0.230383048908947	0.152105633047743	0.207592603765434	0.272660977451003	0.163761397287068	0.211963783203652	0.258263064693774	0.475436452307126	0.254894176873489	0.227538448998332	0.413473644383352	0.199609560983143	0.199021048141358	0.163382853064575	0.204210187101135	0.222652370761445	0.27059920223732	0.209682078235903	0.201451109800147	0.124855182032216	0.237676767676768	5.71	8	148	high
Aluexon:3513	chr7	95431990	95432104	+	7.85143191116306	0.142280526006832	0.0126050420168067	0.129675483990025	0.121770653434608	0.0952080496343042	0.120620921322465	0.125409125966224	0.121985380276319	0.121757109057406	0.0767144680953543	0.0205479452054795	0.0893738206238206	0.10328373015873	0.0691226299481016	0.113566582936801	0.126056839004223	0.12015102952603	0.105607388454567	0.0826518751355412	0.0811297591800991	0.083179024057124	0.142280526006832	0.0609891469453	0.120448849396218	0.0885168748684038	0.111830691303262	0.0991945100117311	0.0790030632135895	0.0507575757575758	0.0667900403851695	0.0126050420168067	0.0965850455014542	0.075	7.23	6	230	highest
Aluexon:3519	chr7	99616852	99616970	+	18.25447106955	0.0596609428376533	0.0035650623885918	0.0560958804490615	0.0132242851400608	0.0228385813013886	0.0172991533021779	0.0164342416027493	0.0150047847344434	0.00985627346252509	0.0142263280225293	0.0235645182822223	0.0137147184633629	0.0165894150421805	0.011533456628186	0.0181487746134362	0.0143992118275927	0.0110149456616231	0.0109459582971729	0.00676764787606032	0.0596609428376533	0.0139503000935667	0.00996351751686427	0.0171189966079449	0.00802874626722189	0.0150787245428708	0.0119826613066361	0.0174951106749461	0.0140542965280852	0.00757806863275613	0.0171732678422744	0.0162200066640465	0.0035650623885918	0.0181424664925382	3.77	9	112	low
Aluexon:3521	chr7	99649099	99649231	+	5.51735827001753	0.516283226828704	0.155624036979969	0.228752682324555	0.314376311674742	0.421700632073177	0.327771209908667	0.309566113686601	0.35584443888848	0.374793224901992	0.375618337991834	0.292022795434511	0.33253690134232	0.328575979424734	0.357533528344342	0.29520490536903	0.3494539882151	0.374901447791582	0.313494114150485	0.341857270120623	0.516283226828704	0.416674721864746	0.360353302333009	0.387088427108534	0.287530544504149	0.37176077222827	0.315439200845816	0.344166844182321	0.362289544390805	0.420797423288337	0.415613858496634	0.333226262495126	0.479765956138954	0.36726403823178	6.67	29	48	lowest
Aluexon:3524	chr7	75042065	75042208	+	17.4302746931619	1	0.994152046783626	0.00584795321637432	1	1	0.998266897746967	1	1	1	1	0.998043052837573	1	1	1	1	1	1	1	1	1	1	1	0.999205718824464	1	1	1	1	0.994152046783626	1	1	1	1	1	8.59	20	94	lowest
Aluexon:3532	chr7	105176017	105176136	+	12.1443600233781	0.0683760683760684	0.0157045479002112	0.0526715204758572	0.0288809783999837	0.0178885983528342	0.0289532553518859	0.030353744941852	0.0322396931752862	0.0367812436592979	0.0324099560976367	0.0166236964350652	0.0173201523733147	0.0429491644365726	0.0473070773221265	0.0370456680070441	0.0457553454226167	0.0243219301814001	0.0406545734923409	0.0389400948845936	0.0219986701637174	0.0157045479002112	0.0212325838965831	0.0237781699775447	0.0267260822522706	0.0313646427341427	0.0329822661334215	0.0354500010676509	0.0362551304445738	0.0176381309193809	0.0391550008433125	0.0172579435206143	0.0477548854180972	0.0683760683760684	7.24	5	176	highest
Aluexon:3533	chr7	105733010	105733115	-	174.806078316774	0.0346021203712048	0.0187231857508728	0.015878934620332	0.0253597440979189	0.0189452641568722	0.0330050422863393	0.0333466349605348	0.02402104483043	0.0225564301300515	0.0262581714694974	0.0279161207406111	0.0243709073777244	0.0280151638916793	0.0248640072147179	0.0288278858704304	0.0318579330415226	0.025391388748008	0.02267783923373	0.0199215062378138	0.0346021203712048	0.0244955817511451	0.0207778120853253	0.0221547723190618	0.0295687611524452	0.0247889737934915	0.0316270706663665	0.0248825626143706	0.0228212212188325	0.0252270421331522	0.0194477126075313	0.0187231857508728	0.0228164424921878	0.0284702267831132	4.74	19	121	low
Aluexon:3536	chr7	106836733	106836812	+	151.703448275862	0.00391787663633557	0.000840336134453782	0.00300463462720315	0.00257599479952887	0.00314104572619012	0.00261358334277417	0.00295313454056562	0.00325548150588055	0.00243111718207328	0.00232350320050267	0.00391787663633557	0.00333070670008266	0.00337657256887756	0.00348427286477009	0.00246795000043311	0.00269862439058116	0.00252954301402523	0.00239700285857742	0.00281516434168854	0.00233516196857433	0.00292698262936668	0.00241924178669564	0.00281442804878714	0.00236324815732173	0.00249126623321368	0.00253549714305004	0.0022365770319473	0.00206870624010994	0.00349624452800024	0.00227575483769013	0.00254091055393324	0.00299304913377684	0.00091324200913242	3.19	6	104	low
Aluexon:354	chr1	243255343	243255496	-	1.01531268264173	0.333333333333333	0	0.322619047619048	0.104127966976264	0.160841509319055	0.107031443426591	0.122263017356475	0.0423821548821549	0.143986254295533	0.0564442791005291	0.0574078001095383	0.0294871794871795	0.0857886904761905	0.109433962264151	0.119669638537563	0.147094298245614	0.0931818181818182	0.11144578313253	0.110302049622438	0.127196382428941	0.0893088303282478	0.0885495347564313	0.0711713756193502	0.100167084377611	0.10172992868645	0.107331014802925	0.0922509139710306	0.0569757727652464	0.0107142857142857	0.121212121212121	0.105042016806723	0.0909090909090909	0.333333333333333	5.7	7	149	high
Aluexon:3549	chr7	129676490	129679181	-	21.8758620689655	0.0104374259196536	0	0.0104374259196536	0.0104374259196536	0.00124470950603606	0.00717070906974072	0.00429573011289441	0.00621182600336084	0.00754365840295649	0.00526910467532599	0.00522029780279224	0.00675554689990546	0.00872587496747717	0.00318257951005494	0.00518750209989184	0.00602472603038761	0.00665661555993916	0.00692526725728904	0.00564990766315261	0.00524307053693122	0.00304192289450196	0.00417853831678047	0.00390588887902878	0.00332350493806292	0.00545884684844916	0.00262277438274831	0.00521208679758289	0.00673556329980459	0.00590213561552334	0.00221729490022173	0.00602937384308594	0	0.00781960356428441	4.93	12	91	lowest
Aluexon:3550	chr7	72477104	72477327	+	3.39590882524839	0.14267725401746	0.0238095238095238	0.118867730207936	0.0812910728709726	0.105128928976153	0.0839869696842967	0.08287345764666	0.084006577572754	0.14267725401746	0.108282445879879	0.0932301000020009	0.0974248319553749	0.0880983713837332	0.125283110908732	0.0771357125940751	0.090093839042133	0.121579146863238	0.104881172847154	0.0790611622210826	0.11706953671044	0.102287812606202	0.115788636650706	0.0804711053102323	0.0741362925573452	0.0907128973116504	0.0782700375647822	0.104213674767305	0.120579225842384	0.0655528499278499	0.0404040404040404	0.101901736395844	0.0363636363636364	0.0238095238095238	8.28	7	152	high
Aluexon:3554	chr7	131194995	131195090	-	29.227235534775	0.270532071943324	0.0750197708338848	0.195512301109439	0.196024086733376	0.18038882928147	0.213754588353152	0.203217551268512	0.181605867392517	0.179259480245111	0.202122391789662	0.0750197708338848	0.194120104564277	0.206274773850423	0.173736591494759	0.2076475374381	0.184409304714384	0.183695208561718	0.20463485107668	0.183924843191007	0.197792492387373	0.188451378208939	0.196323510777345	0.191298713556485	0.179318957393235	0.211494744553875	0.203378958217298	0.19527745810243	0.170538111019906	0.270532071943324	0.250840044502218	0.146177783792582	0.188566630504821	0.195696599679759	6.53	27	101	low
Aluexon:3563	chr7	140173575	140173627	-	0.712565751022794	0.25361669983763	0	0.25361669983763	0.0856147722246794	0.25361669983763	0.0536683997689197	0.0748182762201454	0.0487103174603175	0.013745704467354	0.106994047619048	0.135446294486421	0.193040293040293	0.0725	0.0487421383647799	0.037446201597145	0.0180137844611529	0.174963924963925	0.036144578313253	0.0176270331610137	0.00835548172757475	0.00970873786407767	0.0552490421455939	0.00493967245357237	0.143692564745196	0.135942795656754	0.0737069734260746	0.0614513832743982	0.144903926482874	0.0508928571428571	0	0.139255702280912	0.0303030303030303	0	3.6	16	145	moderate
Aluexon:3571	chr7	139029641	139029734	+	14.1103448275862	0.166666666666667	0	0.0826330532212885	0.0290243436894503	0.00306070836324198	0.0260007228974632	0.0142851154856016	0.029630332508622	0.0336972162598333	0.0534597019492853	0.0148844469294567	0.00520104895104895	0.0220383767802246	0.0277559074685075	0.0227462367735501	0.0191405088833334	0.0584645152826971	0.0107811356363108	0.00261365706286571	0.0152230076664344	0.0166661479450147	0.00650632538442477	0.0106622346949534	0.0112781954887218	0.036325918456798	0.0285165275738984	0.0157448723119485	0.0570357517725939	0.0205882352941177	0.033966033966034	0.0826330532212885	0.0303030303030303	0	6.44	22	75	lowest
Aluexon:3572	chr7	144046197	144046536	-	0.894097019286967	0.0564443132624951	0	0.0564443132624951	0.0489173291065998	0.0135658914728682	0.0325979380775996	0.0462950600801068	0.0119047619047619	0.0203730976926853	0.0295138888888889	0.0311154598825832	0.0267094017094017	0.0335416666666667	0.0181532304173814	0.0247863247863248	0.0212902046783626	0.0564443132624951	0.0281124497991968	0.0129449838187702	0.00232558139534884	0.0213052858683927	0.0275862068965517	0.0039714058776807	0.0233918128654971	0.0278812974465148	0.0370671639442294	0.0139561119152956	0.0116959064327485	0.046875	0	0	0.0181818181818182	0	10.12	12	23	lowest
Aluexon:3582	chr7	156957111	156957222	+	17.3642314436002	0.0058967197426638	0	0.0058967197426638	0.00112002481655517	0.00012370113805047	0.00112961882157112	0.000997653056294174	0.00174928035165519	0.000523645884470627	0.000460478276743337	0.000924838364470894	0.000418060200668896	0.00230876897949401	0.000562338142804292	0.00117920016090863	0.00310124811582699	0.00237370872113888	0	0.00107874865156419	0.000847189512852248	0.000593054755163936	0.000530503978779841	0.00159794995506759	0.000996694635138571	0.00235445946539819	0.00140709702712092	0.0014194988674024	0.00187691450849346	0.00107758620689655	0	0.0058967197426638	0	0	6.46	8	199	highest
Aluexon:3583	chr7	156627172	156627269	-	13.593804792519	0.153780637341277	0.0272963111089758	0.126484326232301	0.0558266276478455	0.0801082528804115	0.0760525747909426	0.0861456278391501	0.0753895323109004	0.0637118439835142	0.0521075951043889	0.094494807065511	0.057794188331661	0.0857847530770479	0.0683977587491443	0.0710240368111463	0.086851346958921	0.0566138858734601	0.0678742863632697	0.071130617432023	0.153780637341277	0.10594566520457	0.0278606697300827	0.134364020431288	0.0521975781394162	0.080533225079356	0.0743865447359895	0.0554943471212073	0.0404208603155127	0.0418829657684183	0.0914111718287194	0.0272963111089758	0.0426991309344251	0.058921723023014	10.82	10	180	highest
Aluexon:3599	chr7	98974979	98975076	+	184.235067212157	0.0698786743970115	0.0409569070769665	0.028921767320045	0.0463449319365225	0.056295356914895	0.0544239472822284	0.0531017772298204	0.0501107746525226	0.0471870280715236	0.0565369176068057	0.0599580516618687	0.0698786743970115	0.0570853612157111	0.0523690410335185	0.0576158380613289	0.0585664201956607	0.05897172940834	0.0529041026404422	0.0409569070769665	0.0618546639285416	0.0574873060018713	0.0561638301544891	0.0570944870508019	0.0493391734335094	0.0569387924752675	0.0527249133328582	0.0539867639761727	0.0471332531569986	0.0485952246239946	0.0605821307475268	0.0528007273768905	0.0498662045752953	0.0568994971279428	6.55	19	115	low
Aluexon:360	chr1	247159323	247159483	-	0.851431911163062	0.0488772898621985	0	0.0488772898621985	0.0109391124871001	0.00582441689248139	0.00577700751010976	0.00327102803738318	0.0119047619047619	0	0.0147569444444444	0.00604772244424985	0	0.0053125	0.00943396226415094	0.00338655055636188	0	0.00126262626262626	0.0120481927710843	0	0.00930232558139535	0.00485436893203883	0.00689655172413793	0.0488772898621985	0	0.00439475500345066	0.0135557576758883	0.00678421028275256	0	0	0	0	0	0	7.28	10	132	moderate
Aluexon:3615	chr8	12045820	12045933	-	0.109760374050263	1	0.141487279843444	0.797906659550495	0.861239764361244	0.643588755186063	0.621552239403193	0.74639277404533	0.765773809523809	0.754501340583815	0.591815476190476	0.141487279843444	0.387820512820513	0.684873893467643	0.778736148547469	0.580810333883842	0.72412779106858	0.524368686868687	0.799913941480206	0.8865997375613	0.247766703580657	0.258009708737864	0.68529631288252	0.512132620710858	0.796686159844055	0.664425831817136	0.699490886216355	0.668865949405308	0.735732850645131	0.908258928571429	0.939393939393939	0.478831532613045	0.636363636363636	0.771221532091097	6.4	10	167	high
Aluexon:3622	chr8	26208113	26208195	+	54.2852133255406	0.0235534727685572	0.00120310287969274	0.0223503698888645	0.00529321394371017	0.00381365878884229	0.00692830852746485	0.00888946096062967	0.0037675666842099	0.00928175107934381	0.00934449090122791	0.00733863546433626	0.0126572003904943	0.010803585805279	0.00743361643112196	0.00514163221927721	0.0102071972038987	0.0113347741983171	0.00585219316985236	0.00874348390664975	0.00120310287969274	0.00243372545260688	0.00157299264695638	0.00278936016804693	0.00469467270263186	0.00616660416643912	0.00496236205195718	0.00454555641719213	0.0045821053453182	0.00407927996444648	0.0119463016215314	0.00394847876156704	0.00638855477565155	0.0235534727685572	8.36	10	171	highest
Aluexon:3629	chr8	30632349	30632446	-	1.6301578024547	0.894736842105263	0.199608610567515	0.695128231537748	0.879256965944272	0.732558139534884	0.705372616984402	0.705607476635514	0.65625	0.56701030927835	0.59375	0.199608610567515	0.778846153846154	0.759375	0.650943396226415	0.770682148040639	0.894736842105263	0.829545454545455	0.819277108433735	0.398058252427184	0.644186046511628	0.599514563106796	0.43448275862069	0.422557585385226	0.666666666666667	0.71304347826087	0.539325842696629	0.69533527696793	0.309941520467836	0.625	0.636363636363636	0.478991596638655	0.727272727272727	0.333333333333333	9.96	5	95	lowest
Aluexon:363	chr10	7795915	7796032	-	1.69362945645821	1	0.62621359223301	0.37378640776699	0.857585139318885	0.843023255813954	0.826689774696707	0.864485981308411	0.895833333333333	0.855670103092783	0.765625	0.64187866927593	0.951923076923077	0.89375	0.933962264150943	0.902757619738752	0.917763157894737	0.909090909090909	0.975903614457831	0.883495145631068	0.890697674418605	0.62621359223301	0.786206896551724	0.701350277998411	0.842105263157895	0.857971014492754	0.765168539325843	0.838192419825073	0.690058479532164	0.875	1	0.638655462184874	0.909090909090909	0.833333333333333	4.76	9	146	moderate
Aluexon:3633	chr8	11721885	11721972	-	83.2783167738165	0.439062544131734	0.24402887487966	0.195033669252074	0.293217585099365	0.389580943971747	0.275703835040195	0.283008010047962	0.277174040376808	0.270806474033742	0.24402887487966	0.289634237183428	0.260711621025489	0.29062850319413	0.293194104413152	0.319323370888744	0.330393743301363	0.246243486187706	0.311269083683169	0.376150654415791	0.439062544131734	0.325929003791345	0.261405758393715	0.354049217576022	0.248488675519015	0.286072544639789	0.268600881397378	0.288241071828497	0.309259287163007	0.255993969839745	0.284924270829711	0.279447642595154	0.268578386266115	0.314313558281805	7.16	25	161	high
Aluexon:3638	chr8	37330596	37330728	-	0.00140268848626534	0.8125	0.0420168067226891	0.770483193277311	0.312693498452012	0.443798449612403	0.61525129982669	0.55607476635514	0.8125	0.268041237113402	0.180902777777778	0.0900195694716243	0.782051282051282	0.309375	0.443396226415094	0.587808417997097	0.651315789473684	0.295454545454545	0.36144578313253	0.174757281553398	0.183720930232558	0.150485436893204	0.179310344827586	0.354249404289118	0.666666666666667	0.263768115942029	0.771910112359551	0.518033480673375	0.0994152046783626	0.3125	0.272727272727273	0.0420168067226891	0.727272727272727	0.5	8.19	12	155	high
Aluexon:3646	chr8	37703204	37703292	-	31.1311513734658	0.0473307864725152	0.00526315789473684	0.0248139362351044	0.0266143772728568	0.0473307864725152	0.0345283475132328	0.0395766230443686	0.0368910172932477	0.0411269634850091	0.0334855322068277	0.041820620957416	0.0322414513677482	0.0329804015019471	0.0328335310629673	0.0305673574338162	0.0393745812049945	0.0431987181962412	0.030476743212561	0.0233154147464024	0.023809832189603	0.0283639077886012	0.0246317040034538	0.0276128740077944	0.0350976404706875	0.0315263513824468	0.0387105873455756	0.0315742492621366	0.0365858988280808	0.0428091562954904	0.0245890059908184	0.0262443344222416	0.0376070681210315	0.0225168502374109	3.84	7	189	highest
Aluexon:3648	chr8	43023085	43023202	+	31.1409701928697	0.112059374344227	0.0200089269356545	0.092050447408573	0.0313752507258719	0.0402146470110488	0.0260240109768226	0.0299678707531218	0.0365213863599044	0.0463166496974014	0.031888944091976	0.0254377363205331	0.039014609384379	0.0330369866114485	0.0401769924847795	0.0441082311378529	0.0463858009725399	0.02367715748567	0.055419430713363	0.0583246553012081	0.0660839975577939	0.0409338214798729	0.0242844526876503	0.112059374344227	0.0251046736773809	0.0382905574934746	0.0251423113246598	0.0375681815830724	0.0283490161606309	0.0200089269356545	0.0476060976984472	0.0349631880046146	0.0346014467710279	0.0368315207324495	3.01	13	93	lowest
Aluexon:3649	chr8	52825615	52825738	+	0.554646405610754	0.731739913111468	0.151515151515151	0.580224761596317	0.493306744854732	0.649699234873653	0.457852353692908	0.487433537113813	0.428131764069264	0.627187188527395	0.410722552910053	0.334480393061728	0.556829975579976	0.42202876984127	0.408405902273827	0.345312339651962	0.489251063264221	0.632158434999344	0.568885064065787	0.465746551183444	0.731739913111468	0.514916195912957	0.561932917858508	0.421664148594768	0.561988304093567	0.503000606478867	0.54795940162735	0.527032191973883	0.676747187713104	0.683482142857143	0.654545454545455	0.400840336134454	0.151515151515151	0.666666666666667	10.07	16	185	highest
Aluexon:3662	chr8	67987039	67987156	+	5.42022209234366	0.148672150371144	0.0384724872427758	0.110199663128369	0.0483158984087491	0.0951676904280069	0.076202479553561	0.0799561558669759	0.0846769127246606	0.107112820293021	0.0811922451968113	0.0453662343974251	0.041523264317382	0.0814349288639865	0.10691606890275	0.0739973889941918	0.138414859896578	0.0747240971782467	0.0868187734405525	0.0705339698058145	0.109462118014077	0.0870782313260835	0.0568749100642505	0.148672150371144	0.0384724872427758	0.0854214363035684	0.0786707956351512	0.0582714119298637	0.0775958532260412	0.0845976907509415	0.110537190082645	0.0627250900360144	0.0724386724386724	0.103576815341521	3.09	12	144	moderate
Aluexon:3664	chr8	67973527	67973657	-	30.9751022793688	0.0715715049329197	0.00433424959362904	0.0672372553392907	0.0200299187717212	0.0715715049329197	0.0153530349077638	0.0148925257358608	0.0131988228223532	0.0164453350399181	0.00990240765093478	0.00994554703917796	0.0108832786262957	0.017087933324662	0.012084458241996	0.0126018405641151	0.0277467008118336	0.00941078172077294	0.0131120889684377	0.0128602941107617	0.0113694229365782	0.00433424959362904	0.0095160136007941	0.0139963474164664	0.0163650158051742	0.0100651668072013	0.014328633642102	0.00898625230562355	0.0095718030007599	0.00979037045919017	0.0116513615165906	0.0124721943120813	0.0133037111213643	0.0045045045045045	9.58	10	149	high
Aluexon:3665	chr8	74891312	74891404	+	75.6068965517241	0.40843189583398	0.175786886679714	0.232645009154266	0.244971656488251	0.228967695262075	0.233943371955485	0.247034065669074	0.263146538316901	0.298214863771097	0.237070972296186	0.2522600341152	0.219737563991056	0.274235679496926	0.294243441667887	0.31488468399632	0.254175265261092	0.201981793122902	0.319052049338638	0.211292747177689	0.397420366064193	0.209094158992725	0.204614988545161	0.40843189583398	0.182015026221033	0.288667761176089	0.181694652913316	0.25609728692451	0.241237302515629	0.215012483467184	0.30295061669228	0.175786886679714	0.237949955458745	0.193049221440557	3.25	5	136	moderate
Aluexon:3667	chr8	74876722	74876860	-	107.150905902981	0.309593653170549	0.146036065473137	0.163557587697412	0.222392221945458	0.146036065473137	0.227515818344756	0.224341889722623	0.264358916683398	0.309593653170549	0.222384396750604	0.225361981526407	0.200329382885404	0.230252411672151	0.242568553145553	0.216176414503049	0.222324141555713	0.203622168775917	0.282586048085684	0.267795324274838	0.308475998214571	0.213062600819945	0.235581796159888	0.193500757736394	0.219337472443629	0.244243734331468	0.237564066303589	0.247313772493993	0.254984678446417	0.191242751847664	0.264058829867738	0.196590486160984	0.242197958707813	0.252330924990906	2.4	6	148	high
Aluexon:367	chr10	6266467	6266584	+	145.627001753361	0.0167629145685134	0.00564522489803479	0.0111176896704786	0.00861893375505854	0.00973021706923291	0.0167629145685134	0.0157689886545738	0.0113835177627793	0.00636279516114649	0.00908105609832493	0.0103586936901071	0.0100603534304267	0.0124284127370445	0.00759345125589585	0.0129935019694909	0.0111472533981039	0.0101696905594683	0.00564522489803479	0.00871885399113357	0.00816625007648701	0.00865151658607594	0.00866741752844428	0.00634908012643681	0.015051029297836	0.00876930634114103	0.0154400646459596	0.00992819568470308	0.008249462467969	0.0078640043945881	0.00574188231187227	0.00707630937215866	0.00860357086887723	0.00953406659070238	2.75	9	137	moderate
Aluexon:3671	chr8	74708026	74708149	-	37.5637638807715	0.0544816869178949	0.00195885772941111	0.0525228291884838	0.00403784681224399	0.0544816869178949	0.00678854339244007	0.00821557628300575	0.00686253210652722	0.00442000390665634	0.00344226926047705	0.0135931565846139	0.0067398750391677	0.00865157290872439	0.00589264122731145	0.00586355960726247	0.00961859992266032	0.00543226184804483	0.00435734529313309	0.00494865817213404	0.00446771536267778	0.00445072095095692	0.00293283504472325	0.00195885772941111	0.00514088870608335	0.00604099643671161	0.00754262005374571	0.00402523382033497	0.00353560005554199	0.00261235029787764	0.0052263030030827	0.00314035830878965	0.00431543378251842	0.00563221627710504	6.24	23	150	high
Aluexon:3675	chr7	102185750	102185867	-	0.968088836937464	0.767801857585139	0.206976744186047	0.560825113399093	0.767801857585139	0.343023255813953	0.552859618717504	0.593457943925234	0.572916666666667	0.680412371134021	0.546875	0.585127201565558	0.682692307692308	0.659375	0.679245283018868	0.445573294629898	0.634868421052632	0.704545454545455	0.566265060240964	0.58252427184466	0.206976744186047	0.33495145631068	0.441379310344828	0.405083399523431	0.614035087719298	0.565217391304348	0.389887640449438	0.52332361516035	0.532163742690059	0.5625	0.636363636363636	0.394957983193277	0.454545454545455	0.5	6.32	10	135	moderate
Aluexon:3677	chr8	87537103	87537223	+	20.0198714202221	0.0682377047374188	0.0105953491692032	0.0576423555682156	0.03030628553767	0.0392737902066607	0.035767694831449	0.0383933434139448	0.0382002303518896	0.0251907986735147	0.0308839708655307	0.026374793835889	0.0348983285662373	0.0289393649188318	0.0351545850025395	0.0283132290825402	0.0363317795806897	0.0289499626944677	0.0143152229733071	0.0415904983007402	0.0682377047374188	0.0379285749959406	0.039794823204266	0.0495150243197389	0.0276438257672988	0.0277901860926869	0.028854264285744	0.0376617499876055	0.0434365366601076	0.0105953491692032	0.0271688224274556	0.0468335832222224	0.0286048566238526	0.0145251352147904	11.83	6	127	moderate
Aluexon:3692	chr8	94736736	94736821	+	46.6349503214494	0.0747097608104081	0.0202384711040344	0.0544712897063737	0.0566551317414069	0.0260947472849122	0.0318502408512243	0.0377830214859847	0.0391152958232888	0.0517542139826822	0.0415494209489727	0.0245988792992222	0.0747097608104081	0.0460848272506379	0.0589321708010824	0.0292957570591121	0.0450928319145604	0.0406152930209527	0.0506847653842566	0.0421108851742265	0.0202384711040344	0.0205118258105162	0.0434574131410436	0.0328180207969111	0.0568226955700199	0.0422084143259384	0.040635887887105	0.0362258639280275	0.0426951361060889	0.0565880488249534	0.0367108702070092	0.0711199519129056	0.038268081373303	0.0431388481512812	5.64	8	152	high
Aluexon:3696	chr8	101566807	101566945	-	12.8215078901227	0.0357142857142857	0	0.030364911641422	0.0197753178507256	0.0121792241379685	0.0157803090070465	0.0169722099556233	0.0240704658135778	0.00995476185115635	0.0207435313864578	0.0101766486316953	0.018403506059049	0.014156455553926	0.017683143084077	0.0157424625736183	0.0109603707665374	0.0174616585777625	0.0150047012856064	0.00754474813418065	0.00861297259690191	0.0169103534998571	0.00910791224059856	0.0063527830282131	0.0204161101499567	0.0209908234264754	0.0152990877546887	0.0177835392775029	0.030364911641422	0.0155367128836013	0.0114920791018149	0.018376422454162	0.0286501377410468	0	3.34	9	167	high
Aluexon:3697	chr8	101312756	101312879	-	1.59298655756867	0.840940367204833	0.500815814302656	0.340124552902177	0.669025569655517	0.705866852312167	0.67538346983288	0.734027893322439	0.697389595334401	0.840940367204833	0.611239010287603	0.53658680947608	0.593298263701133	0.668026352569571	0.687033975010011	0.610316922698362	0.664953414742481	0.56274805332927	0.772728480556878	0.658354897846617	0.74021876116936	0.587065089272669	0.633686811273018	0.622291500974065	0.688029276651568	0.588368375083989	0.722120075201392	0.601264952004694	0.624261675252134	0.500815814302656	0.601475891989726	0.540524018465195	0.614801864801865	0.719159008632693	9.28	7	195	highest
Aluexon:3700	chr8	102214561	102214675	-	30.7458796025716	0.658265292429262	0.120574245573732	0.53769104685553	0.212514874744961	0.658265292429262	0.163019278254823	0.184096964504722	0.179533773054415	0.167279713425069	0.172028367607129	0.143121863786391	0.174106969736058	0.200094809247183	0.239940529733443	0.160779362803867	0.320277177076066	0.162809264213896	0.230742719104985	0.394612063661937	0.276026624916201	0.165212447619952	0.144432175561798	0.428113908403568	0.177514508550232	0.202672657347747	0.158581863913188	0.184575512433045	0.177756681741879	0.150292235362062	0.178818310144891	0.120574245573732	0.135905715753203	0.194384375460474	-0.08	24	101	low
Aluexon:3701	chr8	95878538	95878577	+	36.5952074810053	0.0194822127513658	0.00608900746109462	0.0133932052902712	0.0136652405050278	0.00608900746109462	0.00823958327226095	0.00965852737995482	0.0097888164645947	0.0124982129692642	0.0138481501938366	0.0088314205596224	0.0119156963004547	0.0099215517462394	0.010902220520704	0.00933686279486549	0.0106112753250231	0.0130801512719619	0.0134956116904649	0.00869904971171499	0.00843329743863355	0.00796890914994093	0.00805608628601838	0.0130695071061992	0.0122838108929203	0.010251878875686	0.00779986142200106	0.00957591507985574	0.0194822127513658	0.0122344249925944	0.0169925951920936	0.00964590500396203	0.0160359703385767	0.01057298175015	9.26	9	202	highest
Aluexon:3702	chr8	95880918	95881039	+	59.3872589129164	0.0826117616318292	0.0108695652173913	0.0672513578977143	0.0400840903460195	0.0251664320378039	0.0313703819099886	0.0379405816972835	0.0348984613247154	0.0509062298422501	0.0231623730433539	0.0153604037341149	0.0230069840852804	0.0291139708024045	0.0360803400949552	0.0354023323241558	0.0579949805178081	0.0208411583898092	0.0606779139105666	0.042709784296697	0.0266138049461933	0.0257655160432864	0.0254718935618868	0.0826117616318292	0.02161025451968	0.0282427831941976	0.0197694618535344	0.025930703252862	0.0308328804330189	0.0171897593130468	0.0228604101850678	0.0211114028815601	0.0365365655759203	0.0387331072516692	10.74	9	171	highest
Aluexon:3706	chr8	103256231	103256347	+	6.11209818819404	1	0.798319327731092	0.201680672268908	0.993808049535604	1	0.979202772963605	0.990654205607477	0.947916666666667	1	0.90625	1	1	0.9875	0.981132075471698	0.940493468795356	0.976973684210526	0.988636363636364	0.939759036144578	1	0.97906976744186	0.871359223300971	0.993103448275862	0.924543288324067	1	0.985507246376812	0.855056179775281	0.963556851311953	0.982456140350877	0.90625	1	0.798319327731092	0.909090909090909	1	1.51	7	119	low
Aluexon:3709	chr8	106810553	106810670	-	0.00303915838690824	0.980263157894737	0	0.964607580595324	0.321981424148607	0.441860465116279	0.677642980935875	0.560747663551402	0.40625	0.360824742268041	0.286458333333333	0.0156555772994129	0.0192307692307692	0.103125	0.122641509433962	0.497822931785196	0.980263157894737	0.25	0.518072289156627	0.194174757281553	0.276744186046512	0.259708737864078	0.551724137931034	0.208895949166005	0.0350877192982456	0.353623188405797	0.240449438202247	0.186588921282799	0.157894736842105	0.8125	0.545454545454545	0.201680672268908	0.727272727272727	0.333333333333333	8.28	6	131	moderate
Aluexon:3711	chr8	104501925	104502077	-	1.28696668614845	1	0	1	0.470588235294118	0.994186046511628	0.0173310225303293	0.0467289719626168	0.166666666666667	0.0309278350515464	0.317708333333333	0.0176125244618395	0.0288461538461538	0.034375	0.594339622641509	0.00870827285921625	0.0263157894736842	0.477272727272727	0	1	0.00465116279069767	0.0121359223300971	0.986206896551724	0.809372517871326	0.578947368421053	0.0927536231884058	0.132584269662921	0.103498542274052	0.327485380116959	0.34375	0.545454545454545	0.00840336134453781	0.0909090909090909	0	7.25	7	180	highest
Aluexon:3712	chr8	104499789	104499909	-	0.838924605493863	1	0	1	0.393188854489164	0.988372093023256	0.0138648180242634	0.0420560747663551	0.104166666666667	0.0309278350515464	0.265625	0.0156555772994129	0.0288461538461538	0.025	0.518867924528302	0.0101596516690856	0.00986842105263158	0.431818181818182	0	1	0.00697674418604651	0.0145631067961165	0.979310344827586	0.783161239078634	0.421052631578947	0.0840579710144927	0.117977528089888	0.0903790087463557	0.269005847953216	0.3125	0.636363636363636	0.00840336134453781	0.0909090909090909	0.333333333333333	4.74	17	108	low
Aluexon:3714	chr8	120773848	120774012	-	22.1124488603156	0.059026069847516	0.0187644313436502	0.0328929898372246	0.0373055720248504	0.0435728092925665	0.0376869886684038	0.0509392611388246	0.0437604160086954	0.0487359415129981	0.0288888494459563	0.0213620460474777	0.0413097748658933	0.0337833993592067	0.034009134969293	0.0385764793691768	0.0411368791733197	0.0321043303280343	0.0454198400045863	0.0379305296439902	0.0359723904420272	0.0326095073002047	0.0276186136856244	0.0297210807546178	0.0423696461272323	0.0370297337832419	0.0330804053498693	0.0352641388897068	0.0414057853919759	0.0224885775940629	0.0414264285222609	0.0516574211808748	0.0432346638310066	0.0187644313436502	9.08	15	121	low
Aluexon:3717	chr8	124824294	124824415	+	18.2409117475161	0.0253968253968254	0.000946969696969697	0.0189502042231927	0.0107373073702983	0.00587914531072098	0.0196585971206855	0.0172918756796882	0.00957494038766993	0.0131730963880737	0.00924213434145776	0.0125618414883859	0.00849704292741755	0.0153033490953325	0.00873726194984797	0.00700839108083457	0.0108817532269018	0.0126283800515223	0.0120828303483682	0.00473246195410914	0.0104274468781819	0.00946301556317229	0.00567896821783912	0.0067468439574139	0.0167982950354201	0.0134709990411347	0.0123042890574571	0.00982032874007919	0.0108326273352678	0.000946969696969697	0.00784038673595809	0.0151742696638176	0.00437555276264954	0.0198971739201624	5.12	8	133	moderate
Aluexon:372	chr10	5966712	5966762	+	105.347749853887	0.0832942442846402	0.0159795085125583	0.0673147357720819	0.0406985336417584	0.0444835073634194	0.0462295594191781	0.0479791935641111	0.0369015924577775	0.0217267701378841	0.0547171195489511	0.0637368653486824	0.0575393460161716	0.0540542692966102	0.0342265502201921	0.0392178429702594	0.0340035047908168	0.0832942442846402	0.0386841422923539	0.0285758087183455	0.0295697592999519	0.0199681520488878	0.049045179754205	0.0159795085125583	0.0568435192279308	0.0411861699208964	0.0564856963428026	0.0381727646753658	0.0564857077634663	0.060078659484941	0.0386350290418103	0.0400854346380635	0.0305270761373138	0.0272110300972844	5.6	13	118	low
Aluexon:3720	chr8	130961212	130961313	-	6.40923436586791	0.013745704467354	0	0.013745704467354	0.00568325150368494	0	0.00870367278095645	0.00846564433727628	0.00435241841491841	0.013745704467354	0.00945391414141414	0.00972518842039966	0.0132343344053349	0.00971044853959068	0.00763701707097934	0.00900708354782052	0.00252335383914331	0.00224310776942356	0.00895008605851979	0.00226957508510907	0.00392566090240509	0.00346275654670857	0.00635835899180531	0.00317960635121358	0.0025062656641604	0.00705723393231806	0.00925361155698234	0.00714280732693538	0	0.00240384615384615	0	0.00120048019207683	0	0	4.08	6	172	highest
Aluexon:3724	chr8	128996148	128996448	+	4.61285797779077	0.32639724614824	0.0918066972767248	0.234590548871515	0.277537806895587	0.233592458841443	0.325045299531093	0.303227992066363	0.234381213064476	0.156238160141681	0.270452082343678	0.291913971762197	0.294740485556267	0.290959079806401	0.238871396184886	0.292471111755491	0.32639724614824	0.276695387174336	0.262466473063759	0.170377680571855	0.308735299982294	0.17996402886353	0.217935094321214	0.0918066972767248	0.307093009950911	0.266739472106752	0.278570446883367	0.258913230507808	0.129852408799777	0.132718515037594	0.25018393990726	0.159483793517407	0.316351562875627	0.161296623912723	8.46	20	120	low
Aluexon:3734	chr8	144769085	144769646	+	5.20654587960257	0.0528651343216827	0.00201637443016753	0.0508487598915151	0.0169705655505001	0.0218233267661942	0.0140473982282609	0.0154920344512912	0.0077643371121632	0.0304160389123062	0.013708228896648	0.0133263613145466	0.0250372597487982	0.0227345011491581	0.00731130089737485	0.0211186514779561	0.0229541496015721	0.0104082745898603	0.015096577655509	0.0289369240608284	0.0528651343216827	0.0147655153433806	0.00201637443016753	0.0181096464218044	0.025730490126775	0.0128955717958276	0.0105893592829967	0.0178412301631823	0.0107237791448318	0.0205882352941176	0.0193336075689017	0.0140056022408964	0.0238961038961039	0.0128205128205128	5.4	15	91	lowest
Aluexon:3736	chr8	144770830	144771469	+	5.98316773816482	1	0.651162790697674	0.348837209302326	0.984520123839009	1	0.989601386481802	0.981308411214953	0.989583333333333	1	0.989583333333333	0.900195694716243	1	0.996875	0.981132075471698	0.981132075471698	1	0.988636363636364	1	1	0.651162790697674	0.883495145631068	0.993103448275862	0.807783955520254	1	0.982608695652174	0.996629213483146	0.991253644314869	0.964912280701754	0.9375	1	0.882352941176471	1	1	11.46	23	201	highest
Aluexon:3741	chr8	145601080	145601177	+	16.3885447106955	0.000469924812030075	0	0.000469924812030075	0	0	0.000199825536935061	5.13505186402383e-05	0.000281531531531532	0	0	0.000175476743609404	0	0	0	2.96199757116199e-05	0.000469924812030075	0	0	0.000170328734457503	9.30232558139535e-05	0	0	5.62945683657951e-05	0	0	7.89921688798093e-05	0.000168408090831719	0	0	0	0	0	0	3.18	7	166	high
Aluexon:3744	chr8	145663609	145663714	+	1.53360607831677	0.962848297213622	0.13953488372093	0.823313413492692	0.962848297213622	0.813953488372093	0.577123050259965	0.5	0.71875	0.65979381443299	0.869791666666667	0.268101761252446	0.625	0.73125	0.80188679245283	0.473149492017417	0.447368421052632	0.875	0.506024096385542	0.776699029126214	0.13953488372093	0.677184466019418	0.83448275862069	0.581413820492454	0.754385964912281	0.771014492753623	0.624719101123596	0.717201166180758	0.573099415204678	0.71875	0.636363636363636	0.80672268907563	0.454545454545455	0.833333333333333	7.86	7	139	moderate
Aluexon:3747	chr9	539514	539631	+	2.31385154880187	1	0.150684931506849	0.849315068493151	0.848297213622291	1	0.623916811091854	0.668224299065421	0.885416666666667	0.525773195876289	0.708333333333333	0.150684931506849	0.528846153846154	0.771875	0.943396226415094	0.547169811320755	0.809210526315789	0.886363636363636	0.879518072289157	1	0.66046511627907	0.932038834951456	0.675862068965517	0.65845909451946	0.859649122807018	0.765217391304348	0.617977528089888	0.835276967930029	0.812865497076023	0.875	0.818181818181818	0.159663865546218	0.818181818181818	1	4.41	8	164	high
Aluexon:375	chr10	16479354	16479487	+	1.1260081823495	1	0.237271280480176	0.482209239000343	0.693551903512556	0.44031007751938	0.643173273546291	0.684814052134699	0.658165792540793	0.51953853706431	0.574441277700285	0.518834792001817	0.698069692060077	0.625805299837009	0.651421713561733	0.567399521136822	0.69659473576977	0.648094024919947	0.69388910955176	0.499838187702265	0.648331558182699	0.656812576866937	0.638826013495542	0.237271280480176	0.571621567555886	0.589586943475354	0.630879886463521	0.607602689735829	0.664046771941509	0.665920725129203	0.621969316086963	0.543388362583409	0.719480519480519	0.611111111111111	12.56	20	97	lowest
Aluexon:3762	chr9	33540074	33540208	+	0.000467562828755114	0.999471458773784	0.0217706821480406	0.977700776625744	0.869969040247678	0.999471458773784	0.0502599653379549	0.294392523364486	0.65625	0.0721649484536082	0.322916666666667	0.166340508806262	0.0576923076923077	0.290625	0.886792452830189	0.0217706821480406	0.328947368421053	0.465909090909091	0.036144578313253	0.776699029126214	0.12093023255814	0.364077669902913	0.0620689655172414	0.794163504250875	0.473684210526316	0.402898550724638	0.650561797752809	0.488338192419825	0.736842105263158	0.65625	0.454545454545455	0.428571428571429	0.454545454545455	0.166666666666667	2.39	10	142	moderate
Aluexon:3764	chr9	34196332	34196454	+	45.9048509643483	0.018289268306916	0.00672645739910314	0.0105987027300579	0.0130328184404262	0.00769056557685803	0.0125539218240484	0.0111872749271024	0.0160480615079087	0.0109479923886057	0.014244154500795	0.0122654214560864	0.0146890241667884	0.0125835392243272	0.0142083520668162	0.0101519699740972	0.0120151040542849	0.0116526213637254	0.0101235493707088	0.0167426408766847	0.00921506848491109	0.0147859067494901	0.018289268306916	0.0148256092664245	0.0147482587027351	0.0120856464992311	0.0119247657149161	0.0146799144047553	0.0182569484900968	0.0173223005713218	0.0117286515272692	0.0180749253431172	0.0128629760295919	0.00888336555279389	1.33	15	85	lowest
Aluexon:3769	chr9	37084194	37084287	+	48.704032729398	0.0245394083021176	0.00565822954332396	0.0148419165304489	0.0116841702960753	0.0092703244348525	0.00922293045057597	0.0100200892007489	0.01018264833976	0.0102662155538384	0.0113731672923459	0.0125153804092731	0.012349479881659	0.0105986872919917	0.00707958521005616	0.0157228319417195	0.00868063376646031	0.0138728265254897	0.0100932471729096	0.00944683074566276	0.0138931705047118	0.00691361532635384	0.00619769470275236	0.00627138121342922	0.00768079923942448	0.0105957661678934	0.00860639567834086	0.0104901924012345	0.0112042723666671	0.0123095562800326	0.00900934428837966	0.0205001460737729	0.00806896425453127	0.00565822954332396	5.94	9	154	high
Aluexon:3770	chr9	38604150	38604284	-	0.79427235534775	1	0.034833091436865	0.965166908563135	0.888544891640867	1	0.0467937608318891	0.271028037383178	0.541666666666667	0.0721649484536082	0.427083333333333	0.152641878669276	0.105769230769231	0.3875	0.679245283018868	0.034833091436865	0.4375	0.590909090909091	0.0481927710843374	0.757281553398058	0.0395348837209302	0.388349514563107	0.0896551724137931	0.666401906274821	0.456140350877193	0.339130434782609	0.520224719101124	0.465014577259475	0.830409356725146	0.59375	0.363636363636364	0.478991596638655	0.272727272727273	0.333333333333333	2.39	9	146	moderate
Aluexon:3774	chr8	144672815	144672908	-	11.9215663354763	0.4	0.00890783409394422	0.373187745432768	0.205315758461241	0.257036558123822	0.303775071600755	0.290062526724172	0.297783678822331	0.254344952183666	0.304194648264878	0.191331452622741	0.29687302159295	0.263055144291171	0.244552901337016	0.382095579526712	0.272762102162001	0.286933726107182	0.327361881461746	0.00890783409394422	0.081080989467249	0.380621344800101	0.275513671121657	0.0609817735578429	0.278167910520852	0.311436047627976	0.334930514605092	0.348488870836214	0.238724100296257	0.225102435350597	0.29778059500829	0.287131915703344	0.238448337867842	0.278738512949039	6.81	9	89	lowest
Aluexon:3780	chr9	37881515	37881628	-	7.54050263004091	1	0.966386554621849	0.0336134453781513	0.996904024767802	0.976744186046512	0.998266897746967	0.995327102803738	0.989583333333333	0.989690721649485	0.973958333333333	0.972602739726027	1	0.99375	1	0.984034833091437	0.993421052631579	1	0.987951807228916	0.990291262135922	1	0.978155339805825	1	0.986497220015886	1	0.997101449275362	0.985393258426966	0.992711370262391	1	1	1	0.966386554621849	1	1	8.7	5	150	high
Aluexon:3786	chr9	35095876	35095973	-	0.687551139684395	0.53030303030303	0	0.400707238497936	0.281869451317064	0.328819763924784	0.237062879350574	0.320545913069278	0.244543650793651	0.266543937162494	0.294001022126022	0.182850985973468	0.386062548562549	0.296616491147741	0.366956942428641	0.223053885318036	0.231709482038429	0.352056277056277	0.267877570889619	0.292548228470559	0.129595791805094	0.197370550161812	0.311616659202866	0.183667142453294	0.354742917900813	0.24025168872995	0.251935389828648	0.247384102777689	0.254799034623596	0.390922619047619	0.333333333333333	0.14514896867838	0.53030303030303	0.333333333333333	5.53	5	95	lowest
Aluexon:381	chr10	18830998	18831106	-	3.52320280537697	1	0.553488372093023	0.446511627906977	0.984520123839009	0.994186046511628	0.837088388214905	0.925233644859813	0.895833333333333	0.979381443298969	0.875	0.639921722113503	0.990384615384615	0.8875	0.981132075471698	0.799709724238026	0.845394736842105	0.965909090909091	0.987951807228916	0.990291262135922	0.553488372093023	0.597087378640777	0.979310344827586	0.654487688641779	0.964912280701754	0.907246376811594	0.868539325842697	0.819241982507289	0.964912280701754	0.9375	1	1	0.818181818181818	1	7.13	7	178	highest
Aluexon:3817	chr9	111637913	111638015	-	100.58503798948	0.0444716148830073	0.00672119213749024	0.0309227251837697	0.0198354438704764	0.0120000679744684	0.0231858767090562	0.0287078096443664	0.0224719262723018	0.0194262732518797	0.0202688451443158	0.0197955213915427	0.0190051798628334	0.0250898227454124	0.0227984263042554	0.0267159937611385	0.0361186249180301	0.0203107828227148	0.0249738690320823	0.0130069543405353	0.024313077077774	0.019313549002972	0.00672119213749024	0.0220565793392445	0.0209267048269964	0.0231297320412358	0.0201044573660781	0.0205678996236654	0.0336910997496748	0.0260452466762204	0.0238436791503104	0.0376439173212599	0.0321375939454614	0.019873143818783	6.74	7	157	high
Aluexon:3829	chr9	123842582	123842754	+	1.22361192285213	0.667532467532468	0.1	0.456648113790971	0.502268264324356	0.620051195348674	0.486100578685316	0.463987040209516	0.538233525733526	0.468442848340935	0.490264156118936	0.480244942771665	0.568044268765423	0.595231993265807	0.527218893450858	0.489267097351247	0.465011557683962	0.57583300537846	0.478215918255178	0.473486141690025	0.25155592469546	0.368966564718992	0.369507389162562	0.390868651375757	0.420358978253715	0.473395612628349	0.453326465352873	0.481047308744102	0.467278043593833	0.369717261904762	0.515702479338843	0.210884353741497	0.383982683982684	0.667532467532468	10.46	6	233	highest
Aluexon:383	chr10	14876216	14876332	-	0.326241963763881	1	0.0619699934768428	0.853749264446785	0.524642488574377	0.915719257923627	0.30098646779756	0.404238985313752	0.363888888888889	0.473171330387825	0.331481481481481	0.0619699934768428	0.288461538461538	0.183154761904762	0.505374499714122	0.181463295614239	0.333926309758353	0.218181818181818	0.357601835915089	0.445076282940361	0.166978021978022	0.109425566343042	0.466436781609195	0.13956465826998	0.426900584795322	0.20423740510697	0.42991570064848	0.169047619047619	0.593902919692393	0.395833333333333	0.212121212121212	0.414939309056956	0.121212121212121	0.5	3.19	11	174	highest
Aluexon:3850	chr9	131305658	131305963	-	1.13045002922268	1	0.267441860465116	0.732558139534884	0.81733746130031	0.587209302325581	0.863084922010399	0.831775700934579	0.90625	0.77319587628866	0.645833333333333	0.583170254403131	0.903846153846154	0.8375	0.811320754716981	0.956458635703919	0.976973684210526	0.681818181818182	0.987951807228916	0.912621359223301	0.267441860465116	0.871359223300971	0.779310344827586	0.945194598888006	0.649122807017544	0.878260869565217	0.737078651685393	0.841107871720117	0.380116959064327	0.84375	1	0.26890756302521	0.909090909090909	1	14.02	10	95	lowest
Aluexon:3852	chr9	132117735	132117875	+	2.65400350672122	1	0.230232558139535	0.769767441860465	0.65015479876161	0.755813953488372	0.883882149046794	0.803738317757009	0.979166666666667	0.690721649484536	0.583333333333333	0.645792563600783	0.826923076923077	0.859375	0.952830188679245	0.856313497822932	0.888157894736842	0.511363636363636	0.939759036144578	0.844660194174757	0.230232558139535	0.441747572815534	0.662068965517241	0.947577442414615	0.754385964912281	0.626086956521739	0.912359550561798	0.744897959183674	0.339181286549708	0.9375	0.727272727272727	0.436974789915966	1	1	7.01	3	182	highest
Aluexon:3855	chr9	132265600	132265949	+	1.59135008766803	1	0.974559686888454	0.025440313111546	1	1	0.998266897746967	1	1	1	1	0.974559686888454	1	1	1	1	1	1	1	1	0.995348837209302	1	1	0.991262907069102	1	1	1	1	1	1	1	1	1	1	9.89	5	194	highest
Aluexon:386	chr10	21830190	21830288	+	10.6808883693746	0.0223214285714286	0	0.0223214285714286	0.00529059334258643	0.0034970180999265	0.00958727415141177	0.0100625497585215	0.00432338613969962	0.00509335239503025	0.0046765180225994	0.0186691601898039	0.0127941502941503	0.00611332842168135	0.0060719168717528	0.00584201131138177	0.0112887845869867	0.00396219393254966	0.00475034127191717	0.00150086768913278	0.00621613024938498	0.00612550281636107	0.00402033085272861	0.00503867089428521	0.0089734139269743	0.00451046733088971	0.00864086859436672	0.0058965276489761	0.0143548612072864	0.0223214285714286	0.00432900432900433	0.00832696715049656	0.0180204953344699	0	7.33	6	191	highest
Aluexon:3862	chr9	131778019	131778139	-	128.650029222677	0.0721321039055041	0.0122899730524975	0.0598421308530065	0.0368973089567744	0.0408456578025068	0.0390420863712485	0.0472519132630243	0.057067063671723	0.0385627828015141	0.0315611222887763	0.0122899730524975	0.0348181584044294	0.0290385912571453	0.052551194529325	0.0354507029029714	0.047823280891131	0.0271757779424925	0.0484287936334282	0.0449787031262785	0.0127662316825661	0.0267964206770353	0.0516420492836421	0.0170323611139246	0.0419459122636082	0.0263365047735435	0.044941300238215	0.0342859530590656	0.0600173504106236	0.0439265646101617	0.0485200293452719	0.0721321039055041	0.041705092293841	0.0324625387122698	2.72	8	169	high
Aluexon:3872	chr9	139784120	139784186	+	1.44640561075395	0.976744186046512	0.0117416829745597	0.965002503071952	0.625386996904025	0.976744186046512	0.405545927209705	0.401869158878505	0.541666666666667	0.649484536082474	0.385416666666667	0.0117416829745597	0.413461538461538	0.340625	0.707547169811321	0.764876632801161	0.305921052631579	0.431818181818182	0.855421686746988	0.339805825242718	0.318604651162791	0.779126213592233	0.275862068965517	0.587768069896743	0.43859649122807	0.768115942028985	0.269662921348315	0.653061224489796	0.233918128654971	0.46875	0.818181818181818	0.168067226890756	0.545454545454545	0.833333333333333	5.65	6	182	highest
Aluexon:3879	chrX	1422152	1422253	+	16.3940385739334	0.208445258445258	0	0.12915809969905	0.117648442329398	0.152085850196315	0.15739062769187	0.160138420845002	0.149624950645171	0.184347267852423	0.165567043629766	0.107677356076807	0.133803284952881	0.122244557878628	0.146501280111971	0.131353638520887	0.140365194139647	0.151705278997864	0.149489610650042	0.106746988433952	0.0792871587462083	0.13437008925895	0.126660300708306	0.164256453373568	0.11327416024726	0.131895154243257	0.117105513411625	0.147085937673307	0.150112437015912	0.101382846526928	0.182690116900643	0.105844914336732	0.0887445887445887	0.208445258445258	6.33	10	119	low
Aluexon:388	chr10	28142171	28142292	-	3.94471069549971	0.0120481927710843	0	0.0120481927710843	0.00309597523219814	0.0105331173930969	0.000924321201617562	0	0	0	0	0	0	0.000767096477233961	0.00267615107792688	0.00215449121109498	0.00394736842105263	0	0.0120481927710843	0.00273203814098002	0	0.00242718446601942	0.00766283524904215	0.000513153777649409	0	0.00727235379803832	0.00262172284644195	0.00194363459669582	0	0	0	0	0.00275482093663912	0	6.28	6	82	lowest
Aluexon:3882	chrX	1852841	1853087	+	0.16271186440678	0.961538461538462	0	0.938282647584973	0.30030959752322	0.27906976744186	0.285961871750433	0.210280373831776	0.34375	0.154639175257732	0.270833333333333	0.888454011741683	0.961538461538462	0.703125	0.320754716981132	0.146589259796807	0.256578947368421	0.829545454545455	0.27710843373494	0.436893203883495	0.0232558139534884	0.114077669902913	0.248275862068966	0.128673550436855	0.298245614035088	0.31304347826087	0.115730337078652	0.193877551020408	0.111111111111111	0.28125	0.181818181818182	0.310924369747899	0.454545454545455	0.333333333333333	7.28	13	89	lowest
Aluexon:3888	chrX	2310395	2310515	-	23.1445938047925	0.327843152096281	0.0885568646925325	0.239286287403749	0.178397032489806	0.136638430651242	0.222843650385759	0.244154883099257	0.245402020448377	0.183958819851414	0.186311824885077	0.261759909341414	0.241536005451072	0.221000342441686	0.183000257386639	0.192411176841079	0.252293600071598	0.216978231934143	0.206466400297465	0.192739398442769	0.327843152096281	0.162184194648138	0.0885568646925325	0.169182181480504	0.187173315236202	0.225615396343123	0.216376436450965	0.217025939776602	0.1744774223901	0.158169587256342	0.251780682035535	0.134767648565814	0.22706988757588	0.168258236739361	6.46	6	153	high
Aluexon:3899	chrX	18920936	18921028	-	32.5358270017534	0.070089053488263	0.0272650786330975	0.0428239748551654	0.0403797265076002	0.0299547560016723	0.0408066906642676	0.0381047083758618	0.0454348717668057	0.0353240432232908	0.0394045509777018	0.0461148127568774	0.0427908691557709	0.0404301709147777	0.0501866258756192	0.0524552017004477	0.0510727527390537	0.0336233880057449	0.0435925076937039	0.032710585599475	0.0363141260725516	0.0272650786330975	0.0274492270080649	0.0412335619122022	0.0396068662620997	0.0477124369782732	0.0407642900626188	0.0459002133740648	0.04339124328198	0.0311943623605079	0.070089053488263	0.0484716733657999	0.0504712990945055	0.0329184300195302	5.01	8	120	low
Aluexon:3903	chrX	24191722	24191838	+	7.38141437755698	0.270179718915229	0.118230174582977	0.151949544332252	0.177875492203917	0.270179718915229	0.180679595973195	0.170838366058742	0.173849226142202	0.203036188086984	0.203822006744045	0.118230174582977	0.162228087810703	0.143899697918185	0.255303594763454	0.155588243567093	0.200483947460035	0.20533824388317	0.206296438213316	0.198274772182353	0.213794750987944	0.218784914302676	0.193223584937302	0.251388439525269	0.156368918200198	0.164640663577781	0.174541932888668	0.169089061013327	0.265830961500144	0.177375279290602	0.18971565962679	0.232923116187854	0.182334091203207	0.188364370848942	7.96	18	148	high
Aluexon:3924	chrX	64141697	64142123	-	0.545528930450029	1	0.894324853228963	0.105675146771037	1	0.953488372093023	0.996533795493934	1	0.989583333333333	1	1	0.894324853228963	1	0.996875	1	1	1	1	1	1	0.902325581395349	0.973300970873786	1	0.996028594122319	1	1	0.995505617977528	0.998542274052478	0.976608187134503	1	1	0.983193277310924	1	1	11.06	12	148	high
Aluexon:3926	chrX	67730519	67730616	+	0.847340736411455	0.289142825760761	0	0.289142825760761	0.154901393755883	0.0594961240310078	0.140880768567077	0.134361065298393	0.0968998015873016	0.0865979381443299	0.119328703703704	0.289142825760761	0.157142857142857	0.179858856421356	0.0320754716981132	0.121368882689637	0.134916837548416	0.201515151515152	0.116940489229646	0.0881183541377716	0.126966302431419	0.067509876854537	0.12632183908046	0.0335995769766736	0.123817118553961	0.0851529790660225	0.162019964657892	0.0905762281126713	0.0760233918128655	0.114583333333333	0.103896103896104	0.0557422969187675	0.0454545454545455	0	6.13	7	87	lowest
Aluexon:3938	chrX	100354796	100355052	+	0.836119228521333	0.358419243986254	0	0.358419243986254	0.100722394220846	0.267898671096345	0.208411510165334	0.168302180685358	0.207345779220779	0.358419243986254	0.175719246031746	0.131030912892689	0.246565934065934	0.240239708208458	0.10251572327044	0.278766983701672	0.334191302118934	0.157034632034632	0.346060432205011	0.0343042071197411	0.076046511627907	0.112864077669903	0.142988505747126	0.1023488029048	0.169172932330827	0.235910241127632	0.191619371474028	0.244675362689582	0.0551125287967393	0.0982142857142857	0.333333333333333	0.034547152194211	0.351515151515152	0	10.86	20	181	highest
Aluexon:3939	chrX	99958089	99958181	-	1.7270601987142	1	0.113502935420744	0.886497064579256	0.978328173374613	0.994186046511628	0.97053726169844	0.995327102803738	0.989583333333333	1	0.953125	0.113502935420744	0.894230769230769	0.95625	0.990566037735849	0.873730043541364	0.993421052631579	1	1	1	0.618604651162791	0.774271844660194	0.855172413793103	0.803018268467037	1	0.994202898550725	0.729213483146067	0.963556851311953	0.976608187134503	0.9375	1	0.857142857142857	1	1	8	6	179	highest
Aluexon:394	chr10	31598822	31598944	-	0.247340736411455	0.833333333333333	0.216374269005848	0.616959064327485	0.512179014655795	0.667780701911879	0.763514071139721	0.680106809078772	0.544328703703704	0.434707903780069	0.438888888888889	0.369762349894186	0.521153846153846	0.65625	0.477672955974843	0.633229487863228	0.684516926786664	0.549242424242424	0.654465480971505	0.385841650576088	0.410299003322259	0.523300970873786	0.585402298850575	0.503229571536472	0.446115288220551	0.586201978375891	0.562684874426447	0.427308066083576	0.216374269005848	0.416666666666667	0.575757575757576	0.34453781512605	0.781818181818182	0.833333333333333	9.7	6	74	lowest
Aluexon:3942	chrX	100764575	100764663	+	19.4645236703682	1	0.727984344422701	0.272015655577299	1	1	0.998266897746967	1	0.979166666666667	1	1	0.727984344422701	1	1	1	1	1	1	1	1	0.937209302325581	0.992718446601942	1	0.999205718824464	1	1	1	1	1	1	1	0.991596638655462	1	1	10.53	7	145	moderate
Aluexon:3955	chrX	117581021	117581075	+	34.587609585038	0.0102040816326531	0.00127697949605233	0.00656168108233427	0.00184052468555209	0.00738357176492983	0.00457787383848173	0.00377593986780022	0.0025997266047759	0.00127697949605233	0.00396808071491532	0.00335628289370502	0.00192024318576654	0.00384845100045829	0.00342886351650415	0.00281759836819994	0.00362139724816639	0.00399536732843406	0.001728588504749	0.0026618980325941	0.00718483976721102	0.00695608516201475	0.00253545505222559	0.00693174720007239	0.00176070205861666	0.0026220709763065	0.00385428422134699	0.00300074171250725	0.00316095241051273	0.00366658081501832	0.00410487157475109	0.00556950108966137	0.00270834196962788	0.00783866057838661	7.13	16	206	highest
Aluexon:3979	chrX	148580760	148580885	-	0.000701344243132671	1	0.166666666666667	0.651515151515152	0.430340557275542	0.313953488372093	0.717504332755633	0.64018691588785	0.65625	0.65979381443299	0.369791666666667	0.786692759295499	0.586538461538462	0.735416666666667	0.537735849056604	0.770682148040639	0.746710526315789	0.477272727272727	0.686746987951807	0.718446601941748	0.546511627906977	0.706310679611651	0.358620689655172	0.732433148001059	0.543859649122807	0.544927536231884	0.621348314606742	0.64868804664723	0.216374269005848	0.4375	0.727272727272727	0.19327731092437	0.818181818181818	0.166666666666667	4.74	17	91	lowest
Aluexon:399	chr10	38724056	38724179	+	2.10601987142022	1	0.857142857142857	0.142857142857143	0.990712074303406	1	0.956672443674177	0.967289719626168	0.96875	1	0.973958333333333	0.947162426614481	0.951923076923077	0.96875	1	0.97677793904209	0.993421052631579	0.954545454545455	1	0.980582524271845	0.962790697674419	0.934466019417476	0.979310344827586	0.93010325655282	1	0.971014492753623	0.973033707865169	0.979591836734694	0.953216374269006	0.96875	1	0.857142857142857	1	1	9.97	7	235	highest
Aluexon:400	chr10	38726016	38726132	+	5.19146697837522	1	0.75146771037182	0.24853228962818	0.996904024767802	1	0.951473136915078	0.97196261682243	0.927083333333333	1	0.927083333333333	0.75146771037182	0.942307692307692	0.953125	0.981132075471698	0.957910014513788	0.996710526315789	0.954545454545455	0.987951807228916	0.990291262135922	0.976744186046512	0.922330097087379	0.972413793103448	0.907069102462272	1	0.947826086956522	0.950561797752809	0.962099125364432	0.95906432748538	0.9375	1	0.92436974789916	1	1	8.17	6	165	high
Aluexon:401	chr10	38734343	38734533	+	8.22910578609001	1	0.945205479452055	0.0547945205479452	1	1	0.989601386481802	0.990654205607477	1	1	0.994791666666667	0.945205479452055	0.990384615384615	0.990625	1	0.995645863570392	1	1	1	1	0.988372093023256	0.975728155339806	1	0.969023034154091	1	0.991304347826087	0.995505617977528	0.998542274052478	0.988304093567251	1	1	0.991596638655462	1	1	4.42	11	189	highest
Aluexon:402	chr10	33195393	33195508	-	64.1581531268264	0.225123200307008	0.00825082508250825	0.206437716093328	0.0266350183677568	0.0687048320215787	0.0511834853919499	0.0461990864225207	0.0365855696319607	0.0425354781557054	0.0324042523035314	0.0358191327111765	0.0186854842136803	0.0438053268760862	0.0225631670731497	0.0360806023046735	0.112880950239385	0.0339108311097047	0.0401396454044546	0.0377911499171254	0.225123200307008	0.1126239417353	0.0394466951932414	0.156837516005435	0.0344503895772902	0.0286384547508488	0.0486293387305105	0.0417244866838376	0.0330084729441971	0.0344915405871081	0.0216182120933142	0.056133344418169	0.0300592116273117	0.0317443432657712	0.24	7	143	moderate
Aluexon:4020	chr11	27359645	27359782	-	1.06393921683226	0.982558139534884	0.227906976744186	0.754651162790698	0.557275541795666	0.982558139534884	0.341421143847487	0.546728971962617	0.59375	0.752577319587629	0.432291666666667	0.279843444227006	0.384615384615385	0.41875	0.679245283018868	0.267053701015965	0.404605263157895	0.443181818181818	0.530120481927711	0.83495145631068	0.227906976744186	0.400485436893204	0.613793103448276	0.662430500397141	0.508771929824561	0.559420289855072	0.520224719101124	0.405247813411079	0.514619883040936	0.5	0.545454545454545	0.302521008403361	0.454545454545455	0.666666666666667	1.36	12	165	high
Aluexon:404	chr10	43020988	43021108	-	10.4607831677382	0.350844277673546	0.0576304081047914	0.210680195086217	0.110730348137548	0.169885890976734	0.130872445901265	0.118363332973581	0.19583302481665	0.155397015097711	0.154404312304487	0.106996293916198	0.128691020927194	0.142962699347472	0.156110833717634	0.166298736717084	0.136592017912154	0.110421748974514	0.213179667090441	0.20636783137844	0.18855164689042	0.15735672017738	0.108746125840094	0.268310603191008	0.0840286869659737	0.224642847063463	0.12095181122902	0.202164635123881	0.124672549603021	0.112011081506609	0.176916040795737	0.113131294791926	0.102960580110725	0.0576304081047914	9.41	10	116	low
Aluexon:405	chr10	46048560	46048652	-	10.2784336645237	0.562857715669501	0.374019026924059	0.188838688745443	0.466657257138471	0.562857715669501	0.518306125430484	0.501276922203575	0.47503635622865	0.445574944436304	0.504207153417647	0.458732595298841	0.539874191872088	0.507312215446491	0.479013656953604	0.473326674151278	0.480176374284789	0.546127064786269	0.460384991443085	0.374019026924059	0.518094592315603	0.503875534778245	0.43909865524594	0.416072590963426	0.524979843434222	0.518506906175016	0.464546702681977	0.503051240021301	0.519437133972058	0.497925131320351	0.488775514109616	0.516781574545272	0.482281320724065	0.406143044701917	6.26	8	144	moderate
Aluexon:413	chr10	51372577	51372700	+	46.5779076563413	0.0788330887613886	0.0102259218676269	0.0686071668937618	0.0580724819903683	0.0163675023700261	0.028213130896334	0.0350563526713744	0.0455049171262431	0.0360791092919778	0.0425178026630681	0.0242601581434898	0.0299421139385096	0.0439675582507415	0.0447796020809597	0.0291850632998323	0.0451123650984826	0.0443128931431911	0.0397828682220447	0.0472259415635251	0.0242153617611293	0.0157812300528992	0.0198774829907895	0.0294264933815299	0.0466308942792297	0.0358506992316727	0.0276732726311238	0.0340867569127381	0.0788330887613886	0.0253292837918159	0.0383747905670812	0.0546410236158559	0.0521487588927438	0.0102259218676269	10.43	15	182	highest
Aluexon:415	chr10	51622051	51622174	-	37.9382817066043	0.0760589974323165	0.013946646773977	0.0621123506583395	0.0509972778436709	0.018577137908842	0.0290698941309763	0.0350191372471932	0.040700121000271	0.0416160463573549	0.0432598902954726	0.0215533620353019	0.035380837153442	0.043708055324171	0.0434400273416851	0.0252869933569982	0.0432319650787796	0.0397099342468368	0.0363471705770901	0.0475396036091029	0.0235821514654355	0.013946646773977	0.0232250685863586	0.0286413824631877	0.0425269395420678	0.0404706650305993	0.0268758740204635	0.0328834927841938	0.0760589974323165	0.0264567889625211	0.0396178910885538	0.0707640075583721	0.0314863298244306	0.0188054082834917	10.43	15	182	highest
Aluexon:416	chr10	69587300	69587441	-	30.3077732320281	0.0107204458330226	0	0.0107204458330226	0.00588145538809488	0.00325275665048016	0.0027301938503252	0.00300599812155879	0.00408030136587948	0.0031495611988206	0.00675579425579426	0.00282460462527703	0.00161377084454008	0.00427155152996871	0.00487509530139065	0.00288145496653414	0.000963069327252831	0.00376317860767622	0.00698218020458798	0.00224147924627551	0.00160761761358761	0.00170350037419673	0.0026132409966393	0.0049096859958274	0.00229592539085815	0.00235912491894202	0.00928450172336491	0.00376575922377215	0.00375966461315828	0.00549359910855631	0	0.00732310442083923	0.0107204458330226	0.00617283950617284	3.66	15	108	low
Aluexon:4182	chr7	99948873	99950099	+	145.635184102864	1	0.994152046783626	0.00584795321637432	1	1	0.998266897746967	1	1	1	1	1	1	1	1	1	1	1	1	1	1	1	1	0.999205718824464	1	1	1	1	0.994152046783626	1	1	1	1	1	10.28	16	118	low
Aluexon:421	chr10	70230246	70230369	-	1.360374050263	0.523809523809524	0	0.48660022018619	0.190955552875057	0.161975142360699	0.240510136095823	0.293053701231271	0.195180224867725	0.297545409916544	0.212399776829924	0.0372093036233337	0.107013125763126	0.232738242150007	0.189532794249775	0.243646648634808	0.276303356730988	0.142394316542044	0.342914515203672	0.273162274618585	0.386300792231025	0.310160551422687	0.203032293377121	0.314987133674935	0.304088211982949	0.192765312739737	0.162675813209814	0.176528784769224	0.218461557935242	0.239515692640693	0.523809523809524	0.209557156195812	0.463636363636364	0.266666666666667	10.24	6	183	highest
Aluexon:4212	chrX	19364626	19364739	+	109.30520163647	0.0640414928086875	0.0260420070665666	0.0379994857421209	0.0319735331134771	0.0419483702458018	0.0308044881915074	0.0312087717985127	0.0347662371408048	0.0359272091307511	0.034181220226307	0.032792357220782	0.0260420070665666	0.0380610535215625	0.0375213982760435	0.0331054032606606	0.0376429521891568	0.0342747878323906	0.0360399407350886	0.0329139872687667	0.0640414928086875	0.0520804228204148	0.034411268381626	0.0491187600370785	0.03068738411089	0.0358653428242321	0.0283193022121817	0.034595708015823	0.028845646366558	0.0390311677022692	0.0360654100929086	0.0334541771044951	0.0288134278234448	0.0389817723893787	5.47	10	134	moderate
Aluexon:423	chr10	73862608	73862725	-	42.3243717124489	0.131790012212124	0.0740800503887841	0.0577099618233398	0.110110496275473	0.0784064544570721	0.104314578385476	0.100906553212472	0.10533629945404	0.0982243523657704	0.116446351156816	0.101947024075114	0.116747028947601	0.107466845429595	0.110256022652565	0.0979237760960975	0.100782989125724	0.111302983235277	0.100645740601911	0.119379191747075	0.0740800503887841	0.093212580688216	0.12657083442455	0.11728191839958	0.116805114533979	0.109006860250143	0.109710042835986	0.111053922703845	0.123724833160519	0.131790012212124	0.0887125277421609	0.123447278439749	0.0831303445558706	0.128354305781604	2.52	8	107	low
Aluexon:4416	chr3	23952820	23952937	-	0.675862068965517	0.982683982683983	0.66216109284871	0.320522889835273	0.925720539216502	0.929999482340707	0.919280076281463	0.923399621142603	0.906962862617629	0.949987338012999	0.927662839774335	0.66216109284871	0.923021304560064	0.905136391647623	0.911194153679556	0.916556739005179	0.942688110961142	0.91857693865582	0.924225178971184	0.926043134237029	0.950402168902077	0.947179212647428	0.929343579727065	0.965529285849414	0.923407227603443	0.933755025382363	0.924800280575793	0.939043582897318	0.883895214596969	0.969343218056453	0.982683982683983	0.935028860640454	0.897715278469754	0.830905248433984	2.14	7	116	low
Aluexon:4438	chr3	136607919	136608141	+	4.01087083576856	0.0517739570371149	0	0.0517739570371149	0.0315592013947696	0.0280538994449283	0.0324911200980465	0.036562980410516	0.0229195314154806	0.0189720743510919	0.0409789862914863	0.0338620273422599	0.0469058719058719	0.0488164490430255	0.0314794220454598	0.0434131902694638	0.0265505166205037	0.0411471104652923	0.0300555417493759	0.00855616406481751	0.0145194239201852	0.0404680405893998	0.0210001170436742	0.025143457194424	0.0517739570371149	0.0326267292281561	0.0295374541297098	0.039762200706065	0.0377146570129026	0.0270833333333333	0.0101010101010101	0.0230127996862277	0.012987012987013	0	10.07	30	157	high
Aluexon:444	chr10	92661998	92662099	+	12.1368790181181	1	0.964774951076321	0.0352250489236791	1	1	0.996533795493934	1	1	1	1	0.964774951076321	1	0.978125	1	1	1	1	1	1	1	0.997572815533981	1	0.992851469420175	1	1	1	1	0.994152046783626	1	1	1	1	1	3.77	7	152	high
Aluexon:4465	chr4	57851444	57851621	+	42.4926943308007	0.0487726561672535	0.00614102490904106	0.0426316312582125	0.0231746074058072	0.00983056076157176	0.0246110552229194	0.0243790676280258	0.025825113896796	0.0219168789576979	0.0208906597066458	0.00846395154137233	0.0171663043764608	0.0256277449167018	0.0298877411468605	0.0207544230352029	0.0221107199751089	0.0171326619281696	0.0323467405816417	0.0140358505906112	0.00614102490904106	0.0124933746122764	0.0151334768880134	0.0250071254491199	0.0155013512261202	0.0198454557773218	0.0200075235653067	0.0203458010612699	0.0218413080128378	0.0298739161766755	0.0188372228005315	0.0487726561672535	0.0253457345474019	0.00817644454149531	2.84	7	58	lowest
Aluexon:447	chr10	94759005	94759142	+	19.1253068381064	0.0827508809656131	0.0146238922518199	0.0681269887137932	0.0257861269263265	0.0545902028092332	0.0445535919979891	0.047179515664608	0.0535686935636638	0.0827508809656131	0.0350008563996185	0.0306229498553306	0.040383611429284	0.0389300043198172	0.0456079738072467	0.0423955651734079	0.0643184204703875	0.0304258909695517	0.0685818558798894	0.0342570917214366	0.0315988863881063	0.0428601916066087	0.0146238922518199	0.0407624193372548	0.0334651635948674	0.0462057505111957	0.0427391729596153	0.0452489190973934	0.0270873710318873	0.0410257681740706	0.0351183097917743	0.0243128411161817	0.0636363636363636	0.0802404295051354	9.95	17	154	high
Aluexon:453	chr10	89005872	89005969	-	21.962828755114	1	0.984908657664813	0.0150913423351866	1	1	0.994800693240901	1	1	1	1	0.996086105675147	1	1	1	0.994194484760523	1	1	1	1	0.990697674418605	0.997572815533981	1	0.984908657664813	1	0.991304347826087	0.996629213483146	0.995626822157434	0.994152046783626	1	1	1	1	1	8.81	7	181	highest
Aluexon:46	chr1	17278406	17279974	+	24.9196960841613	1	0.937377690802348	0.0626223091976517	1	1	0.996533795493934	1	1	1	1	0.937377690802348	1	1	1	1	1	1	1	1	0.990697674418605	1	1	0.996822875297855	1	1	0.998876404494382	1	1	1	1	0.974789915966387	1	1	3.64	12	102	low
Aluexon:463	chr10	99922639	99922730	+	0.00140268848626534	1	0.850675138999206	0.149324861000794	0.981424148606811	1	0.991334488734835	1	0.989583333333333	0.979381443298969	0.979166666666667	0.888454011741683	0.979289940828402	0.980654761904762	0.971698113207547	0.979509946213609	0.996710526315789	1	0.987951807228916	0.932038834951456	0.930232558139535	0.873345101500441	1	0.850675138999206	0.996948893974065	0.991304347826087	0.994324402189571	0.980855199222546	0.96374269005848	0.96875	1	0.899159663865546	1	1	-12.21	6	162	high
Aluexon:4641	chr7	100478315	100478388	+	50.4459380479252	0.222522990562663	0.0581943845086014	0.164328606054062	0.161038661036936	0.0581943845086014	0.132927032347452	0.142860821507382	0.158787059877149	0.114008178882146	0.138772380591154	0.124856581308096	0.145812377002655	0.148145720607776	0.16445115174277	0.130248727423643	0.140543808768189	0.144070375409895	0.137635844372351	0.124137747336827	0.121055291585953	0.105754799137645	0.121304955849226	0.114449292004828	0.152322492457616	0.137832535527762	0.140422629213726	0.13171365055547	0.206002714670667	0.149779403787351	0.143892228434344	0.222522990562663	0.126744469496686	0.156926156115185	10.08	5	181	highest
Aluexon:4734	chr9	140271526	140271733	-	0.0321449444769141	1	0.105675146771037	0.894324853228963	0.996904024767802	0.837209302325581	0.960138648180243	0.97196261682243	0.927083333333333	0.938144329896907	0.791666666666667	0.105675146771037	0.951923076923077	0.928125	0.971698113207547	0.950653120464441	1	0.795454545454545	1	0.941747572815534	0.837209302325581	0.866504854368932	0.83448275862069	0.916600476568705	0.894736842105263	0.918840579710145	0.637078651685393	0.871720116618076	0.789473684210526	1	1	0.546218487394958	0.727272727272727	1	4.66	17	140	moderate
Aluexon:4837	chr12	69885316	69885429	+	4.12226767971946	0.0625	0.00909090909090909	0.0534090909090909	0.0276002841228463	0.0372564366051549	0.0321484606231745	0.0289027007402834	0.0144260821021657	0.0329007646842948	0.0225110387709556	0.021040036507258	0.0224358974358974	0.0217208220700868	0.0169411999600679	0.03054952049276	0.0415682602209243	0.036021743408107	0.0391323048396192	0.0332408691631993	0.0532527808109204	0.0369825012237423	0.0307633804807701	0.0403021518863931	0.0289914104929585	0.0343083483948074	0.0275668105259761	0.0415572902034088	0.0256474519632414	0.0625	0.00909090909090909	0.026890756302521	0.0360201202306465	0.0518518518518519	4.21	24	170	highest
Aluexon:487	chr10	120864821	120865005	+	0.909409701928697	0.75	0	0.510233918128655	0.452012383900929	0.447674418604651	0.575389948006932	0.598130841121495	0.75	0.65979381443299	0.401041666666667	0.653620352250489	0.451923076923077	0.640625	0.367924528301887	0.486211901306241	0.634868421052632	0.579545454545455	0.710843373493976	0.378640776699029	0.304651162790698	0.286407766990291	0.620689655172414	0.66878474980143	0.596491228070175	0.544927536231884	0.628089887640449	0.552478134110787	0.239766081871345	0.40625	0.545454545454545	0.378151260504202	0.727272727272727	0.333333333333333	10.04	14	169	high
Aluexon:50	chr1	19927279	19927463	+	195.774050263004	0.0558599032724335	0.00747061726186594	0.0483892860105676	0.0266733530211471	0.0424997201784532	0.0316352195174203	0.0399317833537156	0.0370939910579171	0.0343291827358724	0.0170947077301375	0.0144285289878741	0.00926732058455653	0.0459271343219922	0.0328454780590748	0.0329243121121766	0.0428727565418042	0.0217221149985567	0.0367290470506653	0.0234789745344768	0.0164898037935086	0.00747061726186594	0.00814426633218346	0.0268235054095511	0.0202485638773089	0.019117476148225	0.0267290124857558	0.0208212576575911	0.0116064125018606	0.0197748036149225	0.0403001539105887	0.00876657235729024	0.0558599032724335	0.0186206806036197	6.55	6	169	high
Aluexon:5008	chr17	37808003	37808096	+	65.4156633547633	0.00136904337858991	0	0.00136904337858991	0.000780589061065227	0.00104816137915277	0.000989977113178692	0.000847724139713451	0.000809907733993144	0.000421296620174069	0.000688037420211587	0.000629159093656158	0.00068185011521567	0.000820748098977919	0.00050209900163321	0.00101852196280041	0.000878611344991482	0.00021386665355537	0.000450698030469077	0.000431609670526177	0.000664462784231346	0.000385437483053796	0.000509164412408938	0.000995669731388152	0.00136904337858991	0.000789214371932654	0.000824591482287275	0.000877352639707927	0.000924480528765152	0.000848564302838988	0	0.000625338599211991	0.000550964187327824	0	6.79	10	74	lowest
Aluexon:5043	chr17	76492936	76493116	+	1.78153126826417	0.451151707704527	0	0.451151707704527	0.0557275541795666	0.104651162790698	0.103986135181976	0.0420560747663551	0.0104166666666667	0.0309278350515464	0.00520833333333333	0.144814090019569	0.288461538461538	0.203125	0.0188679245283019	0.0290275761973875	0.0230263157894737	0.0227272727272727	0	0.00970873786407767	0.00232558139534884	0.0509708737864078	0.0413793103448276	0.451151707704527	0.0350877192982456	0.00869565217391304	0.00898876404494382	0.0131195335276968	0.0116959064327485	0	0	0.0168067226890756	0	0	6.67	23	66	lowest
Aluexon:505	chr10	126450869	126451127	-	5.39532437171245	0.756157199785741	0.535646002204182	0.220511197581558	0.647142139747337	0.645109342195481	0.662529689050039	0.664208469396304	0.652041835990077	0.710988194431814	0.638824963675758	0.632511353533833	0.609471680716829	0.646569283483121	0.659050014117404	0.667755673159384	0.651417581609871	0.654951984140144	0.695341246627516	0.695167865950249	0.695157120035691	0.687839662520957	0.642081033206575	0.756157199785741	0.664772249685435	0.655030197538382	0.682689599612862	0.643875591587944	0.63452519454175	0.663824576919791	0.679260446577891	0.535646002204182	0.666216092862953	0.608961453487851	8.01	5	146	moderate
Aluexon:5055	chr18	6926439	6927583	-	1.56691992986558	1	0	1	0.00309597523219814	1	0.0190641247833622	0.00467289719626168	0.177083333333333	0.0206185567010309	0.0833333333333333	0.00195694716242661	0.0192307692307692	0.015625	0.462264150943396	0.00435413642960813	0.0131578947368421	0.625	0.0120481927710843	0	0.00697674418604651	0.00242718446601942	0	0.00476568705321684	0.0175438596491228	0.426086956521739	0.0595505617977528	0.0393586005830904	0.327485380116959	0.125	0.363636363636364	0	0.0909090909090909	0	11.32	8	242	highest
Aluexon:508	chr11	133589	133778	-	1.77638807714787	1	0.997617156473392	0.00238284352660845	1	1	0.998266897746967	1	1	1	1	1	1	1	1	1	1	1	1	1	1	1	1	0.997617156473392	1	1	1	1	1	1	1	1	1	1	3.83	9	185	highest
Aluexon:509	chr11	135175	135860	-	17.0485096434833	0.0239961016650247	0	0.0230941465247345	0.0105249646950474	0.00167108508570703	0.0088694663209896	0.00713532303163393	0.00538625930330777	0.00692753228582977	0.00931210982029975	0.0186050768447694	0.00955271522945661	0.0239961016650247	0.00885895124541165	0.0145129570645522	0.00491764597304517	0.00285607705663807	0.00172984510333908	0.00269924082115622	0.00117600396670164	0.00320341092843953	0.00329265592891844	0.000901955140290172	0.00313589303304972	0.00466640840809922	0.0048712258972778	0.0114002560395947	0.00310061602572855	0.00164473684210526	0.0181818181818182	0.00133751283200884	0.0123406005758947	0.0105090311986864	3.54	8	179	highest
Aluexon:5094	chr19	12723038	12723128	+	11.0053769725307	0.0703126837850555	0.00842391530427661	0.0618887684807789	0.013809482150669	0.0299678621107334	0.0158813472823834	0.0146601822986124	0.0136023774488115	0.0121405197398252	0.015477753387668	0.0703126837850555	0.0602296311009675	0.0333850018399747	0.0165212335879343	0.0196538983895443	0.0118614746301755	0.027169729564251	0.0100208942530583	0.00842391530427661	0.0145495100305869	0.0160902328483867	0.0156765991973139	0.0107014796037412	0.0140796856623486	0.0221611671606735	0.0290216661174806	0.0235548792588031	0.0134674052152823	0.0413453840535976	0.0159949727691663	0.0558042999058964	0.0210747576971486	0.0641008135631792	11.86	14	159	high
Aluexon:5114	chr19	49835311	49835553	-	0.0895382817066043	1	0.637209302325581	0.362790697674419	0.984520123839009	1	0.986135181975737	0.985981308411215	1	1	0.96875	0.898238747553816	1	0.984375	0.990566037735849	0.994194484760523	0.993421052631579	1	1	0.912621359223301	0.637209302325581	0.883495145631068	0.951724137931034	0.639396346306593	0.912280701754386	0.96231884057971	0.859550561797753	0.965014577259475	0.994152046783626	1	1	0.974789915966387	1	1	-0.79	6	87	lowest
Aluexon:516	chr11	539578	539724	+	1.66370543541788	1	0.378640776699029	0.621359223300971	0.978328173374613	1	0.708838821490468	0.85981308411215	0.916666666666667	0.969072164948454	0.890625	0.643835616438356	0.971153846153846	0.93125	0.971698113207547	0.538461538461538	0.782894736842105	0.977272727272727	0.807228915662651	1	0.555813953488372	0.378640776699029	0.820689655172414	0.933280381254964	0.929824561403509	0.739130434782609	0.864044943820225	0.768221574344023	0.906432748538012	0.96875	0.727272727272727	0.73109243697479	0.909090909090909	1	7.28	19	64	lowest
Aluexon:517	chr10	135304724	135304821	+	0.353594389246055	1	0.162426614481409	0.837573385518591	0.944272445820433	0.837209302325581	0.688041594454073	0.789719626168224	0.802083333333333	0.927835051546392	0.875	0.162426614481409	0.903846153846154	0.825	0.952830188679245	0.849056603773585	0.75	0.761363636363636	0.963855421686747	0.941747572815534	0.53953488372093	0.565533980582524	0.848275862068966	0.625893566322478	0.947368421052632	0.866666666666667	0.525842696629213	0.737609329446064	0.929824561403509	0.84375	0.909090909090909	0.411764705882353	0.636363636363636	1	5.66	15	129	moderate
Aluexon:519	chr11	3002932	3003029	-	0.624313267095266	0.714285714285714	0.31984793917567	0.374596505268774	0.56859059413239	0.593484874298828	0.534764676879062	0.613239875389408	0.469974816849817	0.61953853706431	0.530022321428571	0.450001776234114	0.510782967032967	0.509568452380952	0.568553459119497	0.567390583936302	0.563658545401966	0.624819624819625	0.619391853126793	0.546278317152104	0.656477605082256	0.527607268958827	0.520804597701149	0.457342204991236	0.554073898810741	0.58744065917979	0.512258135123304	0.561750982992585	0.452436647173489	0.323775183150183	0.454545454545455	0.31984793917567	0.505050505050505	0.694444444444444	5.72	5	85	lowest
Aluexon:5190	chr22	41256680	41256795	+	4.51373465809468	1	0.5	0.459302325581395	0.839009287925697	0.959302325581395	0.845753899480069	0.841121495327103	0.854166666666667	0.855670103092783	0.859375	0.743639921722113	0.884615384615385	0.8375	0.80188679245283	0.825834542815675	0.842105263157895	0.75	0.855421686746988	0.718446601941748	0.82093023255814	0.701456310679612	0.841379310344828	0.737092930897538	0.807017543859649	0.808695652173913	0.837078651685393	0.800291545189504	0.859649122807018	0.9375	0.636363636363636	0.857142857142857	0.727272727272727	0.5	3.12	14	198	highest
Aluexon:521	chr11	3382973	3383119	-	6.93793103448276	0.732221906521143	0.211450797613388	0.520771108907755	0.407422522652207	0.211450797613388	0.39857649002681	0.382716934104847	0.429906242143255	0.395556262792794	0.488412476398297	0.462440485281915	0.493628025340658	0.500246963046258	0.464526500795389	0.437871803715312	0.4136318270888	0.551273422570343	0.457236475790771	0.470365945030023	0.646418872239496	0.266198171446717	0.374202044865377	0.732221906521143	0.408421039574845	0.52138574684549	0.47623824727913	0.469950081756758	0.424491041323534	0.452197332820327	0.603706757404337	0.543017490920041	0.502897674221204	0.516272256028848	8.6	7	181	highest
Aluexon:5224	chr1	3782846	3782960	+	4.05657510227937	0.415012667644247	0.197342995169082	0.217669672475164	0.330506174074132	0.386368049585074	0.3042331062447	0.32205355862629	0.384068376975184	0.394488437288143	0.289721596138138	0.244030337181103	0.258317664256908	0.307039016907723	0.340885890980278	0.3874416628108	0.360180249128182	0.248969444738718	0.350088847421129	0.322168566603889	0.376833801140447	0.363515101742898	0.269030480925581	0.389303794096355	0.31003647122201	0.308896955978581	0.278217088899655	0.299042603278635	0.354448428112291	0.33615360742199	0.404993544467229	0.342581296881841	0.415012667644247	0.197342995169082	8.1	5	98	lowest
Aluexon:523	chr11	3383206	3383262	-	4.22454704850964	0.433738250544973	0.0454545454545455	0.341637844491079	0.248647187703203	0.0921004060538944	0.140107284572962	0.152237616399837	0.229534598707393	0.119286945787855	0.202948695250279	0.0998767624575265	0.235224422522377	0.228896327343589	0.229966108315165	0.140888188034639	0.203381133456134	0.270375899775811	0.193134446810451	0.118943428935235	0.206629285287949	0.172883438241767	0.167610950962611	0.203586109323497	0.159809988258187	0.179354596456156	0.15928576328633	0.173773809492363	0.187215505643348	0.206015859140859	0.141889330476287	0.433738250544973	0.167621920563097	0.0979689366786141	4.61	7	181	highest
Aluexon:5231	chr1	26128505	26128606	+	38.2665108123904	0.00264247385742927	0	0.00264247385742927	0.000571706164900115	0.000895707120057325	0.000473430307595769	0.000699821848702319	0.00161721098584657	0.00133652725768264	0.000259773105372703	0.000811902588984739	0.0002465483234714	0.00048229669683078	0.000975094634889643	0.000629075103224001	0.000855771054412238	0	0.0010331645669392	0.000489707599009196	0.00264247385742927	0.00102770252734338	0.000497541198149066	0.000697805008668896	0	0.00106912657587022	0.000534521380669423	0.000742368066055665	0.000225826838593469	0.000351123595505618	0.00227272727272727	0	0.00233100233100233	0	4.19	15	149	high
Aluexon:5233	chr1	28056741	28056842	+	10.2475745178258	0.0555790748305725	0	0.0453783567888535	0.031126011887779	0.0555790748305725	0.0225685704030031	0.0267252023392053	0.0311635449148979	0.0230526060172006	0.0299300897928577	0.015671524604555	0.0336576354193644	0.027750385029837	0.0339286041667298	0.0174573092627712	0.0284084795895055	0.0256180480457993	0.0210828512610141	0.0226037216987676	0.010200718041719	0.0183318720886782	0.0281631728033494	0.0172421547821241	0.0326353726607178	0.0241584559436934	0.0219427660148403	0.0252275197254034	0.0366140396919375	0.0411531071585419	0.0254774637127578	0.0416270772672157	0.0272895082332469	0.0298039215686275	5.5	10	103	low
Aluexon:5238	chr1	41178357	41178491	+	51.2576271186441	0.00931443450513606	0.00231993843477097	0.00699449607036509	0.00592293550118567	0.0042323180910942	0.00517518019823615	0.0068390105988275	0.00441781775216487	0.00537519941138605	0.00478821813965065	0.0062954421275258	0.00833972381111145	0.0082785735600128	0.00879624325912793	0.00524362399481822	0.0068840340589574	0.00397606993013999	0.00728635338344205	0.00554013516615921	0.00343128934065175	0.00527892567925695	0.00234650414983607	0.00732345658151758	0.00713780906649137	0.00612425144055378	0.00889437783731511	0.00559916762541173	0.00439334620237714	0.00727691354077536	0.00231993843477097	0.00931443450513606	0.00315543422744825	0.00566839076105796	11.95	24	105	low
Aluexon:5251	chr1	179418204	179418346	+	0.416481589713618	0.673814997263273	0	0.673814997263273	0.490343505823382	0.306184174208018	0.133448873483536	0.181308411214953	0.0729166666666667	0.195876288659794	0.114583333333333	0.0750163078930202	0.125	0.263214285714286	0.165094339622642	0.0493468795355588	0.266447368421053	0.159090909090909	0.120481927710843	0.572445677300046	0.0511627906976744	0.0485436893203883	0.673814997263273	0.167593328038125	0.175438596491228	0.104347826086957	0.18521847690387	0.0626822157434402	0.172514619883041	0.21875	0	0.131652661064426	0.0909090909090909	0	7.04	14	197	highest
Aluexon:5257	chr1	207234165	207234273	+	12.0250146113384	0.0771747379878868	0.0101010101010101	0.0670737278868767	0.0330342043857472	0.0181985927654544	0.0349331918590093	0.0496162215494323	0.0338661176367271	0.0289865964788565	0.0291511376413672	0.0361030080231921	0.0722459928112695	0.039034828403367	0.0445397369925672	0.0335344238771134	0.0379221545646089	0.0453425263797218	0.0192556749039647	0.0341014383198845	0.01629455235195	0.036271629954489	0.020083064834038	0.0219588868132926	0.0403960701377164	0.0491514703595563	0.0253350645086193	0.027652437154826	0.0390686464834417	0.026561270508936	0.0101010101010101	0.0771747379878868	0.0365472910927456	0.0555555555555556	3.81	7	154	high
Aluexon:5258	chr1	207513734	207513851	+	218.418585622443	0.35278954818154	0.082640776260103	0.270148771921437	0.171264423523266	0.082640776260103	0.222924203405449	0.215176039192549	0.215841639253038	0.222360736379142	0.161865602353848	0.0880729650313432	0.107385503363457	0.10730577729339	0.167003137730828	0.35278954818154	0.304453025913125	0.121084566197931	0.304354804936865	0.124655531079305	0.33298544830438	0.211801202480422	0.111793618977552	0.268780769612293	0.112270285643106	0.216943344377372	0.162681973725852	0.200665494346186	0.136552843222505	0.167144481828903	0.208643955774571	0.118698109849001	0.251540743743552	0.170183372739828	5.01	10	153	high
Aluexon:5261	chr1	240634952	240635751	+	22.9386323787259	1	0.050880626223092	0.949119373776908	0.78328173374613	1	0.745233968804159	0.747663551401869	0.65625	1	0.71875	0.050880626223092	0.173076923076923	0.503125	0.886792452830189	0.365747460087083	1	0.647727272727273	0.951807228915663	1	0.334883720930233	0.194174757281553	0.903448275862069	1	0.736842105263158	0.953623188405797	0.693258426966292	0.660349854227405	0.730994152046784	0.8125	0.454545454545455	0.0756302521008403	0.727272727272727	0.833333333333333	0.59	14	76	lowest
Aluexon:5263	chr10	11794134	11794251	+	80.3853886616014	0.0112277263641427	0	0.00990656603361364	0.00504968933208665	0.0112277263641427	0.00477359156693234	0.00503798603901391	0.00561282884662241	0.00873644630069248	0.00309655312636664	0.00372692543094614	0.00629737778165671	0.00309319546791564	0.00745381520399644	0.00502311176441894	0.00877955737593218	0.00330670356126346	0.00876229975709059	0.00603139912529652	0.00132116033052908	0.00212123240354064	0.00261164873219344	0.00598737880852464	0.00859523357249403	0.00488606391914187	0.00704846541517833	0.00424285800170213	0.00443062746706583	0.00202830346770257	0.00537847516883466	0.00246056724574557	0.00945385762695565	0.00222222222222222	2.77	21	105	low
Aluexon:5264	chr10	15098821	15098979	+	7.2551724137931	0.784343434343434	0	0.727649703718138	0.210383802643865	0.0566937306252962	0.30484826651963	0.284490599048002	0.187306521362882	0.140942907095918	0.149502407314907	0.459236942575465	0.423660235423603	0.377033780012714	0.0927672955974843	0.271234445652094	0.290997538572011	0.150068113704477	0.217244316870407	0.191101641185804	0.0880066445182724	0.144680158029673	0.244970623246485	0.15897526266867	0.198852059533174	0.124879148679908	0.192461470275621	0.134007009696953	0.0805068226120858	0.254502962315462	0.266666666666667	0.146653398201386	0.438114915387643	0.784343434343434	8.28	8	188	highest
Aluexon:5265	chr10	15144215	15144333	+	6.3728813559322	0.749271139983007	0.555944495324424	0.193326644658584	0.594743059929412	0.749271139983007	0.59034448685135	0.583785298527537	0.608247896093156	0.656608014856939	0.572293710432153	0.60631151561193	0.581743870073102	0.585249742836023	0.593999688465947	0.562921579042023	0.56753429481181	0.577350613086752	0.602866174243904	0.698106092076872	0.665638133877158	0.619799967587846	0.573013691272596	0.686106079054045	0.575018486108812	0.555944495324424	0.589047460392865	0.569036892490765	0.597070294973158	0.610535343103475	0.634382930552859	0.622503873265292	0.580598649638194	0.636946131703674	11.99	19	175	highest
Aluexon:5266	chr10	21840743	21840848	+	5.74190531852718	0.134750098386462	0.0195788455417195	0.115171252844742	0.0758489313358174	0.0577860372542925	0.114121334246658	0.0788123790073719	0.071380996012928	0.0718107106827544	0.0697989464866637	0.0573891747474109	0.0483779139081709	0.0699754277074081	0.0672801559146378	0.10202598934541	0.0941688068246796	0.0561932095211545	0.0936074634869816	0.0385691562204232	0.0706547973989834	0.040896693651548	0.0430569024460313	0.0195788455417195	0.0597207164858238	0.0613125686956446	0.0701425038048536	0.077655801117517	0.0560155719150342	0.05181375959408	0.134750098386462	0.0446804555408867	0.073010323010323	0.0793650793650794	12.03	13	130	moderate
Aluexon:5271	chr10	71052012	71052104	+	2.92682641729982	0.00158427809026763	0	0.00158427809026763	0	0.00158427809026763	0	0	0	0	0	0	0	0	0	0	0	0	0	0	0	0	0	0.00079428117553614	0	0	0	0	0	0	0	0	0	0	9.32	9	161	high
Aluexon:5274	chr10	77058708	77058830	+	0.742022209234366	0.270803287031357	0	0.270803287031357	0.154035242962893	0.136046511627907	0.062128859009275	0.065086782376502	0.116450563325563	0.0154639175257732	0.0619791666666667	0.00391389432485323	0.142437770562771	0.14858125045632	0.109067085953878	0.0791942199352769	0.0224780701754386	0.109848484848485	0.0953241537578887	0.029126213592233	0.135173741660581	0.0524676375404531	0.0984564860426929	0.0221150573017134	0.0175438596491228	0.0523671497584541	0.042334581772784	0.123064921187208	0.270803287031357	0.172473155929038	0	0.108683473389356	0.121212121212121	0.0333333333333333	10.5	16	125	moderate
Aluexon:5285	chr11	33078132	33078267	+	14.2509643483343	0.11854998000767	0.00909090909090909	0.100171068945833	0.0453696411701793	0.0742848899910695	0.0309008809389769	0.0352448670243217	0.0386336118711749	0.0279577321759649	0.0403388589055972	0.0273470283804571	0.0394227239222609	0.0422971631009309	0.0299816080709676	0.0299115121380211	0.0679262963498372	0.109286185900773	0.041459350134705	0.0272792037869048	0.0382988567226275	0.0408675263033608	0.0418824245923251	0.0490357225143389	0.0330865437456252	0.0654889454512585	0.0316131816796159	0.0293841444932565	0.0501465819153061	0.117499547498907	0.0183789110618379	0.11854998000767	0.0420084526803894	0.0224137931034483	1.73	7	192	highest
Aluexon:5297	chr11	111395606	111395686	+	4.37533606078317	0.139501305104674	0	0.139501305104674	0.0648095067986709	0.0884639224501297	0.0131715771230503	0.00233644859813084	0.0138888888888889	0.0195876288659794	0	0.000255253977707819	0	0.139501305104674	0.029874213836478	0.00725689404934688	0.00657894736842105	0.0170454545454545	0.0350736278447122	0.0328032713526717	0.00232558139534884	0.000809061488673139	0	0.0671747706673777	0	0.00579710144927536	0.0105357433642729	0.0102040816326531	0.0116959064327485	0	0	0.00840336134453781	0.134141414141414	0.136097980232058	10.74	9	155	high
Aluexon:5298	chr11	111963802	111963931	+	239.63658679135	0.00210876726354541	0.000356887937187723	0.00175187932635768	0.0010744503988787	0.000953537654887421	0.00120867760684966	0.000983401575645147	0.00134061113726397	0.000725649148884764	0.00101621396981789	0.00210876726354541	0.00184975017991525	0.00129437316167986	0.00115861943537459	0.000823104574471454	0.00141976818256267	0.0013671289828267	0.000918453169481301	0.00120695434798945	0.00110736521476804	0.00105703218459391	0.000948848629798577	0.00128972763749873	0.00120323637721549	0.00119571649041642	0.00180918100895776	0.00145127510306251	0.00142459583610868	0.000952630281346317	0.000839900887193807	0.000932129332475903	0.000658195637629418	0.000356887937187723	5.78	24	86	lowest
Aluexon:5301	chr11	126142371	126142575	+	1.62361192285213	0.214493355481728	0	0.214493355481728	0.0268159257323344	0.214493355481728	0.0454389150229705	0.0203382287494437	0.0251984126984127	0.0675503190967108	0.0206123737373737	0.016562606777871	0.0820512820512821	0.0857104874292374	0.0558550464210842	0.0559184002580229	0.0283812707375727	0.0401515151515152	0.0763052208835341	0.0280362571624708	0.0234108527131783	0.0629334257975035	0.0278405502543434	0.0249847301751333	0.0380116959064327	0.0387715665976536	0.019888126854419	0.029770003239391	0.0380116959064327	0.03125	0.0909090909090909	0.0549019607843137	0	0	7.5	6	141	moderate
Aluexon:5303	chr11	134242322	134242490	+	16.1860900058445	0.0769230769230769	0.00750750750750751	0.0518901461209154	0.018656205520044	0.0557222196611723	0.0188531011331818	0.0275576989816808	0.0236637127113723	0.0184548580316137	0.0213662208641247	0.0189048434289523	0.0593976536284229	0.0157646939331832	0.0321248980707522	0.0173972016360143	0.021129156450891	0.0213067232832239	0.0212962319806605	0.0203468039374255	0.0240548598688134	0.0153472043534865	0.0101902936542583	0.0135300797227035	0.0206823626440561	0.0260871258522364	0.035856158159068	0.0195421275877787	0.0260338761222964	0.00802559527630762	0.010064481229795	0.0100840336134454	0.00750750750750751	0.0412434046021832	6.49	11	63	lowest
Aluexon:5307	chr12	32777591	32777683	+	20.8053769725307	0.0421854557962103	0.00432900432900433	0.037856451467206	0.0213601609373322	0.0421854557962103	0.0204003219760287	0.0199285138248905	0.0150302285126419	0.0199550816848179	0.0203536889151514	0.0189696660919352	0.0227761030725054	0.0343835747886168	0.0257857963841293	0.0281712314538063	0.0230610545324728	0.032443345584243	0.0165489476738049	0.0300024057056868	0.0282980281920306	0.0313170288704758	0.017666221860312	0.0230762353756312	0.0152356366533255	0.0160317262279246	0.0161731710511659	0.0191143172746409	0.0167470020226073	0.0361286531359106	0.00478468899521531	0.018320240104233	0.00432900432900433	0.0390804597701149	9.74	11	161	high
Aluexon:5309	chr12	56974060	56974157	+	1.50637054354179	1	0.168067226890756	0.806932773109244	0.860681114551084	0.558139534883721	0.861351819757366	0.817757009345794	0.729166666666667	0.804123711340206	0.510416666666667	0.174168297455969	0.653846153846154	0.975	0.745283018867924	0.654571843251089	0.838815789473684	0.511363636363636	0.855421686746988	0.495145631067961	0.330232558139535	0.633495145631068	0.503448275862069	0.378872120730739	0.807017543859649	0.689855072463768	0.58876404494382	0.651603498542274	0.345029239766082	0.59375	0.545454545454545	0.168067226890756	0.636363636363636	0.666666666666667	4	20	103	low
Aluexon:5317	chr12	110654511	110654636	+	1.75464640561075	1	0.13894324853229	0.86105675146771	0.96594427244582	0.953488372093023	0.65684575389948	0.803738317757009	0.875	1	0.598958333333333	0.13894324853229	0.682692307692308	0.703125	0.971698113207547	0.918722786647315	0.917763157894737	0.590909090909091	0.951807228915663	0.990291262135922	0.388372093023256	0.492718446601942	0.655172413793103	0.629864972200159	0.842105263157895	0.788405797101449	0.641573033707865	0.723032069970845	0.473684210526316	0.78125	1	0.34453781512605	0.909090909090909	1	6.93	13	105	low
[truncated: 265 more rows]
