# Supplementary material for: Splicing repression allows the gradual emergence of new Alu-exons in primate evolution
Source: eLife. 2016 Nov 18;5:e19545. doi: 10.7554/eLife.19545 (PMC5115870; doi:10.7554/eLife.19545)
Supplement: Figure 5—source data 1. — We merged all Alu-exons identified from RNAseq data and annotated in UCSC (6731 exons), and filtered for non-overlapping exons. If any two exons overlapped, we retained the larger exon. This created a list of 6309 Alu-exons for which we selected the 3' splice site and mapped orthologues positions in four primate genomes. For each 3'splice site (if present), we predicted the splice site strength using MaxEntScan (Yeo and Burge, (2004) and searched for the longest U-tract within the Alu element. The table lists in order: Alu-exon co-ordinates (in hg19), and the annotation by UCSC as alternative or constitutive exon, if not present the exon is annotated as cryptic exon. Next, the furthest species in which we could identify the orthologous position, the exonisation group of the 3' splice site as defined in Figure 5 (see Materials and methods for details), the coordinates, repeat family, substitution group of the Alu element the exon arises from (in hg19), as well as the position, predicted strength of the 3' splice site and longest U-tract of the Alu element in human (hg19), in chimpanzee (panTro4), in gibbon (nomLeu1), in rhesus macaque (rheMac3) and in marmoset (calJac3). All 3' splice site positions start with the −2 position of the canonical 3' splice site (the AG nucleotide) consensus. DOI: http://dx.doi.org/10.7554/eLife.19545.019 [file elife-19545-fig5-data1.xlsx]

## Sheet: complete list of Alu-exons 
	Aluexon					Alu Element				Human hg19 3' splice site				Chimp panTro4 3' splice site				Gibbon nomLeu1 3' splice site				Rhesus rheMac3 3' splice site				Marmoset calJac3 3' splice site
Aluexon ID	Coordinates	UCSC/RefSeq Exon Type	Furthest Species Lifted Over to	Path of exonisation		Coordinates	Alu Family	grouping by substitutions from Alu consensus sequence		Coordinates	3'SS Score	Max U Track Lenght		Coordinates	3'SS Score	Max U Track Lenght		Coordinates	3'SS Score	Max U Track Lenght		Coordinates	3'SS Score	Max U Track Lenght		Coordinates	3'SS Score	Max U Track Lenght
Aluexon:1	chr1:146386:146509:-	cryptic	hg19	NA		chr1:146228:146522:+	AluJr	highest		chr1:146509:146510:-	10.29	7		NA	NA	NA		NA	NA	NA		NA	NA	NA		NA	NA	NA
Aluexon:100	chr1:39989479:39989568:-	cryptic	hg19	NA		chr1:39989547:39989646:+	FLAM_C	high		chr1:39989568:39989569:-	4.51	5		NA	NA	NA		NA	NA	NA		NA	NA	NA		NA	NA	NA
Aluexon:1002	chr14:30921074:30921126:-	cryptic	rheMac3	Emerging Exon		chr14:30920917:30921228:+	AluSc8	low		chr14:30921126:30921127:-	-12.1	7		chr14:29325173:29325174:-	-11.86	7		GL397280:9618551:9618552:-	-11.59	7		chrUn_JH290359:397036:397037:+	-11.59	7		NA	NA	NA
Aluexon:1003	chr14:31552730:31552851:+	alternative	calJac3	Emerging Exon		chr14:31552702:31552989:-	AluJo	moderate		chr14:31552730:31552731:+	2.3	26		chr14:29957179:29957180:+	2.3	21		GL397280:10276124:10276125:+	2.3	21		chr7:93793184:93793185:+	0.82	13		chr10:55285815:55285816:+	-0.15	8
Aluexon:1004	chr14:31896441:31896998:-	cryptic	rheMac3	Emerging Exon		chr14:31896725:31897024:+	AluSg	lowest		chr14:31896998:31896999:-	-5.04	19		chr14:30314308:30314309:-	3.01	20		GL397280:10628962:10628963:-	3.2	17		chr7:94143513:94143514:-	2.82	11		NA	NA	NA
Aluexon:1005	chr14:31915244:31916775:-	cryptic	calJac3	Emerging Exon		chr14:31916744:31917049:+	AluSc8	lowest		chr14:31916775:31916776:-	-7.28	10		chr14:30332579:30332580:-	-8.25	10		GL397292:7937977:7937978:-	-7.28	10		chr7:94162649:94162650:-	-6.69	9		chr10:55657432:55657433:-	-7.56	5
Aluexon:1007	chr14:31891052:31891172:+	alternative	calJac3	Emerging Exon		chr14:31891026:31891213:-	FAM	moderate		chr14:31891052:31891053:+	3.92	17		chr14:30308368:30308369:+	3.92	14		GL397280:10622719:10622720:+	9.64	10		chr7:94137633:94137634:+	3.92	10		chr10:55624843:55624844:+	2.73	8
Aluexon:1008	chr14:31891062:31891172:+	alternative	calJac3	Emerging Exon		chr14:31891026:31891213:-	FAM	moderate		chr14:31891062:31891063:+	-22.27	17		chr14:30308378:30308379:+	-22.27	14		GL397280:10622729:10622730:+	-21.13	10		chr7:94137643:94137644:+	-22.27	10		chr10:55624853:55624854:+	-21.52	8
Aluexon:1009	chr14:24767818:24768077:+	alternative	calJac3	Constant Exon		chr14:24767782:24767950:-	AluJo	moderate		chr14:24767818:24767819:+	7.43	8		chr14:23149625:23149626:+	7.07	11		GL397280:3439488:3439489:+	7.07	11		chr7:86527018:86527019:+	2.22	15		chr10:48336885:48336886:+	7.76	7
Aluexon:1010	chr14:21976278:21976377:-	cryptic	calJac3	Constant Exon		chr14:21976127:21976406:+	AluJo	highest		chr14:21976377:21976378:-	4.91	5		chr14:20402741:20402742:-	6.02	5		GL397280:718552:718553:-	-3.46	7		chr7:83593127:83593128:-	4.17	7		chr10:45679615:45679616:-	4.84	16
Aluexon:1011	chr14:21977626:21977695:-	cryptic	calJac3	Emerging Exon		chr14:21977603:21977859:+	AluJr4	highest		chr14:21977695:21977696:-	-19.69	7		chr14:20404063:20404064:-	-21.84	7		GL397280:719732:719733:-	-22.17	7		chr7:83594731:83594732:-	-22.17	7		chr10:45680883:45680884:-	-21.71	5
Aluexon:1012	chr14:35403223:35403337:-	cryptic	nomLeu1	Constant Exon		chr14:35403076:35403372:+	AluSc	moderate		chr14:35403337:35403338:-	3.06	18		chr14:33838522:33838523:-	-5.69	18		GL397292:11465572:11465573:-	3.01	13		NA	NA	NA		NA	NA	NA
Aluexon:1013	chr14:37688756:37688894:+	alternative	calJac3	Constant Exon		chr14:37688561:37688871:-	AluJo	highest		chr14:37688756:37688757:+	9.6	7		chr14:36179806:36179807:+	9.6	7		GL397292:13698934:13698935:+	0.96	7		chr7:100080553:100080554:+	7.15	NA		chr10:61824639:61824640:+	8.7	9
Aluexon:1014	chr14:37946122:37946265:+	cryptic	nomLeu1	Emerging Exon		chr14:37946100:37946404:-	AluSx	low		chr14:37946122:37946123:+	-4.76	23		chr14:36442839:36442840:+	-4.76	24		GL397292:13974848:13974849:+	-5.41	15		NA	NA	NA		NA	NA	NA
Aluexon:1015	chr14:39908503:39909440:+	cryptic	calJac3	Emerging Exon		chr14:39908476:39908754:-	AluJr4	highest		chr14:39908503:39908504:+	3.55	8		chr14:38439050:38439051:+	3.55	8		GL397292:15908824:15908825:+	-18.95	8		chr7:102303461:102303462:+	-17.03	8		chr10:64124609:64124610:+	-7.25	10
Aluexon:1016	chr14:39591109:39591116:+	alternative	calJac3	Emerging Exon		chr14:39590910:39591224:-	AluSq2	low		chr14:39591109:39591110:+	3.74	14		chr14:38118006:38118007:+	3.74	10		GL397292:15602735:15602736:+	3.74	8		chr7:101979884:101979885:+	3.12	14		chr10:63774634:63774635:+	-15.9	19
Aluexon:1017	chr14:45602526:45602599:-	cryptic	calJac3	Emerging Exon		chr14:45602399:45602688:+	AluSc8	lowest		chr14:45602599:45602600:-	-13.01	7		chr14:44027726:44027727:-	-13.01	7		GL397292:20648446:20648447:-	-13.23	7		chr7:108219822:108219823:-	-13.01	6		chr10:69704610:69704611:-	-16.49	15
Aluexon:1018	chr14:50166779:50166905:+	alternative	calJac3	Emerging Exon		chr14:50166748:50167009:-	AluSz	lowest		chr14:50166779:50166780:+	-29.06	17		chr14:48603182:48603183:+	-29.06	20		GL397312:282440:282441:+	-26.48	16		chr7:112711221:112711222:+	-29.47	15		chr10:74260494:74260495:+	-24.99	10
Aluexon:1019	chr14:50264159:50264183:-	cryptic	rheMac3	Constant Exon		chr14:50264068:50264375:+	AluY	lowest		chr14:50264183:50264184:-	6.73	8		chr14:48711086:48711087:-	6.73	8		GL397312:384541:384542:-	6.73	6		chr7:112811482:112811483:-	6.73	10		NA	NA	NA
Aluexon:102	chr1:39379210:39379298:+	cryptic	nomLeu1	Evolving Exon		chr1:39379193:39379318:-	FLAM_A	moderate		chr1:39379210:39379211:+	10.16	14		chr1:39149476:39149477:+	10.07	18		GL397355:3802564:3802565:+	7.73	7		NA	NA	NA		NA	NA	NA
Aluexon:1020	chr14:23444916:23445053:-	cryptic	nomLeu1	Evolving Exon		chr14:23444787:23445073:+	AluY	lowest		chr14:23445053:23445054:-	4.3	14		chr14:21881088:21881089:-	4.74	25		GL397280:2149544:2149545:-	2.3	32		NA	NA	NA		NA	NA	NA
Aluexon:1021	chr14:51815223:51815276:+	constitutive	calJac3	Constant Exon		chr14:51815199:51815265:-	AluJo	low		chr14:51815223:51815224:+	4.52	8		chr14:50286722:50286723:+	4.52	8		GL397312:2010893:2010894:+	4.42	11		chr7:114366394:114366395:+	4.19	16		chr10:75922261:75922262:+	4.15	5
Aluexon:1022	chr14:53108024:53108092:-	cryptic	nomLeu1	Emerging Exon		chr14:53108037:53108352:+	AluY	lowest		chr14:53108092:53108093:-	-4.69	19		chr14:51588519:51588520:-	-12.65	11		GL397312:3302937:3302938:-	-10.39	14		NA	NA	NA		NA	NA	NA
Aluexon:1024	chr14:24579501:24580297:+	cryptic	calJac3	Constant Exon		chr14:24579328:24579612:-	AluJb	high		chr14:24579501:24579502:+	7.64	13		chr14:22956399:22956400:+	7.86	13		NA	NA	NA		chr7:86331010:86331011:+	7.36	13		chr10:48152684:48152685:+	8.64	26
Aluexon:1025	chr14:53329309:53329377:-	cryptic	rheMac3	Emerging Exon		chr14:53329104:53329402:+	AluJo	high		chr14:53329377:53329378:-	-27.31	6		chr14:51814380:51814381:-	-23.1	6		GL397312:3559287:3559288:-	-27.18	6		chr7:115856660:115856661:-	-27.56	5		NA	NA	NA
Aluexon:1026	chr14:53198402:53198428:+	cryptic	rheMac3	Emerging Exon		chr14:53198151:53198452:-	AluSc	lowest		chr14:53198402:53198403:+	-12.08	21		chr14:51681631:51681632:+	-12.08	18		GL397312:3404439:3404440:+	-14.91	10		chr8:77704116:77704117:-	-7.46	8		NA	NA	NA
Aluexon:1027	chr14:53240332:53241698:+	cryptic	calJac3	Emerging Exon		chr14:53240059:53240354:-	AluSz	lowest		chr14:53240332:53240333:+	-1.62	15		chr14:51723617:51723618:+	-1.62	12		GL397312:3445858:3445859:+	-1.86	10		chr8:77657563:77657564:-	-10.55	13		chr10:77340539:77340540:+	-6.72	5
Aluexon:1029	chr14:53242582:53242764:-	cryptic	calJac3	Emerging Exon		chr14:53242613:53242906:+	AluJb	highest		chr14:53242764:53242765:-	1.53	6		chr14:51726051:51726052:-	1.53	5		GL397312:3448335:3448336:-	3.76	8		chr8:77655120:77655121:+	-2.06	10		chr10:77342940:77342941:-	-5.23	8
Aluexon:103	chr1:36857959:36858088:-	cryptic	calJac3	Evolving Exon		chr1:36857974:36858108:+	FLAM_C	high		chr1:36858088:36858089:-	10.46	5		chr1:36608506:36608507:-	10.46	5		GL397355:1284505:1284506:-	-2.61	5		chr1:39441141:39441142:-	9.03	5		chr7:70760219:70760220:-	8.36	17
Aluexon:1030	chr14:54994500:54994599:+	cryptic	calJac3	Emerging Exon		chr14:54994470:54994758:-	AluJb	highest		chr14:54994500:54994501:+	10.31	13		chr14:53475787:53475788:+	10.31	12		GL397312:5272511:5272512:+	1.95	18		chr7:117551062:117551063:+	5.28	8		chr10:79129504:79129505:+	-7.3	5
Aluexon:1031	chr14:54989866:54989961:+	cryptic	calJac3	Constant Exon		chr14:54989689:54989985:-	AluSx	low		chr14:54989866:54989867:+	4.73	8		chr14:53471149:53471150:+	4.73	8		GL397312:5268047:5268048:+	-4.89	21		chr7:117546211:117546212:+	5.54	19		chr10:79125192:79125193:+	5.2	8
Aluexon:1032	chr14:55615312:55615402:-	alternative	calJac3	Constant Exon		chr14:55615291:55615418:+	FLAM_A	high		chr14:55615402:55615403:-	4.71	5		chr14:54119086:54119087:-	4.71	5		GL397312:5909326:5909327:-	3.06	5		chr7:118178187:118178188:-	3.88	5		chr10:79773518:79773519:-	4.46	5
Aluexon:1033	chr14:56022485:56026492:-	alternative	rheMac3	Constant Exon		chr14:56026214:56026504:+	AluSz	low		chr14:56026492:56026493:-	7.93	8		chr14:54537861:54537862:-	11.32	14		GL397312:6348976:6348977:-	11.35	12		chr7:118582256:118582257:-	11.48	20		NA	NA	NA
Aluexon:1034	chr14:56068473:56068596:+	alternative	calJac3	Constant Exon		chr14:56068457:56068753:-	AluSz6	high		chr14:56068473:56068474:+	12.52	7		chr14:54577780:54577781:+	12.52	7		GL397312:6401259:6401260:+	11.82	7		chr7:118625927:118625928:+	11.82	7		chr10:80271686:80271687:+	11.63	8
Aluexon:1035	chr14:57086074:57086276:+	cryptic	calJac3	Evolving Exon		chr14:57085900:57086180:-	AluJo	highest		chr14:57086074:57086075:+	10.48	10		chr14:55593268:55593269:+	9.81	9		GL397312:7436303:7436304:+	9.81	9		chr7:119660776:119660777:+	10.07	16		chr10:81417121:81417122:+	5.96	9
Aluexon:1036	chr14:57192608:57192705:-	cryptic	rheMac3	Evolving Exon		chr14:57192451:57192762:+	AluSp	lowest		chr14:57192705:57192706:-	7.01	29		chr14:55698634:55698635:-	7.01	15		GL397312:7546465:7546466:-	5.21	11		chr7:119755998:119755999:-	5.41	24		NA	NA	NA
Aluexon:1037	chr14:35519237:35519579:+	cryptic	calJac3	Constant Exon		chr14:35519217:35519514:-	AluSz	moderate		chr14:35519237:35519238:+	3.2	7		chr14:33958543:33958544:+	3.2	7		GL397292:11573854:11573855:+	7.66	8		chr7:97885363:97885364:+	1.63	8		chr10:59415302:59415303:+	3.06	13
Aluexon:1038	chr14:35575571:35575728:+	alternative	rheMac3	Constant Exon		chr14:35575556:35575863:-	AluSx	low		chr14:35575571:35575572:+	3.93	9		chr14:34016974:34016975:+	9.42	7		GL397292:11634026:11634027:+	4.17	7		chr7:97941833:97941834:+	4.37	8		NA	NA	NA
Aluexon:1039	chr14:35743541:35747755:+	cryptic	calJac3	Evolving Exon		chr14:35743348:35743600:-	AluJb	highest		chr14:35743541:35743542:+	10.07	17		chr14:34197732:34197733:+	10.07	23		GL397292:11810779:11810780:+	10.07	24		NA	NA	NA		chr10:59668655:59668656:+	8.22	13
Aluexon:104	chr1:40037279:40037377:-	cryptic	rheMac3	Evolving Exon		chr1:40037282:40037548:+	AluJr	high		chr1:40037377:40037378:-	8.4	7		chr1:39843760:39843761:-	8.4	7		GL397355:4426443:4426444:-	8.4	7		chr1:42653352:42653353:-	6.97	6		NA	NA	NA
Aluexon:1040	chr14:35593497:35593567:+	cryptic	calJac3	Emerging Exon		chr14:35593477:35593637:-	AluJr4	high		chr14:35593497:35593498:+	4.19	14		chr14:34034908:34034909:+	4.49	14		GL397292:11652439:11652440:+	4.19	16		chr7:97961025:97961026:+	3.74	20		chr10:59497733:59497734:+	-7.12	6
Aluexon:1042	chr14:58874155:58875132:-	cryptic	rheMac3	Constant Exon		chr14:58874852:58875155:+	AluSq2	low		chr14:58875132:58875133:-	3.78	15		chr14:57425632:57425633:-	3.8	13		GL397312:9244671:9244672:-	1.84	11		chr7:121430754:121430755:-	3.97	16		NA	NA	NA
Aluexon:1043	chr14:58906786:58906876:+	cryptic	calJac3	Evolving Exon		chr14:58906769:58906896:-	FLAM_C	high		chr14:58906786:58906787:+	10.59	16		chr14:57458044:57458045:+	9.81	15		GL397312:9278098:9278099:+	8.28	10		chr7:121461002:121461003:+	10.07	18		chr10:83305187:83305188:+	9.32	9
Aluexon:1044	chr14:58907937:58908059:+	alternative	calJac3	Emerging Exon		chr14:58907905:58908218:-	AluJb	high		chr14:58907937:58907938:+	8.33	21		chr14:57459185:57459186:+	3.52	12		GL397312:9279236:9279237:+	3.72	10		chr7:121462137:121462138:+	3.07	14		chr10:83306511:83306512:+	-13.68	16
Aluexon:1045	chr14:61259850:61259889:+	cryptic	rheMac3	Emerging Exon		chr14:61259726:61259907:-	AluJb	highest		chr14:61259850:61259851:+	-18.23	13		chr14:59838910:59838911:+	-18.23	14		GL397312:11629712:11629713:+	-18.48	13		chr7:123831086:123831087:+	-18.23	18		NA	NA	NA
Aluexon:1046	chr14:61773786:61773953:-	alternative	calJac3	Emerging Exon		chr14:61773834:61773962:+	AluJr	high		chr14:61773953:61773954:-	6.32	5		chr14:60350385:60350386:-	6.32	5		GL397312:12152498:12152499:-	6.66	5		chr7:124318821:124318822:-	5.92	5		chr10:86312780:86312781:-	-5.56	5
Aluexon:1047	chr14:61545526:61545543:+	alternative	calJac3	Emerging Exon		chr14:61545491:61545802:-	AluJb	moderate		chr14:61545526:61545527:+	1.36	6		chr14:60117894:60117895:+	2.44	7		GL397312:11910549:11910550:+	5.66	5		chr7:124097008:124097009:+	4.6	14		chr10:86084130:86084131:+	1.64	7
Aluexon:1048	chr14:61545546:61545643:+	alternative	calJac3	Constant Exon		chr14:61545491:61545802:-	AluJb	moderate		chr14:61545546:61545547:+	5.58	6		chr14:60117914:60117915:+	5.58	7		GL397312:11910569:11910570:+	5.1	5		chr7:124097028:124097029:+	5.83	14		chr10:86084150:86084151:+	4.95	7
Aluexon:1049	chr14:58759341:58759380:-	cryptic	calJac3	Emerging Exon		chr14:58759261:58759454:+	AluJo	highest		chr14:58759380:58759381:-	-13.67	14		chr14:57309721:57309722:-	-15.08	19		GL397312:9127454:9127455:-	-14.45	15		chr7:121324159:121324160:-	-31.39	6		chr10:83162821:83162822:-	-16.16	11
Aluexon:105	chr1:40317314:40317444:-	cryptic	calJac3	Evolving Exon		chr1:40317332:40317637:+	AluJo	high		chr1:40317444:40317445:-	7.17	17		chr1:40136571:40136572:-	6.08	18		GL397355:4696732:4696733:-	6.08	8		chr1:42925492:42925493:-	1.8	16		chr7:74337841:74337842:-	5.4	7
Aluexon:1050	chr14:58673765:58673899:+	cryptic	calJac3	Emerging Exon		chr14:58673738:58674030:-	AluSx	lowest		chr14:58673765:58673766:+	5.6	21		NA	NA	NA		GL397312:9037816:9037817:+	2.7	9		chr7:121233206:121233207:+	3.87	15		chr10:83078210:83078211:+	2.45	10
Aluexon:1052	chr14:66961385:66961574:-	alternative	rheMac3	Constant Exon		chr14:66961461:66961759:+	AluSc8	low		chr14:66961574:66961575:-	9.27	16		chr14:65605805:65605806:-	9.27	18		GL397292:717156:717157:-	9.38	17		chr7:129516171:129516172:-	9.73	29		NA	NA	NA
Aluexon:1053	chr14:66971593:66971708:-	cryptic	calJac3	Emerging Exon		chr14:66971435:66971719:+	AluSx	low		chr14:66971708:66971709:-	0.35	6		chr14:65615924:65615925:-	0.35	6		GL397292:733982:733983:-	3.06	15		chr7:129525965:129525966:-	0.65	6		chr10:91623571:91623572:-	2.69	12
Aluexon:1054	chr14:67017757:67017897:+	cryptic	panTro4	Constant Exon		chr14:67017564:67017874:-	AluY	lowest		chr14:67017757:67017758:+	6.67	9		chr14:65659700:65659701:+	6.67	8		NA	NA	NA		NA	NA	NA		NA	NA	NA
Aluexon:1055	chr14:64796088:64797639:-	cryptic	rheMac3	Emerging Exon		chr14:64797483:64797660:+	AluSx1	high		chr14:64797639:64797640:-	6.1	15		chr14:63407563:63407564:-	6.1	16		GL397312:15292009:15292010:-	6.1	15		chr7:127349767:127349768:-	-1.26	9		NA	NA	NA
Aluexon:1056	chr14:67841530:67841559:+	cryptic	calJac3	Constant Exon		chr14:67841484:67841620:-	FLAM_C	highest		chr14:67841530:67841531:+	6.43	7		chr14:66512674:66512675:+	5.16	8		GL397292:1663589:1663590:+	6.6	9		chr7:130744825:130744826:+	5.16	7		chr10:92571169:92571170:+	6.38	9
Aluexon:1057	chr14:67803458:67804226:-	cryptic	calJac3	Emerging Exon		chr14:67803946:67804257:+	AluSz	low		chr14:67804226:67804227:-	8.59	14		chr14:66474601:66474602:-	8.48	12		GL397292:1626123:1626124:-	8.59	13		chr7:130706718:130706719:-	8.59	17		chr10:92538483:92538484:-	-7.41	17
Aluexon:1058	chr14:69657231:69657760:-	cryptic	calJac3	Constant Exon		chr14:69657663:69657788:+	FLAM_C	lowest		chr14:69657760:69657761:-	11.22	24		chr14:68369641:68369642:-	11.22	22		GL397292:3554813:3554814:-	10.07	17		chr7:132591252:132591253:-	-1.89	11		chr10:94438077:94438078:-	12.32	12
Aluexon:1059	chr14:64857112:64857183:+	cryptic	rheMac3	Emerging Exon		chr14:64857072:64857206:-	AluSg7	high		chr14:64857112:64857113:+	-1.63	11		chr14:63469374:63469375:+	-7.57	11		GL397312:15351697:15351698:+	-1.63	16		chr7:127389459:127389460:+	1.06	NA		NA	NA	NA
Aluexon:106	chr1:40725020:40725083:+	cryptic	rheMac3	Emerging Exon		chr1:40725020:40725076:-	AluSc5	NA		chr1:40725020:40725021:+	7.57	5		chr1:40548867:40548868:+	7.57	5		GL397355:5076235:5076236:+	7.99	5		chr1:43371605:43371606:+	-7.55	5		NA	NA	NA
Aluexon:1060	chr14:64966159:64966281:-	alternative	rheMac3	Emerging Exon		chr14:64966010:64966313:+	AluSp	lowest		chr14:64966281:64966282:-	5.15	11		NA	NA	NA		GL397312:15454132:15454133:-	4.3	14		chr7:127506921:127506922:-	2.14	NA		NA	NA	NA
Aluexon:1061	chr14:69690967:69690994:+	cryptic	rheMac3	Emerging Exon		chr14:69690757:69691018:-	AluJb	high		chr14:69690967:69690968:+	-20.15	12		chr14:68403189:68403190:+	-17.3	13		GL397292:3585831:3585832:+	-20.15	9		chr7:132624401:132624402:+	-20.01	13		NA	NA	NA
Aluexon:1062	chr14:71170421:71170502:+	cryptic	calJac3	Emerging Exon		chr14:71170241:71170526:-	AluJo	moderate		chr14:71170421:71170422:+	-35.32	14		NA	NA	NA		NA	NA	NA		chr7:134072075:134072076:+	-33.97	21		chr10:95926547:95926548:+	-6.3	9
Aluexon:1063	chr14:70241418:70242142:+	cryptic	rheMac3	Evolving Exon		chr14:70241400:70241699:-	AluSc	low		chr14:70241418:70241419:+	10.75	17		chr14:68961150:68961151:+	10.86	28		GL397292:4150377:4150378:+	7.96	11		chr7:133179525:133179526:+	3.07	13		NA	NA	NA
Aluexon:1064	chr14:71520012:71520057:+	cryptic	calJac3	Emerging Exon		chr14:71519977:71520080:-	AluSq2	moderate		chr14:71520012:71520013:+	3.41	9		chr14:70263269:70263270:+	3.41	8		GL397292:5314880:5314881:+	3.41	9		chr7:134418625:134418626:+	3.41	8		chr10:96286719:96286720:+	1.13	6
Aluexon:1065	chr14:73531678:73531799:+	cryptic	calJac3	Emerging Exon		chr14:73531656:73531826:-	AluSx	low		chr14:73531678:73531679:+	9	15		chr14:72317790:72317791:+	10	14		GL397292:7388155:7388156:+	8.48	8		NA	NA	NA		chr10:98352434:98352435:+	1.52	5
Aluexon:1067	chr14:73626715:73626788:+	cryptic	nomLeu1	Constant Exon		chr14:73626531:73626830:-	AluJb	highest		chr14:73626715:73626716:+	7.27	8		chr14:72408745:72408746:+	7.06	8		GL397292:7485285:7485286:+	7.27	7		NA	NA	NA		NA	NA	NA
Aluexon:1068	chr14:74117868:74118066:+	cryptic	nomLeu1	Evolving Exon		chr14:74117860:74117983:-	AluJr	moderate		chr14:74117868:74117869:+	9.26	7		chr14:72895405:72895406:+	9.26	7		GL397280:10739242:10739243:+	0.51	7		NA	NA	NA		NA	NA	NA
Aluexon:1069	chr14:74139646:74139792:+	cryptic	rheMac3	Emerging Exon		chr14:74139462:74139758:-	AluY	lowest		chr14:74139646:74139647:+	6.92	14		chr14:72917406:72917407:+	6.92	16		NA	NA	NA		chr7:137033513:137033514:+	2.58	18		NA	NA	NA
Aluexon:107	chr1:26774845:26774918:+	cryptic	calJac3	Constant Exon		chr1:26774673:26774961:-	AluSx4	low		chr1:26774845:26774846:+	5.1	18		chr1:26461130:26461131:+	5.48	15		GL397339:7253762:7253763:+	4.39	27		chr1:29272908:29272909:+	4.83	14		chr7:60512183:60512184:+	4.93	8
Aluexon:1070	chr14:71777275:71777381:-	cryptic	rheMac3	Emerging Exon		chr14:71777249:71777421:+	AluSx	moderate		chr14:71777381:71777382:-	-10.76	10		chr14:70519274:70519275:-	-10.76	11		NA	NA	NA		chr7:134688936:134688937:-	-6.13	NA		NA	NA	NA
Aluexon:1071	chr14:71970586:71970661:+	cryptic	calJac3	Emerging Exon		chr14:71970523:71970821:-	AluSz6	moderate		chr14:71970586:71970587:+	-26.57	8		chr14:70711543:70711544:+	-25.2	8		GL397292:5781615:5781616:+	-29.51	8		chr7:134879014:134879015:+	-23.95	8		chr10:96695625:96695626:+	-23.66	8
Aluexon:1072	chr14:74755363:74755549:-	cryptic	calJac3	Emerging Exon		chr14:74755534:74755844:+	AluSg	low		chr14:74755549:74755550:-	-22.57	27		chr14:73537393:73537394:-	-22.57	19		GL397280:11396428:11396429:-	-22.46	29		chr7:137823202:137823203:-	-17.7	8		chr10:99566511:99566512:-	-25.66	8
Aluexon:1074	chr14:74766668:74766738:-	cryptic	calJac3	Constant Exon		chr14:74766482:74766792:+	AluSq	lowest		chr14:74766738:74766739:-	6.77	24		chr14:73548609:73548610:-	6.77	26		GL397280:11407498:11407499:-	9.77	12		chr7:137834742:137834743:-	0.75	15		chr10:99577877:99577878:-	6.34	14
Aluexon:1075	chr14:24695122:24695159:-	cryptic	rheMac3	Emerging Exon		chr14:24694966:24695259:+	AluSx	lowest		chr14:24695159:24695160:-	-11.01	14		chr14:23075005:23075006:-	-12.2	16		GL397280:3368415:3368416:-	-12.57	15		chr7:86453667:86453668:-	-12.2	9		NA	NA	NA
Aluexon:1076	chr14:75165467:75165559:-	alternative	calJac3	Evolving Exon		chr14:75165444:75165734:+	AluJo	highest		chr14:75165559:75165560:-	11.15	19		chr14:73960464:73960465:-	11.15	20		GL397280:11804687:11804688:-	1.22	8		chr7:138245793:138245794:-	11.03	16		chr10:99969626:99969627:-	4.22	5
Aluexon:1077	chr14:75157781:75157853:-	cryptic	calJac3	Constant Exon		chr14:75157740:75158051:+	AluJb	moderate		chr14:75157853:75157854:-	8.14	24		chr14:73952496:73952497:-	8.14	21		GL397280:11797010:11797011:-	7.22	15		NA	NA	NA		chr10:99960708:99960709:-	7.15	23
Aluexon:1078	chr14:76408031:76408121:+	cryptic	calJac3	Constant Exon		chr14:76408013:76408142:-	FLAM_C	highest		chr14:76408031:76408032:+	4.45	24		chr14:75220836:75220837:+	3.74	19		GL397280:13085435:13085436:+	-3.14	15		chr7:139517188:139517189:+	-2.7	18		chr10:101233551:101233552:+	4.19	13
Aluexon:1079	chr14:76147009:76147108:+	cryptic	nomLeu1	Evolving Exon		chr14:76146958:76147269:-	AluSx	lowest		chr14:76147009:76147010:+	9.94	24		chr14:74954116:74954117:+	9.94	22		GL397280:12813318:12813319:+	8.43	16		NA	NA	NA		NA	NA	NA
Aluexon:108	chr1:41010086:41010330:+	cryptic	rheMac3	Constant Exon		chr1:41010031:41010321:-	AluSc	lowest		chr1:41010086:41010087:+	5.71	7		chr1:40845968:40845969:+	5.71	7		GL397355:5366436:5366437:+	5.27	10		chr1:43642438:43642439:+	6.84	7		NA	NA	NA
Aluexon:1080	chr14:23501619:23501652:-	cryptic	calJac3	Constant Exon		chr14:23501371:23501683:+	AluSq2	moderate		chr14:23501652:23501653:-	4.68	7		chr14:21937073:21937074:-	4.68	7		NA	NA	NA		NA	NA	NA		chr10:47104706:47104707:-	4.82	7
Aluexon:1081	chr14:77532428:77532535:+	cryptic	calJac3	Emerging Exon		chr14:77532390:77532578:-	AluJo	high		chr14:77532428:77532429:+	-16.13	12		chr14:76355267:76355268:+	-14.95	10		GL397280:14250329:14250330:+	-14.95	13		chr7:140635578:140635579:+	-14.89	16		chr10:102394719:102394720:+	-14.77	20
Aluexon:1082	chr14:77276432:77276597:-	cryptic	calJac3	Constant Exon		chr14:77276488:77276789:+	AluJr	high		chr14:77276597:77276598:-	6.5	11		chr14:76099423:76099424:-	6.5	19		GL397280:13996647:13996648:-	6.5	22		chr7:140392038:140392039:-	6.5	15		chr10:102134521:102134522:-	6.5	11
Aluexon:1083	chr14:78284845:78284887:+	cryptic	calJac3	Emerging Exon		chr14:78284634:78284924:-	AluJb	high		chr14:78284845:78284846:+	-25.07	8		chr14:77121759:77121760:+	-25.07	8		GL397280:15021560:15021561:+	-23.95	9		chr7:141408857:141408858:+	-25.07	6		chr10:103225856:103225857:+	-15.45	14
Aluexon:1084	chr14:78294195:78294312:+	cryptic	rheMac3	Emerging Exon		chr14:78294151:78294470:-	AluSc8	low		chr14:78294195:78294196:+	2.95	12		chr14:77131131:77131132:+	2.95	12		GL397280:15031737:15031738:+	-0.19	9		chr7:141417428:141417429:+	-9.87	14		NA	NA	NA
Aluexon:1085	chr14:78296636:78296657:+	cryptic	calJac3	Emerging Exon		chr14:78296482:78296797:-	AluSz	moderate		chr14:78296636:78296637:+	-22.17	12		chr14:77133561:77133562:+	-22.17	11		GL397280:15033859:15033860:+	-21.89	15		chr7:141419870:141419871:+	-22.17	19		chr10:103239333:103239334:+	-22.17	9
Aluexon:1086	chr14:74393808:74393929:+	alternative	nomLeu1	Evolving Exon		chr14:74393792:74394081:-	AluSx	lowest		chr14:74393808:74393809:+	5.19	14		chr14:73175765:73175766:+	4.65	13		GL397280:11017606:11017607:+	3.85	13		NA	NA	NA		NA	NA	NA
Aluexon:1087	chr14:81373661:81373837:-	cryptic	rheMac3	Evolving Exon		chr14:81373729:81374023:+	AluSx3	low		chr14:81373837:81373838:-	8.17	22		chr14:80256999:80257000:-	0.21	6		GL397280:18175363:18175364:-	8.17	19		chr7:144525056:144525057:-	3.41	7		NA	NA	NA
Aluexon:1088	chr14:75582895:75582927:-	cryptic	calJac3	Emerging Exon		chr14:75582873:75583134:+	AluJr	high		chr14:75582927:75582928:-	-19.41	6		NA	NA	NA		NA	NA	NA		chr7:138664272:138664273:-	-19.41	6		chr10:100393549:100393550:-	-18.98	NA
Aluexon:109	chr1:41010067:41010330:+	cryptic	rheMac3	Emerging Exon		chr1:41010031:41010321:-	AluSc	lowest		chr1:41010067:41010068:+	2.87	7		chr1:40845949:40845950:+	2.87	7		GL397355:5366417:5366418:+	3.41	10		chr1:43642419:43642420:+	-6.15	7		NA	NA	NA
Aluexon:1090	chr14:88992365:88992391:-	cryptic	calJac3	Emerging Exon		chr14:88992347:88992430:+	AluJr	moderate		chr14:88992391:88992392:-	-13.12	5		chr14:88005397:88005398:-	-13.12	5		GL397280:25739401:25739402:-	-16.73	5		chr7:152190013:152190014:-	-12.9	5		chr10:113994751:113994752:-	-11.44	4
Aluexon:1091	chr14:89013873:89013995:-	alternative	rheMac3	Evolving Exon		chr14:89013710:89014010:+	AluJr	highest		chr14:89013995:89013996:-	10.58	10		chr14:88027010:88027011:-	10.58	10		GL397280:25761224:25761225:-	11.16	NA		chr7:152211788:152211789:-	8.67	11		NA	NA	NA
Aluexon:1092	chr14:90315244:90315263:-	cryptic	calJac3	Emerging Exon		chr14:90314990:90315299:+	AluSz	moderate		chr14:90315263:90315264:-	1.35	6		chr14:89347532:89347533:-	-6.73	5		GL397280:27137120:27137121:-	-6.83	6		chrUn_JH290608:114808:114809:-	-6.61	6		chr10:115408146:115408147:-	1.35	6
Aluexon:1094	chr14:89040772:89040864:+	cryptic	rheMac3	Emerging Exon		chr14:89040585:89040886:-	AluSx4	low		chr14:89040772:89040773:+	6.39	5		chr14:88055645:88055646:+	6.39	5		GL397280:25792346:25792347:+	2.24	8		chr7:152240888:152240889:+	2.24	5		NA	NA	NA
Aluexon:1096	chr14:89040633:89040688:+	cryptic	rheMac3	Emerging Exon		chr14:89040585:89040886:-	AluSx4	low		chr14:89040633:89040634:+	5.13	5		chr14:88055506:88055507:+	5.13	5		GL397280:25791904:25791905:+	4.63	31		chr7:152240749:152240750:+	-3.59	5		NA	NA	NA
Aluexon:1098	chr14:91287617:91288820:-	cryptic	calJac3	Constant Exon		chr14:91288564:91288840:+	AluSp	low		chr14:91288820:91288821:-	7.93	17		chr14:90349877:90349878:-	10.11	17		GL397280:28103670:28103671:-	9.62	11		NA	NA	NA		chr10:116370988:116370989:-	7.94	5
Aluexon:1099	chr14:78178082:78178155:+	cryptic	calJac3	Constant Exon		chr14:78177891:78178195:-	AluJb	high		chr14:78178082:78178083:+	6.53	7		chr14:77011594:77011595:+	7.01	7		GL397280:14909519:14909520:+	6.97	8		chr7:141304926:141304927:+	6.53	8		chr10:103107616:103107617:+	5.84	16
Aluexon:11	chr1:6173371:6173385:-	alternative	calJac3	Emerging Exon		chr1:6173202:6173492:+	AluJb	high		chr1:6173385:6173386:-	-14.11	9		chr1:6098220:6098221:-	-14.11	9		GL397559:305322:305323:-	-13.1	18		NA	NA	NA		chr7:40465393:40465394:-	-16.24	21
Aluexon:110	chr1:41189359:41189462:+	alternative	calJac3	Emerging Exon		chr1:41189328:41189647:-	AluJb	moderate		chr1:41189359:41189360:+	4.18	10		chr1:41029719:41029720:+	4.62	18		GL397355:5532250:5532251:+	4.46	9		chr1:43832672:43832673:+	3.67	13		chr7:75253609:75253610:+	2.88	6
Aluexon:1100	chr14:78235739:78236121:+	alternative	calJac3	Evolving Exon		chr14:78235556:78235855:-	AluJb	moderate		chr14:78235739:78235740:+	7.97	13		chr14:77070766:77070767:+	7.97	10		GL397280:14968243:14968244:+	7.97	11		chr7:141362636:141362637:+	7.77	7		chr10:103168472:103168473:+	6.44	13
Aluexon:1101	chr14:92404674:92404748:-	alternative	calJac3	Emerging Exon		chr14:92404518:92404828:+	AluSq2	low		chr14:92404748:92404749:-	-20.08	8		chr14:91483593:91483594:-	-20.08	8		GL397280:29252662:29252663:-	-19.17	9		NA	NA	NA		chr10:117520612:117520613:-	-19.78	5
Aluexon:1102	chr14:91518667:91518806:-	cryptic	rheMac3	Evolving Exon		chr14:91518509:91518828:+	AluSx1	low		chr14:91518806:91518807:-	8.81	33		chr14:90583870:90583871:-	8.81	24		NA	NA	NA		chr7:154771798:154771799:-	3.58	13		NA	NA	NA
Aluexon:1103	chr14:91651812:91651835:+	alternative	calJac3	Evolving Exon		chr14:91651615:91651911:-	AluJr	moderate		chr14:91651812:91651813:+	9.32	29		chr14:90721002:90721003:+	9.32	22		GL397280:28478058:28478059:+	7.54	8		NA	NA	NA		chr10:116746753:116746754:+	7.32	21
Aluexon:1104	chr14:77935108:77935136:+	cryptic	calJac3	Constant Exon		chr14:77934905:77935220:-	AluJb	moderate		chr14:77935108:77935109:+	8.31	24		chr14:76767253:76767254:+	8.31	28		GL397280:14676689:14676690:+	8.2	16		chr7:141053721:141053722:+	-1.32	27		chr10:102860120:102860121:+	7.99	24
Aluexon:1105	chr14:77934931:77935003:+	alternative	calJac3	Constant Exon		chr14:77934905:77935220:-	AluJb	moderate		chr14:77934931:77934932:+	7.96	24		chr14:76767072:76767073:+	7.96	28		GL397280:14676526:14676527:+	7.96	16		NA	NA	NA		chr10:102859947:102859948:+	10.39	24
Aluexon:1106	chr14:93200027:93200155:-	cryptic	rheMac3	Constant Exon		chr14:93199873:93200176:+	AluSx	moderate		chr14:93200155:93200156:-	9.23	7		chr14:92298510:92298511:-	9.23	7		GL397280:30052809:30052810:-	9.23	7		chr7:156467883:156467884:-	9.86	7		NA	NA	NA
Aluexon:1107	chr14:93207407:93207524:-	alternative	calJac3	Emerging Exon		chr14:93207249:93207551:+	AluSz	lowest		chr14:93207524:93207525:-	10.95	14		chr14:92306136:92306137:-	10.95	11		GL397280:30061830:30061831:-	11.07	18		NA	NA	NA		chr10:118354593:118354594:-	0.27	7
Aluexon:1108	chr14:93207407:93207513:-	alternative	calJac3	Emerging Exon		chr14:93207249:93207551:+	AluSz	lowest		chr14:93207513:93207514:-	-16.36	14		chr14:92306125:92306126:-	-16.36	11		GL397280:30061819:30061820:-	-15.52	18		NA	NA	NA		chr10:118354582:118354583:-	-21.84	7
Aluexon:1109	chr14:95625211:95625370:+	constitutive	calJac3	Constant Exon		chr14:95625028:95625327:-	AluSc	lowest		chr14:95625211:95625212:+	5.16	16		chr14:94755931:94755932:+	4.66	11		GL397280:32486587:32486588:+	3.6	24		chr7:158955419:158955420:+	5.78	20		chr10:120781892:120781893:+	4.27	9
Aluexon:111	chr1:33308215:33308252:+	cryptic	panTro4	Emerging Exon		chr1:33308196:33308495:-	AluSx1	high		chr1:33308215:33308216:+	2.75	7		chr1:33028181:33028182:+	2.75	7		NA	NA	NA		NA	NA	NA		NA	NA	NA
Aluexon:1110	chr14:96954293:96954639:+	cryptic	calJac3	Evolving Exon		chr14:96954235:96954549:-	AluSq2	low		chr14:96954293:96954294:+	6.91	4		NA	NA	NA		GL397377:1255576:1255577:+	7.39	6		chr7:160301769:160301770:+	3.84	6		chr10:122167105:122167106:+	5.41	6
Aluexon:1111	chr14:92585193:92585274:-	alternative	calJac3	Emerging Exon		chr14:92585034:92585341:+	AluSg	low		chr14:92585274:92585275:-	-36.19	9		chr14:91669234:91669235:-	-36.19	12		GL397280:29445701:29445702:-	-40.4	16		chr7:155845286:155845287:-	-37.67	NA		chr10:117710711:117710712:-	-38.46	5
Aluexon:1112	chr14:99925158:99925182:-	cryptic	calJac3	Emerging Exon		chr14:99924992:99925260:+	AluJo	high		chr14:99925182:99925183:-	-20.28	22		chr14:99131125:99131126:-	-20.28	13		GL397377:4318853:4318854:-	-20.39	20		NA	NA	NA		chr10:125290969:125290970:-	-18.81	18
Aluexon:1113	chr14:100316459:100316667:+	cryptic	calJac3	Evolving Exon		chr14:100316287:100316543:-	AluJb	highest		chr14:100316459:100316460:+	8.43	15		chr14:99524622:99524623:+	8.43	15		GL397377:4724134:4724135:+	8.43	15		chr7:163722498:163722499:+	5.87	17		chr10:125704521:125704522:+	6.96	8
Aluexon:1114	chr14:100831812:100831885:-	cryptic	calJac3	Emerging Exon		chr14:100831634:100831937:+	AluSx1	low		chr14:100831885:100831886:-	-5.52	21		chr14:100048186:100048187:-	-6.43	20		GL397377:5265794:5265795:-	-5.19	24		chr7:164249270:164249271:-	-5.75	17		chr10:126254567:126254568:-	-5.62	16
Aluexon:1115	chr14:100803996:100804020:-	cryptic	calJac3	Constant Exon		chr14:100803905:100804225:+	AluJr4	highest		chr14:100804020:100804021:-	8.93	17		NA	NA	NA		NA	NA	NA		chr7:164221080:164221081:-	11.19	14		chr10:126228111:126228112:-	7.96	7
Aluexon:1116	chr14:102363756:102363795:+	cryptic	nomLeu1	Emerging Exon		chr14:102363739:102363782:-	AluJo	lowest		chr14:102363756:102363757:+	1.09	15		chr14:101596644:101596645:+	1.09	15		GL397390:1367325:1367326:+	2.3	22		NA	NA	NA		NA	NA	NA
Aluexon:1117	chr14:102387428:102387499:+	cryptic	calJac3	Emerging Exon		chr14:102387392:102387700:-	AluJb	moderate		chr14:102387428:102387429:+	4.19	31		chr14:101620429:101620430:+	4.19	26		GL397390:1392796:1392797:+	3.51	6		chr7:165822274:165822275:+	-4.74	23		chr10:127887395:127887396:+	2.17	12
Aluexon:1118	chr14:100759631:100760196:-	cryptic	calJac3	Emerging Exon		chr14:100760174:100760468:+	AluSz	moderate		chr14:100760196:100760197:-	-0.35	8		chr14:99969419:99969420:-	-0.35	8		GL397377:5193948:5193949:-	-0.35	8		chr7:164176745:164176746:-	0.41	8		chr10:126181369:126181370:-	-4.11	5
Aluexon:112	chr1:40227988:40228063:+	cryptic	calJac3	Constant Exon		chr1:40227905:40228010:-	FLAM_C	high		chr1:40227988:40227989:+	4.51	5		NA	NA	NA		GL397355:4613910:4613911:+	4.51	4		chr1:42606092:42606093:-	4.88	4		chr7:73948037:73948038:-	3.72	14
Aluexon:1120	chr14:103907805:103907898:+	cryptic	rheMac3	Constant Exon		chr14:103907611:103907922:-	AluY	lowest		chr14:103907805:103907806:+	5.5	8		chr14:103158584:103158585:+	5.5	8		NA	NA	NA		chr7:167419627:167419628:+	7.18	9		NA	NA	NA
Aluexon:1121	chr14:103935538:103935539:+	cryptic	rheMac3	Emerging Exon		chr14:103935470:103935818:-	AluSx	high		chr14:103935538:103935539:+	10.58	6		chr14:103185939:103185940:+	10.58	6		GL397390:2827409:2827410:+	10.58	5		chr7:167448491:167448492:+	2.3	NA		NA	NA	NA
Aluexon:1122	chr14:104348720:104350227:-	cryptic	calJac3	Evolving Exon		chr14:104350131:104350241:+	FLAM_A	highest		chr14:104350227:104350228:-	8.66	11		chr14:103605072:103605073:-	9.62	14		GL397390:3259360:3259361:-	11.15	18		chr7:167884491:167884492:-	-1.67	4		chr10:129849153:129849154:-	3.42	4
Aluexon:1123	chr14:104380816:104380970:-	alternative	calJac3	Emerging Exon		chr14:104380854:104381203:+	AluJb	moderate		chr14:104380970:104380971:-	8.85	20		chr14:103636979:103636980:-	8.45	22		GL397390:3290484:3290485:-	8.6	22		chr7:167918034:167918035:-	-5.32	14		chr10:129879329:129879330:-	-0.65	13
Aluexon:1124	chr14:104310989:104311029:-	cryptic	calJac3	Emerging Exon		chr14:104310784:104311084:+	AluSx1	moderate		chr14:104311029:104311030:-	-25.4	7		chr14:103568918:103568919:-	-25.4	7		NA	NA	NA		chr7:167837654:167837655:-	-17.93	12		chr10:129801455:129801456:-	-26.04	18
Aluexon:1125	chr14:104203641:104203676:-	cryptic	calJac3	Emerging Exon		chr14:104203619:104203937:+	AluJb	moderate		chr14:104203676:104203677:-	-18.04	15		chr14:103462554:103462555:-	-18.04	14		GL397390:3088586:3088587:-	-19.03	29		chr7:167725902:167725903:-	-19.79	14		chr10:129684318:129684319:-	-19.36	19
Aluexon:1126	chr14:105565054:105565225:+	cryptic	calJac3	Emerging Exon		chr14:105565038:105565193:-	AluJb	high		chr14:105565054:105565055:+	1.94	10		chr14:104843594:104843595:+	2.41	11		NA	NA	NA		chr7:169099831:169099832:+	-4.56	16		chr10:131144722:131144723:+	0.92	10
Aluexon:1127	chr15:23132785:23132822:-	cryptic	calJac3	Emerging Exon		chr15:23132762:23133052:+	AluJb	highest		chr15:23132822:23132823:-	-13.06	9		NA	NA	NA		GL397269:22230471:22230472:+	-15.07	11		chr2:178702325:178702326:+	-14.44	14		chr17:64454077:64454078:+	-8.34	9
Aluexon:1128	chr15:23143088:23143112:-	cryptic	calJac3	Emerging Exon		chr15:23142894:23143188:+	AluSx1	low		chr15:23143112:23143113:-	-8.11	17		NA	NA	NA		GL397269:22212892:22212893:+	-8.27	15		chr2:178686102:178686103:+	-14.13	15		chr17:64437986:64437987:+	-5.44	11
Aluexon:1129	chr15:26294333:26294387:+	alternative	rheMac3	Emerging Exon		chr15:26294226:26294553:-	AluSx3	moderate		chr15:26294333:26294334:+	-1.5	15		chr15:23533621:23533622:+	-1.5	16		GL397408:2468591:2468592:+	-3.25	15		chr7:3796789:3796790:+	-2.27	9		NA	NA	NA
Aluexon:1130	chr15:28543663:28543775:-	alternative	panTro4	Constant Exon		chr15:28543660:28543966:+	AluY	lowest		chr15:28543775:28543776:-	6.67	8		chr15:25961565:25961566:-	6.67	10		NA	NA	NA		NA	NA	NA		NA	NA	NA
Aluexon:1131	chr15:28863363:28863522:+	cryptic	rheMac3	Constant Exon		chr15:28863180:28863480:-	AluY	lowest		chr15:28863363:28863364:+	5.2	15		NA	NA	NA		NA	NA	NA		chr7:6056049:6056050:-	5.71	11		NA	NA	NA
Aluexon:1132	chr14:104045706:104045826:+	cryptic	rheMac3	Evolving Exon		chr14:104045693:104045985:-	AluSx	lowest		chr14:104045706:104045707:+	9.17	6		chr14:103298509:103298510:+	9.17	6		GL397390:2941459:2941460:+	9.15	13		chr7:167563722:167563723:+	6.75	NA		NA	NA	NA
Aluexon:1133	chr15:30933723:30933818:+	alternative	rheMac3	Constant Exon		chr15:30933541:30933842:-	AluSq2	low		chr15:30933723:30933724:+	7.3	14		chr15:29395703:29395704:+	7.3	12		GL397350:1549513:1549514:+	6.91	29		chr7:9730207:9730208:+	6.91	19		NA	NA	NA
Aluexon:1134	chr15:32867770:32867866:+	cryptic	rheMac3	Constant Exon		chr15:32867737:32868025:-	AluSq2	low		chr15:32867770:32867771:+	6.68	5		chr15:29338292:29338293:+	6.68	5		NA	NA	NA		chr9:27323526:27323527:+	6.28	5		NA	NA	NA
Aluexon:1135	chr15:29096609:29097455:+	cryptic	rheMac3	Emerging Exon		chr15:29096581:29096887:-	AluSx3	low		chr15:29096609:29096610:+	5.09	20		NA	NA	NA		GL397307:636518:636519:-	3.81	9		chr7:6099397:6099398:-	-4.46	7		NA	NA	NA
Aluexon:1137	chr15:40479128:40479253:+	cryptic	calJac3	Emerging Exon		chr15:40479095:40479207:-	AluSz6	moderate		chr15:40479128:40479129:+	9.78	13		chr15:37066185:37066186:+	8.85	15		NA	NA	NA		NA	NA	NA		chr10:35785994:35785995:-	2.53	6
Aluexon:1138	chr15:40458601:40458681:+	cryptic	rheMac3	Emerging Exon		chr15:40458540:40458839:-	AluY	lowest		chr15:40458601:40458602:+	-38.51	12		chr15:37045312:37045313:+	-43.32	6		GL397306:1027828:1027829:+	-38.51	11		chr7:17368862:17368863:+	-38.38	14		NA	NA	NA
Aluexon:1139	chr15:40458607:40458681:+	cryptic	rheMac3	Emerging Exon		chr15:40458540:40458839:-	AluY	lowest		chr15:40458607:40458608:+	-23.37	12		chr15:37045318:37045319:+	-22.45	6		GL397306:1027834:1027835:+	-23.37	11		chr7:17368868:17368869:+	-23.17	14		NA	NA	NA
Aluexon:114	chr1:42986832:42986925:+	alternative	rheMac3	Constant Exon		chr1:42986637:42986949:-	AluY	lowest		chr1:42986832:42986833:+	7.28	13		chr1:42838384:42838385:+	7.28	17		NA	NA	NA		chr1:45649846:45649847:+	NA	NA		NA	NA	NA
Aluexon:1140	chr15:41109430:41109545:-	alternative	rheMac3	Emerging Exon		chr15:41109273:41109569:+	AluSz	moderate		chr15:41109545:41109546:-	9.23	19		chr15:37715754:37715755:-	7.64	26		GL397306:1734988:1734989:-	8.43	14		chr7:18087441:18087442:-	-5.74	39		NA	NA	NA
Aluexon:1141	chr15:41130231:41130323:-	cryptic	calJac3	Constant Exon		chr15:41130208:41130497:+	AluJr	high		chr15:41130323:41130324:-	5.27	7		chr15:37741041:37741042:-	5.27	7		NA	NA	NA		chr7:18117392:18117393:-	-1.24	8		chr10:35054104:35054105:+	6.21	7
Aluexon:1143	chr15:40935502:40935502:+	cryptic	rheMac3	Emerging Exon		chr15:40935374:40935661:-	AluY	low		chr15:40935502:40935503:+	-14.7	6		chr15:37541895:37541896:+	-14.7	6		GL397306:1568727:1568728:+	-14.7	6		chr7:17881595:17881596:+	-23.99	7		NA	NA	NA
Aluexon:1144	chr15:41375883:41375907:-	cryptic	nomLeu1	Constant Exon		chr15:41375621:41375931:+	AluSz	moderate		chr15:41375907:41375908:-	3.97	21		chr15:37989638:37989639:-	4.74	24		GL397306:2021701:2021702:-	3.32	13		NA	NA	NA		NA	NA	NA
Aluexon:1145	chr15:34829545:34829848:-	cryptic	hg19	NA		chr15:34829567:34829879:+	AluSx1	moderate		chr15:34829848:34829849:-	14.69	6		NA	NA	NA		NA	NA	NA		NA	NA	NA		NA	NA	NA
Aluexon:1146	chr15:34683556:34683627:-	cryptic	hg19	NA		chr15:34683346:34683658:+	AluSx1	moderate		chr15:34683627:34683628:-	14.69	6		NA	NA	NA		NA	NA	NA		NA	NA	NA		NA	NA	NA
Aluexon:1147	chr15:41190854:41191007:+	cryptic	calJac3	Constant Exon		chr15:41190667:41190969:-	AluJb	high		chr15:41190854:41190855:+	8.36	16		chr15:37802131:37802132:+	8.36	15		GL397306:1819880:1819881:+	9.29	19		chr7:18178911:18178912:+	8.31	22		chr10:34987446:34987447:-	7.53	16
Aluexon:1148	chr15:41732432:41732529:+	cryptic	calJac3	Constant Exon		chr15:41732378:41732686:-	AluSx	lowest		chr15:41732432:41732433:+	5.37	17		chr15:38347421:38347422:+	5.37	17		GL397306:2379122:2379123:+	3.88	13		chr7:18711937:18711938:+	3.88	19		chr10:34473179:34473180:-	4.85	6
Aluexon:1149	chr15:41564376:41564449:+	cryptic	rheMac3	Constant Exon		chr15:41564366:41564495:-	AluSz	low		chr15:41564376:41564377:+	5.53	7		NA	NA	NA		GL397306:2205116:2205117:+	5.53	9		chr7:18543786:18543787:+	6.75	NA		NA	NA	NA
Aluexon:115	chr1:43448794:43449026:+	alternative	rheMac3	Constant Exon		chr1:43448599:43448902:-	AluSp	low		chr1:43448794:43448795:+	5.86	8		chr1:43305149:43305150:+	5.86	8		GL397355:7727866:7727867:+	6.11	8		chr1:46119046:46119047:+	6.11	6		NA	NA	NA
Aluexon:1150	chr15:41526335:41526430:+	cryptic	calJac3	Evolving Exon		chr15:41526135:41526454:-	AluJr	highest		chr15:41526335:41526336:+	8.86	6		chr15:38142804:38142805:+	8.86	6		GL397306:2169636:2169637:+	8.86	5		chr7:18501001:18501002:+	9.28	5		chr10:34665630:34665631:-	7.33	6
Aluexon:1151	chr15:41966414:41966449:+	cryptic	rheMac3	Emerging Exon		chr15:41966395:41966694:-	AluSx1	high		chr15:41966414:41966415:+	9.49	7		chr15:38596223:38596224:+	9.49	7		GL397306:2602281:2602282:+	9.49	7		chr7:18990138:18990139:+	-5.26	6		NA	NA	NA
Aluexon:1152	chr15:41966737:41966907:+	cryptic	nomLeu1	Evolving Exon		chr15:41966707:41967015:-	AluSc8	low		chr15:41966737:41966738:+	9.51	11		chr15:38596546:38596547:+	8.51	7		GL397306:2602602:2602603:+	7.7	7		NA	NA	NA		NA	NA	NA
Aluexon:1153	chr15:40994055:40994122:+	alternative	nomLeu1	Emerging Exon		chr15:40993974:40994275:-	AluSc	lowest		chr15:40994055:40994056:+	-15.87	26		chr15:37599146:37599147:+	-16.94	36		GL397306:1624498:1624499:+	-16.94	25		NA	NA	NA		NA	NA	NA
Aluexon:1154	chr15:41867100:41867137:+	cryptic	calJac3	Constant Exon		chr15:41866917:41867216:-	AluJb	moderate		chr15:41867100:41867101:+	6.64	6		chr15:38493821:38493822:+	6.64	6		GL397306:2505631:2505632:+	6.64	6		chr7:18853936:18853937:+	6.64	5		chr10:34331343:34331344:-	6.31	7
Aluexon:1155	chr15:42852978:42853066:+	alternative	calJac3	Constant Exon		chr15:42852818:42853085:-	AluJr4	highest		chr15:42852978:42852979:+	8.29	16		chr15:39556628:39556629:+	8.29	14		GL397306:3537434:3537435:+	8.29	14		chr7:19881769:19881770:+	8.39	9		chrUn_GL286400:1141176:1141177:+	9.08	17
Aluexon:1156	chr15:43149593:43149599:-	cryptic	calJac3	Emerging Exon		chr15:43149431:43149736:+	AluJr	highest		chr15:43149599:43149600:-	-23.08	11		chr15:39862495:39862496:-	-23.08	13		NA	NA	NA		NA	NA	NA		chr10:19997055:19997056:-	-24	16
Aluexon:1157	chr15:43384159:43384183:-	cryptic	nomLeu1	Emerging Exon		chr15:43384134:43384296:+	AluSc8	highest		chr15:43384183:43384184:-	-11.06	30		chr15:40097825:40097826:-	-11.06	7		GL397306:4049480:4049481:-	-11.06	9		NA	NA	NA		NA	NA	NA
Aluexon:1158	chr15:42829920:42831809:-	cryptic	rheMac3	Constant Exon		chr15:42831707:42831834:+	FLAM_C	highest		chr15:42831809:42831810:-	11.03	21		chr15:39534730:39534731:-	11	27		GL397306:3510630:3510631:-	11.03	18		chr7:19861595:19861596:-	13.37	15		NA	NA	NA
Aluexon:1159	chr15:44599434:44599699:+	cryptic	rheMac3	Emerging Exon		chr15:44599407:44599709:-	AluY	lowest		chr15:44599434:44599435:+	3.01	18		chr15:41426029:41426030:+	3.01	24		GL397306:5224668:5224669:+	3.01	19		chr7:21584721:21584722:+	-5.71	6		NA	NA	NA
Aluexon:116	chr1:43871952:43872171:+	alternative	calJac3	Evolving Exon		chr1:43871758:43872068:-	AluSx1	moderate		chr1:43871952:43871953:+	7.04	8		chr1:43721542:43721543:+	6.5	8		GL397442:281702:281703:+	7.2	26		chr1:46640232:46640233:+	6.45	14		chr7:78131631:78131632:+	4.55	6
Aluexon:1160	chr15:44589799:44589881:+	cryptic	rheMac3	Emerging Exon		chr15:44589750:44590065:-	AluY	lowest		chr15:44589799:44589800:+	-16.07	13		chr15:41416400:41416401:+	-14.87	14		GL397306:5214910:5214911:+	-15.1	NA		chr7:21575481:21575482:+	-15.87	10		NA	NA	NA
Aluexon:1161	chr15:44590194:44590195:+	cryptic	panTro4	Emerging Exon		chr15:44590065:44590366:-	AluSx3	low		chr15:44590194:44590195:+	-18.92	18		chr15:41416798:41416799:+	-18.92	21		NA	NA	NA		NA	NA	NA		NA	NA	NA
Aluexon:1162	chr15:44762665:44762668:+	cryptic	calJac3	Emerging Exon		chr15:44762646:44762945:-	AluSx1	moderate		chr15:44762665:44762666:+	7.85	11		chr15:41592935:41592936:+	7.75	10		GL397306:5386170:5386171:+	9.69	18		chr7:21757082:21757083:+	10.15	19		chr10:21639143:21639144:+	-1.33	14
Aluexon:1163	chr15:44809449:44809667:-	cryptic	rheMac3	Emerging Exon		chr15:44809426:44809705:+	AluSx3	lowest		chr15:44809667:44809668:-	-23.95	13		chr15:41639892:41639893:-	-23.95	19		GL397306:5439038:5439039:-	-22.3	NA		chr7:21805085:21805086:-	-23.95	11		NA	NA	NA
Aluexon:1164	chr15:42922275:42922342:+	cryptic	panTro4	Emerging Exon		chr15:42922189:42922500:-	AluSc8	low		chr15:42922275:42922276:+	-16.11	19		chr15:39626181:39626182:+	-16.11	9		NA	NA	NA		NA	NA	NA		NA	NA	NA
Aluexon:1165	chr15:42135322:42135419:+	cryptic	calJac3	Evolving Exon		chr15:42135279:42135538:-	AluSx1	lowest		chr15:42135322:42135323:+	4.87	17		NA	NA	NA		GL397306:2779008:2779009:+	4.87	20		chr7:19150381:19150382:+	-2.83	15		chr10:34052509:34052510:-	3.46	21
Aluexon:1167	chr15:45444808:45445415:-	cryptic	calJac3	Constant Exon		chr15:45445137:45445445:+	AluSz	lowest		chr15:45445415:45445416:-	12.22	26		chr15:42300654:42300655:-	12.22	23		GL397306:6077107:6077108:-	12.22	18		chr7:22342354:22342355:-	12.1	16		chr10:22136003:22136004:-	12.22	18
Aluexon:1168	chr15:45452205:45453344:-	cryptic	calJac3	Emerging Exon		chr15:45453329:45453642:+	AluSc	lowest		chr15:45453344:45453345:-	-22.46	25		chr15:42308573:42308574:-	-22.46	22		GL397306:6085008:6085009:-	-23.59	NA		chr7:22350572:22350573:-	-23.64	15		chr10:22143578:22143579:-	-28.56	22
Aluexon:1169	chr15:41600916:41601511:+	cryptic	nomLeu1	Constant Exon		chr15:41600902:41601194:-	AluSz	low		chr15:41600916:41600917:+	11.09	13		chr15:38212114:38212115:+	10.83	12		GL397306:2253488:2253489:+	11.09	13		NA	NA	NA		NA	NA	NA
Aluexon:117	chr1:28872505:28873492:+	cryptic	calJac3	Emerging Exon		chr1:28872230:28872521:-	AluSz	lowest		chr1:28872505:28872506:+	-20.71	15		chr1:28578344:28578345:+	-25.2	16		NA	NA	NA		NA	NA	NA		chr7:62730649:62730650:+	-23.18	NA
Aluexon:1170	chr15:41582503:41582612:+	cryptic	rheMac3	Emerging Exon		chr15:41582322:41582615:-	AluSq	moderate		chr15:41582503:41582504:+	1.27	7		chr15:38193694:38193695:+	0.73	NA		GL397306:2223816:2223817:+	1.37	8		chr7:18562169:18562170:+	1.27	6		NA	NA	NA
Aluexon:1171	chr15:41580179:41580262:+	cryptic	rheMac3	Constant Exon		chr15:41580142:41580433:-	AluSq2	lowest		chr15:41580179:41580180:+	5.46	10		chr15:38191279:38191280:+	5.46	10		GL397306:2221547:2221548:+	5.72	12		chr7:18559818:18559819:+	6.13	5		NA	NA	NA
Aluexon:1172	chr12:112848124:112848209:-	cryptic	rheMac3	Emerging Exon		chr12:112848178:112848230:+	AluJr	highest		chr12:112848209:112848210:-	7.22	9		chr12:112891460:112891461:-	7.22	9		NA	NA	NA		chr11:114180731:114180732:-	0.38	7		NA	NA	NA
Aluexon:1173	chr15:49394404:49394405:+	cryptic	rheMac3	Emerging Exon		chr15:49394305:49394605:-	AluSp	lowest		chr15:49394404:49394405:+	-12.52	6		chr15:46289458:46289459:+	-11.98	6		GL397306:10185811:10185812:+	-12.24	9		chr7:26262066:26262067:+	-12.14	14		NA	NA	NA
Aluexon:1174	chr15:49411242:49411333:-	cryptic	calJac3	Emerging Exon		chr15:49411084:49411372:+	AluSq	low		chr15:49411333:49411334:-	-17.38	6		chr15:46305542:46305543:-	-17.38	NA		GL397306:10202750:10202751:-	-17.38	6		chr7:26278784:26278785:-	-28.97	5		chr10:26323157:26323158:-	-25.74	12
Aluexon:1176	chr15:49021609:49021731:-	cryptic	rheMac3	Emerging Exon		chr15:49021450:49021751:+	AluJr	highest		chr15:49021731:49021732:-	-13.98	8		chr15:45914796:45914797:-	-13.98	9		GL397306:9773049:9773050:-	-13.98	8		chr7:25893966:25893967:-	-13.89	13		NA	NA	NA
Aluexon:1177	chr15:49925715:49925807:+	cryptic	calJac3	Evolving Exon		chr15:49925541:49925831:-	AluJo	highest		chr15:49925715:49925716:+	6.76	6		chr15:46833926:46833927:+	6.76	6		GL397306:10691795:10691796:+	6.55	6		chr7:26789659:26789660:+	7.64	5		chr10:26764950:26764951:+	5	6
Aluexon:1178	chr15:49925754:49925807:+	cryptic	calJac3	Emerging Exon		chr15:49925541:49925831:-	AluJo	highest		chr15:49925754:49925755:+	-18.37	6		chr15:46833965:46833966:+	-18.37	6		GL397306:10691834:10691835:+	-18.55	6		chr7:26789698:26789699:+	-19.37	5		chr10:26764989:26764990:+	-18.63	6
Aluexon:1179	chr15:50957341:50957388:-	cryptic	nomLeu1	Emerging Exon		chr15:50957318:50957607:+	AluSq2	high		chr15:50957388:50957389:-	-20.12	17		chr15:47887506:47887507:-	-20.12	15		GL397306:11746156:11746157:-	-20.12	17		NA	NA	NA		NA	NA	NA
Aluexon:118	chr1:44136091:44136133:+	cryptic	calJac3	Emerging Exon		chr1:44136074:44136227:-	AluJb	highest		chr1:44136091:44136092:+	10.2	25		chr1:43988079:43988080:+	10.2	16		GL397442:565057:565058:+	10.2	23		chr1:46909995:46909996:+	9.25	7		chr7:78397754:78397755:+	0.88	7
Aluexon:1180	chr15:50844796:50844894:-	cryptic	rheMac3	Constant Exon		chr15:50844781:50844911:+	FLAM_C	highest		chr15:50844894:50844895:-	7.94	6		chr15:47773907:47773908:-	7.94	7		GL397306:11623719:11623720:-	7.94	6		chr7:27702600:27702601:-	7.62	8		NA	NA	NA
Aluexon:1181	chr15:50884980:50885477:-	cryptic	rheMac3	Emerging Exon		chr15:50885205:50885489:+	AluSg	low		chr15:50885477:50885478:-	2.51	7		chr15:47816104:47816105:-	2.51	7		GL397306:11668934:11668935:-	2.23	12		chr7:27740521:27740522:-	1.51	NA		NA	NA	NA
Aluexon:1183	chr15:49453935:49454056:+	cryptic	rheMac3	Emerging Exon		chr15:49453905:49454215:-	AluSx1	low		chr15:49453935:49453936:+	2.4	6		chr15:46347910:46347911:+	2.4	6		GL397306:10244853:10244854:+	1.93	6		chr7:26322067:26322068:+	2.4	6		NA	NA	NA
Aluexon:1184	chr15:49611167:49611311:+	alternative	calJac3	Emerging Exon		chr15:49611138:49611450:-	AluSx1	moderate		chr15:49611167:49611168:+	3.52	14		chr15:46512944:46512945:+	4.56	15		GL397306:10407505:10407506:+	4.86	10		chr7:26481233:26481234:+	1.21	8		chr10:26430774:26430775:+	2.16	8
Aluexon:1185	chr15:49487280:49487409:+	alternative	nomLeu1	Constant Exon		chr15:49487249:49487567:-	AluSx3	low		chr15:49487280:49487281:+	4.41	7		chr15:46381154:46381155:+	6.84	10		GL397306:10278585:10278586:+	4.74	20		NA	NA	NA		NA	NA	NA
Aluexon:1186	chr15:49487383:49487409:+	alternative	nomLeu1	Emerging Exon		chr15:49487249:49487567:-	AluSx3	low		chr15:49487383:49487384:+	-11.14	7		chr15:46381257:46381258:+	-11.81	10		GL397306:10278687:10278688:+	-11.81	20		NA	NA	NA		NA	NA	NA
Aluexon:1188	chr15:52059289:52059347:+	alternative	calJac3	Emerging Exon		chr15:52059228:52059522:-	AluSx	moderate		chr15:52059289:52059290:+	-22.6	14		chr15:48991254:48991255:+	-22.6	24		GL397306:12821796:12821797:+	-22.41	14		chr7:28902842:28902843:+	-27.27	18		chr10:28922538:28922539:+	-20.98	11
Aluexon:1189	chr15:55632264:55632650:-	cryptic	nomLeu1	Evolving Exon		chr15:55632372:55632674:+	AluY	lowest		chr15:55632650:55632651:-	10.11	21		chr15:52644461:52644462:-	7.93	20		GL397306:16597967:16597968:-	8.75	11		NA	NA	NA		NA	NA	NA
Aluexon:119	chr1:44382274:44382407:+	cryptic	calJac3	Emerging Exon		chr1:44382263:44382550:-	AluJo	highest		chr1:44382274:44382275:+	-1.22	9		chr1:44236349:44236350:+	-1.22	9		GL397442:813254:813255:+	-4.52	6		chr1:47176962:47176963:+	7.34	10		chr7:78668264:78668265:+	0.32	17
Aluexon:1190	chr15:58024358:58024377:+	cryptic	rheMac3	Evolving Exon		chr15:58024332:58024643:-	AluJo	high		chr15:58024358:58024359:+	9.66	20		chr15_GL392267_random:5619:5620:+	9.66	16		GL397307:1086180:1086181:+	9.91	16		chr7:34887894:34887895:+	4.19	24		NA	NA	NA
Aluexon:1191	chr15:58990479:58990603:-	cryptic	rheMac3	Evolving Exon		chr15:58990501:58990790:+	AluJb	high		chr15:58990603:58990604:-	11.15	20		chr15:56042062:56042063:-	11.15	21		GL397307:2102410:2102411:-	7.2	22		chr7:35860380:35860381:-	NA	NA		NA	NA	NA
Aluexon:1192	chr15:59385651:59385687:+	cryptic	rheMac3	Emerging Exon		chr15:59385538:59385710:-	AluSg4	highest		chr15:59385651:59385652:+	-22.51	24		chr15:56444906:56444907:+	-22.51	16		GL397307:2492305:2492306:+	-24.74	20		chr7:36276831:36276832:+	-24.72	14		NA	NA	NA
Aluexon:1193	chr15:45794382:45795164:-	cryptic	rheMac3	Constant Exon		chr15:45794910:45795204:+	AluJr	highest		chr15:45795164:45795165:-	8.98	12		chr15:42652156:42652157:-	8.98	13		GL397306:6443477:6443478:-	8.36	12		chr7:22679758:22679759:-	8.1	28		NA	NA	NA
Aluexon:1194	chr15:40694394:40695369:+	cryptic	rheMac3	Constant Exon		chr15:40694378:40694510:-	FLAM_A	highest		chr15:40694394:40694395:+	8.83	7		chr15:37284343:37284344:+	8.83	7		GL397306:1312240:1312241:+	5.81	8		chr7:17618281:17618282:+	9.21	8		NA	NA	NA
Aluexon:1195	chr15:64072661:64072748:-	alternative	nomLeu1	Emerging Exon		chr15:64072638:64072931:+	AluY	lowest		chr15:64072748:64072749:-	-15.78	11		chr15:61176605:61176606:-	-15.78	14		GL397307:7347217:7347218:-	-14.67	14		NA	NA	NA		NA	NA	NA
Aluexon:1196	chr15:64013698:64013717:-	cryptic	calJac3	Emerging Exon		chr15:64013440:64013746:+	AluSx	lowest		chr15:64013717:64013718:-	2.84	8		chr15:61115329:61115330:-	2.84	6		NA	NA	NA		chr7:41763859:41763860:-	3.01	13		chr10:6049524:6049525:-	-13.28	22
Aluexon:1197	chr15:64202831:64203415:-	cryptic	rheMac3	Constant Exon		chr15:64203136:64203448:+	AluSp	lowest		chr15:64203415:64203416:-	8.01	17		chr15:61311686:61311687:-	8.01	11		GL397307:7485112:7485113:-	11.03	16		chr7:41964842:41964843:-	8.36	23		NA	NA	NA
Aluexon:1198	chr15:64201485:64201740:-	cryptic	calJac3	Emerging Exon		chr15:64201718:64202014:+	AluSx	low		chr15:64201740:64201741:-	-1.55	14		chr15:61310013:61310014:-	-1.55	9		GL397307:7483452:7483453:-	1.02	9		chr7:41963153:41963154:-	-0.09	19		chr10:6247633:6247634:-	-0.12	14
Aluexon:12	chr1:3653490:3654418:-	alternative	rheMac3	Emerging Exon		chr1:3654141:3654439:+	AluSg	lowest		chr1:3654418:3654419:-	4.35	9		chr1:3543428:3543429:-	2.59	6		GL397433:712566:712567:-	1.21	6		chr1:6854737:6854738:-	0.73	10		NA	NA	NA
Aluexon:120	chr1:46123400:46123513:-	cryptic	calJac3	Emerging Exon		chr1:46123244:46123529:+	AluJr	high		chr1:46123513:46123514:-	1.36	6		chr1:46012804:46012805:-	1.34	6		GL397442:2495113:2495114:-	-6.61	6		chr1:48985169:48985170:-	1.34	8		chr7:80535339:80535340:-	0.78	7
Aluexon:1200	chr15:59651806:59651809:-	cryptic	calJac3	Emerging Exon		chr15:59651697:59651827:+	FLAM_C	high		chr15:59651809:59651810:-	-14.37	6		chr15:56710179:56710180:-	-14.37	6		GL397307:2781973:2781974:-	-32.78	6		chr7:36546307:36546308:-	-14.52	5		chr10:1587154:1587155:-	-15.97	5
Aluexon:1201	chr15:64382397:64382451:-	cryptic	rheMac3	Emerging Exon		chr15:64382260:64382569:+	AluSx1	low		chr15:64382451:64382452:-	-19.17	7		chr15:61495340:61495341:-	-19.17	NA		GL397307:7670120:7670121:-	-17.58	8		chr7:42143644:42143645:-	-20.11	6		NA	NA	NA
Aluexon:1202	chr15:64437823:64438744:+	cryptic	rheMac3	Emerging Exon		chr15:64437551:64437860:-	AluSp	lowest		chr15:64437823:64437824:+	2.44	7		chr15:61551253:61551254:+	2.44	7		GL397307:7738626:7738627:+	-1.45	12		chr7:42198863:42198864:+	-1.45	7		NA	NA	NA
Aluexon:1203	chr15:64407786:64407903:+	cryptic	calJac3	Constant Exon		chr15:64407762:64407993:-	AluJb	moderate		chr15:64407786:64407787:+	4.19	18		chr15:61521244:61521245:+	4.19	21		GL397307:7703907:7703908:+	1.05	25		NA	NA	NA		chr10:6440829:6440830:+	5.31	6
Aluexon:1205	chr15:65828057:65828170:+	cryptic	rheMac3	Constant Exon		chr15:65828036:65828327:-	AluJo	highest		chr15:65828057:65828058:+	3.74	15		chr15:62989482:62989483:+	3.74	14		GL397307:9215981:9215982:+	3.2	7		chr7:43688968:43688969:+	3.01	13		NA	NA	NA
Aluexon:1207	chr15:65249440:65251025:+	alternative	calJac3	Constant Exon		chr15:65249400:65249612:-	AluSz6	low		chr15:65249440:65249441:+	6.66	6		chr15:62381285:62381286:+	7.18	5		GL397307:8600046:8600047:+	6.38	6		chr7:43087523:43087524:+	4.9	6		chr10:7317383:7317384:+	6.37	5
Aluexon:1208	chr15:65280957:65281154:-	cryptic	rheMac3	Constant Exon		chr15:65281038:65281340:+	AluY	lowest		chr15:65281154:65281155:-	5.2	21		chr15:62413116:62413117:-	5.12	23		GL397307:8632771:8632772:-	5.2	22		chr7:43119522:43119523:-	5.87	15		NA	NA	NA
Aluexon:1209	chr15:67938010:67938050:+	cryptic	calJac3	Emerging Exon		chr15:67937896:67938194:-	AluJr	highest		chr15:67938010:67938011:+	-11.83	15		chr15:65134766:65134767:+	-11.83	23		GL397307:11434816:11434817:+	-11.83	16		chr7:45910783:45910784:+	-11.83	14		chr10:10118762:10118763:+	-11.91	7
Aluexon:121	chr1:46162434:46163602:-	cryptic	rheMac3	Constant Exon		chr1:46163348:46163646:+	AluSx3	low		chr1:46163602:46163603:-	4.28	14		chr1:46053055:46053056:-	4.28	NA		GL397442:2535499:2535500:-	4.1	NA		chr1:49025443:49025444:-	4.1	13		NA	NA	NA
Aluexon:1210	chr15:64685538:64685631:+	cryptic	nomLeu1	Constant Exon		chr15:64685350:64685655:-	AluY	lowest		chr15:64685538:64685539:+	8.44	20		chr15:61800409:61800410:+	8.95	34		GL397307:8034605:8034606:+	8.17	22		NA	NA	NA		NA	NA	NA
Aluexon:1211	chr15:67752030:67752313:-	alternative	calJac3	Constant Exon		chr15:67752204:67752433:+	AluJb	high		chr15:67752313:67752314:-	10.53	9		chr15:64945265:64945266:-	10.53	9		GL397307:11245098:11245099:-	10.37	9		chr7:45726860:45726861:-	-0.86	21		chr10:9925087:9925088:-	10.07	17
Aluexon:1212	chr15:67811338:67811440:-	constitutive	calJac3	Constant Exon		chr15:67811338:67811457:+	FLAM_A	highest		chr15:67811440:67811441:-	9.61	7		chr15:65005029:65005030:-	8.69	7		GL397307:11305943:11305944:-	10.09	6		chr7:45787609:45787610:-	10.09	6		chr10:9994628:9994629:-	9.42	7
Aluexon:1213	chr15:67715987:67716188:-	cryptic	calJac3	Evolving Exon		chr15:67715958:67716217:+	AluSx1	moderate		chr15:67716188:67716189:-	11.77	16		chr15:64908860:64908861:-	2.22	17		GL397307:11216096:11216097:-	4.56	15		NA	NA	NA		chr10:9897641:9897642:-	7.45	5
Aluexon:1214	chr15:65947066:65948634:+	cryptic	rheMac3	Emerging Exon		chr15:65947040:65947234:-	AluSp	lowest		chr15:65947066:65947067:+	3.01	15		chr15:63105762:63105763:+	3.01	17		GL397307:9352033:9352034:+	3.12	9		chr7:43811015:43811016:+	-6.05	9		NA	NA	NA
Aluexon:1215	chr15:66046271:66046271:+	cryptic	rheMac3	Emerging Exon		chr15:66046159:66046471:-	AluSp	high		chr15:66046271:66046272:+	-10.63	18		chr15:63206040:63206041:+	-10.63	18		GL397307:9456964:9456965:+	-2.2	13		chr7:43911603:43911604:+	-10.19	6		NA	NA	NA
Aluexon:1216	chr15:71550537:71550557:+	cryptic	calJac3	Emerging Exon		chr15:71550508:71550817:-	AluSz	low		chr15:71550537:71550538:+	5.49	6		chr15:68812344:68812345:+	5.49	6		GL397307:15164979:15164980:+	6.26	8		chr7:49642571:49642572:+	3.84	6		chr10:13713637:13713638:+	1.72	6
Aluexon:1217	chr15:72110994:72111091:+	cryptic	calJac3	Constant Exon		chr15:72110940:72111236:-	AluSp	low		chr15:72110994:72110995:+	7.72	7		chr15:69378032:69378033:+	7.72	7		GL397307:15728943:15728944:+	6.87	15		chr7:50222468:50222469:+	6.56	13		chr10:14281616:14281617:+	7.01	14
Aluexon:1218	chr15:71165245:71165560:+	constitutive	rheMac3	Emerging Exon		chr15:71165222:71165523:-	AluSg7	lowest		chr15:71165245:71165246:+	12.22	22		chr15:68415846:68415847:+	12.22	26		GL397307:14773741:14773742:+	2.3	24		chr7:49237166:49237167:+	-1.42	7		NA	NA	NA
Aluexon:1219	chr15:71141301:71141437:-	cryptic	nomLeu1	Emerging Exon		chr15:71141415:71141734:+	AluSq2	lowest		chr15:71141437:71141438:-	-1.62	7		chr15:68392183:68392184:-	-1.62	5		GL397307:14751392:14751393:-	-1.62	17		NA	NA	NA		NA	NA	NA
Aluexon:1220	chr15:71141571:71141682:-	cryptic	nomLeu1	Emerging Exon		chr15:71141415:71141734:+	AluSq2	lowest		chr15:71141682:71141683:-	-17.85	7		chr15:68392428:68392429:-	-17.85	5		GL397307:14751637:14751638:-	-20.68	17		NA	NA	NA		NA	NA	NA
Aluexon:1221	chr15:73090343:73090527:+	alternative	calJac3	Emerging Exon		chr15:73090321:73090474:-	AluJb	moderate		chr15:73090343:73090344:+	3.67	12		chr15:70342075:70342076:+	4.01	21		GL397307:16632199:16632200:+	4.42	24		chr7:51257730:51257731:+	0.85	5		chr10:15137148:15137149:+	-8.57	10
Aluexon:1222	chr15:72864602:72864719:+	cryptic	nomLeu1	Constant Exon		chr15:72864578:72864854:-	AluSg	lowest		chr15:72864602:72864603:+	3.28	18		chr15:70147813:70147814:+	3.28	15		GL397307:16470935:16470936:+	3.28	19		NA	NA	NA		NA	NA	NA
Aluexon:1223	chr15:74204534:74204644:-	cryptic	calJac3	Evolving Exon		chr15:74204534:74204673:+	FLAM_A	highest		chr15:74204644:74204645:-	7.3	9		chr15:71455786:71455787:-	7.3	9		GL397307:17764478:17764479:-	7.48	6		chr16:1137872:1137873:-	6.59	8		chr10:16245500:16245501:-	4.76	6
Aluexon:1224	chr15:74208326:74211724:-	alternative	nomLeu1	Constant Exon		chr15:74211608:74211906:+	AluY	lowest		chr15:74211724:74211725:-	11.46	14		chr15:71462865:71462866:-	10.17	17		GL397307:17771586:17771587:-	12.24	15		NA	NA	NA		NA	NA	NA
Aluexon:1225	chr15:73035633:73035757:-	cryptic	panTro4	Constant Exon		chr15:73035465:73035781:+	AluJo	moderate		chr15:73035757:73035758:-	13.51	15		chr15:70287263:70287264:-	13.51	15		NA	NA	NA		NA	NA	NA		NA	NA	NA
Aluexon:1226	chr15:72662772:72662806:-	cryptic	rheMac3	Emerging Exon		chr15:72662759:72663068:+	AluJr	high		chr15:72662806:72662807:-	-19.61	11		chr15:69943230:69943231:-	-19.61	10		GL397307:16284875:16284876:-	-19.61	19		chr7:50790690:50790691:-	-20.71	10		NA	NA	NA
Aluexon:1227	chr15:75300000:75300067:+	cryptic	rheMac3	Emerging Exon		chr15:75299897:75300205:-	AluSc	lowest		chr15:75300000:75300001:+	6.14	9		chr15:72578699:72578700:+	6.14	7		NA	NA	NA		chr7:53617401:53617402:+	-2.91	15		NA	NA	NA
Aluexon:1228	chr15:73989935:73990041:+	cryptic	rheMac3	Emerging Exon		chr15:73989908:73990207:-	AluSg	low		chr15:73989935:73989936:+	-17.5	19		chr15:71238985:71238986:+	-17.5	18		GL397307:17541229:17541230:+	3.06	31		chr16:924525:924526:+	-16.37	24		NA	NA	NA
Aluexon:1229	chr15:75735934:75736048:-	cryptic	calJac3	Emerging Exon		chr15:75735774:75736071:+	AluJb	high		chr15:75736048:75736049:-	7.76	9		chr15:72998144:72998145:-	7.76	9		NA	NA	NA		NA	NA	NA		chr10:17671828:17671829:-	-1.35	13
Aluexon:123	chr1:47230688:47230771:+	cryptic	panTro4	Emerging Exon		chr1:47230625:47230928:-	AluSq	moderate		chr1:47230688:47230689:+	-22.32	12		chr1:47146960:47146961:+	-22.32	24		NA	NA	NA		NA	NA	NA		NA	NA	NA
Aluexon:1230	chr15:75728687:75728784:-	cryptic	calJac3	Evolving Exon		chr15:75728526:75728797:+	AluJo	highest		chr15:75728784:75728785:-	7.65	6		chr15:72990893:72990894:-	7.65	7		GL397578:138722:138723:-	7.52	6		NA	NA	NA		chr10:17663664:17663665:-	4.52	9
Aluexon:1231	chr15:75740394:75740507:-	cryptic	nomLeu1	Emerging Exon		chr15:75740232:75740547:+	AluJo	high		chr15:75740507:75740508:-	-21.3	17		chr15:73002598:73002599:-	-21.3	20		GL397578:146128:146129:-	-21.47	8		NA	NA	NA		NA	NA	NA
Aluexon:1232	chr15:76019981:76021593:-	cryptic	calJac3	Emerging Exon		chr15:76021311:76021622:+	AluJr	high		chr15:76021593:76021594:-	10.95	8		NA	NA	NA		NA	NA	NA		chr7:56317867:56317868:+	2	17		chrY:636246:636247:-	-6.09	6
Aluexon:1233	chr15:75351983:75352085:+	cryptic	calJac3	Emerging Exon		chr15:75351946:75352171:-	AluJb	highest		chr15:75351983:75351984:+	7.29	7		chr15:72632472:72632473:+	7.29	7		GL397307:18908370:18908371:+	6.13	6		chr7:53670936:53670937:+	6.13	7		chr10:17422521:17422522:+	0.7	3
Aluexon:1234	chr15:74758375:74758469:+	constitutive	nomLeu1	Constant Exon		chr15:74758345:74758628:-	AluSz	high		chr15:74758375:74758376:+	3.35	5		chr15:72030695:72030696:+	3.35	5		GL397307:18296385:18296386:+	3.35	5		NA	NA	NA		NA	NA	NA
Aluexon:1235	chr15:74783807:74783921:+	cryptic	calJac3	Emerging Exon		chr15:74783762:74784082:-	AluJb	high		chr15:74783807:74783808:+	0.8	6		chr15:72057112:72057113:+	0.8	6		GL397307:18315944:18315945:+	-0.65	6		chr7:53074548:53074549:+	6.96	5		chr10:16783963:16783964:+	1.73	7
Aluexon:1236	chr15:74953901:74953937:-	cryptic	rheMac3	Emerging Exon		chr15:74953836:74954090:+	AluSz6	lowest		chr15:74953937:74953938:-	-21.87	13		chr15:72231421:72231422:-	-34.39	13		GL397307:18509573:18509574:-	-29.49	22		chr7:53252564:53252565:-	-29.49	11		NA	NA	NA
Aluexon:1237	chr15:74979432:74979520:-	alternative	calJac3	Constant Exon		chr15:74979411:74979544:+	FLAM_C	highest		chr15:74979520:74979521:-	3.74	11		chr15:72256905:72256906:-	4.19	28		GL397307:18538390:18538391:-	4.19	16		chr7:53277818:53277819:-	4.19	14		chr10:17027536:17027537:+	4	11
Aluexon:1238	chr15:77577300:77577420:-	constitutive	rheMac3	Emerging Exon		chr15:77577274:77577439:+	AluY	low		chr15:77577420:77577421:-	3.87	16		chr15:74866624:74866625:-	0.68	14		GL397378:1550733:1550734:-	0.88	6		chr7:55718820:55718821:-	1.76	9		NA	NA	NA
Aluexon:1239	chr15:78763060:78763079:+	cryptic	calJac3	Constant Exon		chr15:78763025:78763335:-	AluSx	low		chr15:78763060:78763061:+	2.3	23		chr15:76065022:76065023:+	2.3	20		GL397378:2671654:2671655:+	3.4	10		NA	NA	NA		chr18:3153462:3153463:+	3.01	16
Aluexon:124	chr1:47037089:47037211:-	alternative	rheMac3	Evolving Exon		chr1:47036934:47037241:+	AluJo	moderate		chr1:47037211:47037212:-	11.82	8		chr1:46945642:46945643:-	11.82	8		GL397275:37159650:37159651:+	11.53	7		chr1:49923808:49923809:-	10.55	7		NA	NA	NA
Aluexon:1240	chr15:76480456:76480939:-	cryptic	rheMac3	Emerging Exon		chr15:76480706:76480965:+	AluSg	moderate		chr15:76480939:76480940:-	9.9	5		chr15:73745197:73745198:-	9.89	5		GL397378:458702:458703:-	0.73	5		chr7:54609880:54609881:-	0.73	5		NA	NA	NA
Aluexon:1241	chr15:76576706:76576766:-	cryptic	calJac3	Emerging Exon		chr15:76576683:76576823:+	AluSx	moderate		chr15:76576766:76576767:-	-30.77	5		chr15:73844870:73844871:-	-30.77	5		GL397378:558895:558896:-	-30.77	5		NA	NA	NA		chrY:2299003:2299004:+	-28.16	5
Aluexon:1242	chr15:76519814:76519849:-	cryptic	calJac3	Emerging Exon		chr15:76519589:76519875:+	AluSz	moderate		chr15:76519849:76519850:-	3.01	13		NA	NA	NA		GL397378:497706:497707:-	-4.68	10		NA	NA	NA		chrY:2350982:2350983:+	-14.2	20
Aluexon:1243	chr15:76577146:76577214:-	cryptic	calJac3	Emerging Exon		chr15:76577131:76577296:+	AluSx	moderate		chr15:76577214:76577215:-	-11.7	7		chr15:73845316:73845317:-	-11.7	4		GL397378:559344:559345:-	-12.3	7		chr7:54712114:54712115:-	-16.54	7		chrY:2297879:2297880:+	-5.35	7
Aluexon:1244	chr15:75633168:75633826:+	cryptic	panTro4	Evolving Exon		chr15:75633028:75633287:-	AluSp	low		chr15:75633168:75633169:+	9.63	17		chr15:72893811:72893812:+	8.07	13		NA	NA	NA		NA	NA	NA		NA	NA	NA
Aluexon:1246	chr15:75643640:75643715:+	cryptic	panTro4	Constant Exon		chr15:75643615:75643906:-	AluJb	high		chr15:75643640:75643641:+	4.19	19		chr15:72904627:72904628:+	4.19	21		NA	NA	NA		NA	NA	NA		NA	NA	NA
Aluexon:1247	chr15:75658303:75658350:-	cryptic	calJac3	Evolving Exon		chr15:75658143:75658438:+	AluSx	moderate		chr15:75658350:75658351:-	8.5	10		chr15:72919341:72919342:-	8.46	11		GL397578:60801:60802:-	6.72	10		NA	NA	NA		chr10:17592922:17592923:-	6.18	6
Aluexon:1248	chr15:75657942:75658039:-	cryptic	nomLeu1	Constant Exon		chr15:75657784:75658107:+	AluSq2	lowest		chr15:75658039:75658040:-	5.38	8		chr15:72919028:72919029:-	5.38	9		GL397578:60494:60495:-	5.38	14		NA	NA	NA		NA	NA	NA
Aluexon:125	chr1:46833459:46833529:+	cryptic	rheMac3	Constant Exon		chr1:46833431:46833736:-	AluSz	low		chr1:46833459:46833460:+	8.36	22		chr1:46738794:46738795:+	6.95	15		NA	NA	NA		chr1:49730929:49730930:+	7.8	8		NA	NA	NA
Aluexon:1250	chr15:83406235:83406309:-	cryptic	rheMac3	Emerging Exon		chr15:83406079:83406388:+	AluSp	low		chr15:83406309:83406310:-	-19.05	6		chr15:80306565:80306566:-	-19.08	6		GL397317:1851145:1851146:+	-17.95	11		chr7:63254985:63254986:+	-18.42	7		NA	NA	NA
Aluexon:1251	chr15:83418046:83419129:+	cryptic	calJac3	Emerging Exon		chr15:83417841:83418136:-	AluSq2	low		chr15:83418046:83418047:+	0.5	14		chr15:80318346:80318347:+	0.5	12		GL397317:1837970:1837971:-	1.58	6		chr7:63237545:63237546:-	-5.78	5		chr6:22422960:22422961:+	1.2	7
Aluexon:1252	chr15:83853809:83853818:+	cryptic	calJac3	Emerging Exon		chr15:83853771:83854041:-	AluSx1	lowest		chr15:83853809:83853810:+	-22.67	7		chr15:80751700:80751701:+	-22.67	7		GL397317:1400485:1400486:-	-22.67	6		chr7:62764967:62764968:-	-26.42	9		chr6:22881063:22881064:+	-19.09	9
Aluexon:1253	chr15:84108170:84108187:+	cryptic	nomLeu1	Constant Exon		chr15:84108135:84108440:-	AluY	lowest		chr15:84108170:84108171:+	3.61	9		chr15:81012230:81012231:+	3.61	13		GL397317:1151763:1151764:-	3.61	13		NA	NA	NA		NA	NA	NA
Aluexon:1254	chr15:85166505:85167016:+	cryptic	nomLeu1	Constant Exon		chr15:85166331:85166622:-	AluY	lowest		chr15:85166505:85166506:+	6.84	7		chr15:81915915:81915916:+	6.84	7		GL397317:2654980:2654981:-	7.67	7		NA	NA	NA		NA	NA	NA
Aluexon:1255	chr15:85863089:85863175:-	cryptic	rheMac3	Emerging Exon		chr15:85862950:85863251:+	AluSz6	moderate		chr15:85863175:85863176:-	-4.67	18		chr15:82618234:82618235:-	-4.67	18		GL397317:2732825:2732826:-	-10.29	22		chrUn_JH291011:271699:271700:+	-6.27	6		NA	NA	NA
Aluexon:1256	chr15:83657117:83657580:-	cryptic	calJac3	Emerging Exon		chr15:83657307:83657603:+	AluJb	moderate		chr15:83657580:83657581:-	4.19	16		chr15:80551562:80551563:-	4.19	19		GL397317:1603945:1603946:+	4.19	15		chr7:62981797:62981798:+	4.09	12		chr6:22677162:22677163:-	-4.67	10
Aluexon:1257	chr15:83660708:83660798:-	alternative	calJac3	Emerging Exon		chr15:83660685:83660949:+	AluJr4	high		chr15:83660798:83660799:-	-3.75	5		chr15:80554789:80554790:-	-3.75	5		GL397317:1600723:1600724:+	7.01	5		chr7:62978264:62978265:+	-3.09	5		chr6:22680953:22680954:-	-3.09	5
Aluexon:1259	chr15:83684335:83684446:+	cryptic	calJac3	Emerging Exon		chr15:83684135:83684425:-	AluJr4	moderate		chr15:83684335:83684336:+	1.55	9		chr15:80576295:80576296:+	1.55	9		GL397317:1578292:1578293:-	1.55	7		chr7:62955863:62955864:-	1.55	9		chr6:22704293:22704294:+	1.99	8
Aluexon:126	chr1:44672357:44672378:-	cryptic	panTro4	Evolving Exon		chr1:44672315:44672379:+	AluSx	low		chr1:44672378:44672379:-	9.91	5		chr1:44534588:44534589:-	4.1	5		NA	NA	NA		NA	NA	NA		NA	NA	NA
Aluexon:1260	chr15:85255210:85255242:-	cryptic	rheMac3	Emerging Exon		chr15:85255189:85255485:+	AluJo	high		chr15:85255242:85255243:-	-16.36	13		chr15:82005640:82005641:-	-16.36	15		GL397317:2562022:2562023:+	-16.08	16		chr7:64025792:64025793:+	-16.36	29		NA	NA	NA
Aluexon:1261	chr15:89046557:89047218:-	cryptic	rheMac3	Constant Exon		chr15:89046946:89047238:+	AluJo	high		chr15:89047218:89047219:-	3.12	13		chr15:85841195:85841196:-	-4.56	14		GL397317:5859538:5859539:-	0.72	6		chr7:67556148:67556149:-	3.96	17		NA	NA	NA
Aluexon:1262	chr15:91303209:91303282:+	alternative	calJac3	Emerging Exon		chr15:91303186:91303320:-	FLAM_C	moderate		chr15:91303209:91303210:+	2.66	16		chr15:88129981:88129982:+	2.66	30		GL397317:8105665:8105666:+	2.66	27		chr7:69884006:69884007:+	1.33	14		chr6:16925961:16925962:-	2.89	NA
Aluexon:1263	chr15:91258152:91258273:-	cryptic	calJac3	Emerging Exon		chr15:91257993:91258294:+	AluSx	moderate		chr15:91258273:91258274:-	10.24	7		chr15:88083709:88083710:-	10.66	NA		GL397317:8059471:8059472:-	10.66	7		chr7:69836419:69836420:-	10.69	5		chr6:16966089:16966090:+	-1.79	12
Aluexon:1264	chr15:91566541:91566822:+	alternative	calJac3	Emerging Exon		chr15:91566512:91566822:-	AluSz	low		chr15:91566541:91566542:+	10.47	8		chr15:88400605:88400606:+	10.47	8		GL397317:8377915:8377916:+	10.56	8		chr7:70163910:70163911:+	4.07	7		chr6:16634614:16634615:-	1	6
Aluexon:1265	chr15:89788427:89788540:+	alternative	rheMac3	Emerging Exon		chr15:89788387:89788727:-	AluSc	lowest		chr15:89788427:89788428:+	-26.41	36		chr15:86591122:86591123:+	-26.41	27		GL397317:6583940:6583941:+	-23.95	17		chr7:68316924:68316925:+	-20.04	10		NA	NA	NA
Aluexon:1266	chr15:100260113:100260657:-	cryptic	calJac3	Constant Exon		chr15:100260543:100260672:+	FLAM_C	moderate		chr15:100260657:100260658:-	8.7	5		chr15:97234055:97234056:-	8.7	5		GL397416:1780920:1780921:-	8.82	5		chrUn_JH290772:36776:36777:+	8.77	11		chr6:7960598:7960599:+	8.67	5
Aluexon:1267	chr15:99785594:99785715:-	alternative	nomLeu1	Emerging Exon		chr15:99785434:99785737:+	AluSz	low		chr15:99785715:99785716:-	4.64	16		NA	NA	NA		GL397416:1284674:1284675:-	-2.55	17		NA	NA	NA		NA	NA	NA
Aluexon:1268	chr15:99775193:99775283:-	alternative	rheMac3	Emerging Exon		chr15:99775170:99775473:+	AluJb	highest		chr15:99775283:99775284:-	-3.91	6		chr15:96749110:96749111:-	-3.91	11		GL397416:1273686:1273687:-	-3.91	NA		chr7:78674753:78674754:-	-3.91	12		NA	NA	NA
Aluexon:1269	chr15:99837475:99837547:+	cryptic	calJac3	Constant Exon		chr15:99837460:99837767:-	AluJr	high		chr15:99837475:99837476:+	9.46	19		chr15:96808477:96808478:+	9.46	21		GL397416:1336469:1336470:+	10.03	20		chr7:78736203:78736204:+	9.96	NA		chr6:8366825:8366826:-	10.76	12
Aluexon:127	chr1:44673541:44673797:-	cryptic	calJac3	Constant Exon		chr1:44673511:44673827:+	AluJr	high		chr1:44673797:44673798:-	8.07	5		chr1:44536035:44536036:-	8.07	5		NA	NA	NA		NA	NA	NA		chr7:78933785:78933786:-	7.65	6
Aluexon:1270	chr15:100353176:100353289:+	alternative	calJac3	Emerging Exon		chr15:100353157:100353449:-	AluJb	high		chr15:100353176:100353177:+	11.67	5		NA	NA	NA		NA	NA	NA		NA	NA	NA		chrY:2665646:2665647:-	2.99	10
Aluexon:1271	chr15:101151353:101151390:+	cryptic	calJac3	Emerging Exon		chr15:101151243:101151558:-	AluJb	moderate		chr15:101151353:101151354:+	-22.29	7		chr15:98142886:98142887:+	-22.29	7		GL397416:2574075:2574076:+	-21.43	7		chr7:80086110:80086111:+	-13.99	8		chr6:7336964:7336965:-	-16.27	7
Aluexon:1272	chr15:101390416:101390535:+	alternative	rheMac3	Emerging Exon		chr15:101390398:101390693:-	AluY	lowest		chr15:101390416:101390417:+	-19.76	15		chr15:98384044:98384045:+	-11.71	24		GL397416:2800876:2800877:+	-11.71	22		chr7:80329722:80329723:+	-15	5		NA	NA	NA
Aluexon:1273	chr16:296973:297066:+	cryptic	panTro4	Emerging Exon		chr16:296761:297071:-	AluSg	moderate		chr16:296973:296974:+	-18.32	7		chr16:240390:240391:+	-18.32	7		NA	NA	NA		NA	NA	NA		NA	NA	NA
Aluexon:1274	chr16:296997:297066:+	cryptic	panTro4	Emerging Exon		chr16:296761:297071:-	AluSg	moderate		chr16:296997:296998:+	-19.26	7		chr16:240414:240415:+	-19.26	7		NA	NA	NA		NA	NA	NA		NA	NA	NA
Aluexon:1275	chr16:240661:240664:-	alternative	rheMac3	Emerging Exon		chr16:240596:240896:+	AluSq	moderate		chr16:240664:240665:-	-21.03	11		chr16:181170:181171:-	-21.03	14		NA	NA	NA		chr20:152492:152493:-	-15.74	5		NA	NA	NA
Aluexon:1276	chr15:91525852:91525975:-	cryptic	rheMac3	Constant Exon		chr15:91525697:91525995:+	AluSg	low		chr15:91525975:91525976:-	6.69	5		chr15:88359653:88359654:-	6.88	5		GL397317:8338487:8338488:-	6.88	5		chr7:70122750:70122751:-	6.88	NA		NA	NA	NA
Aluexon:1277	chr15:43828333:43828452:-	alternative	calJac3	Constant Exon		chr15:43828334:43828638:+	AluSx1	low		chr15:43828452:43828453:-	3.6	15		chr15:40552817:40552818:-	3.6	16		GL397306:4510781:4510782:-	3.31	27		chr7:20835737:20835738:-	3.6	5		chr10:20702251:20702252:-	5.79	11
Aluexon:1278	chr15:44077606:44077730:+	constitutive	calJac3	Constant Exon		chr15:44077576:44077780:-	AluJr	highest		chr15:44077606:44077607:+	9.86	8		chr15:40897987:40897988:+	7.51	7		NA	NA	NA		chr7:21034915:21034916:+	10.55	6		chr10:20863225:20863226:+	9.78	6
Aluexon:1279	chr15:90779293:90779411:+	cryptic	rheMac3	Constant Exon		chr15:90779275:90779568:-	AluSp	low		chr15:90779293:90779294:+	2.43	9		chr15:87585297:87585298:+	2.43	9		GL397317:7569447:7569448:+	3.24	13		chr7:69351007:69351008:+	3.01	15		NA	NA	NA
Aluexon:128	chr1:51467121:51467239:+	cryptic	calJac3	Evolving Exon		chr1:51467096:51467388:-	AluJb	highest		chr1:51467121:51467122:+	9.15	19		chr1:51371399:51371400:+	9.15	17		GL397275:33045711:33045712:-	9.15	20		chr1:54292163:54292164:+	9.41	14		chr7:85968159:85968160:+	4.09	12
Aluexon:1280	chr15:90907163:90908538:+	cryptic	rheMac3	Evolving Exon		chr15:90907139:90907442:-	AluSx	low		chr15:90907163:90907164:+	13.17	8		NA	NA	NA		GL397317:7696944:7696945:+	-2.69	NA		chr7:69483093:69483094:+	3.48	8		NA	NA	NA
Aluexon:1282	chr16:620710:620758:+	cryptic	rheMac3	Emerging Exon		chr16:620457:620761:-	AluSx1	lowest		chr16:620710:620711:+	-11.36	5		NA	NA	NA		GL397322:558475:558476:+	-8.43	5		chr20:543286:543287:+	-20.11	5		NA	NA	NA
Aluexon:1283	chr15:101830019:101830127:-	cryptic	nomLeu1	Constant Exon		chr15:101829855:101830148:+	AluSg	lowest		chr15:101830127:101830128:-	4.74	18		chr15:98833111:98833112:-	4.74	20		GL397555:205369:205370:-	5.52	17		NA	NA	NA		NA	NA	NA
Aluexon:1284	chr15:101877230:101878080:+	cryptic	rheMac3	Constant Exon		chr15:101877200:101877501:-	AluY	low		chr15:101877230:101877231:+	12.22	13		chr15:98884867:98884868:+	10.67	7		GL397555:256123:256124:+	3.32	12		chr7:80812717:80812718:+	11.32	25		NA	NA	NA
Aluexon:1285	chr16:1407699:1408974:+	cryptic	rheMac3	Evolving Exon		chr16:1407545:1407813:-	AluY	lowest		chr16:1407699:1407700:+	9.49	6		chr16:1382828:1382829:+	9.49	6		NA	NA	NA		chr20:1328013:1328014:+	4.02	7		NA	NA	NA
Aluexon:1286	chr16:1411046:1411684:+	cryptic	rheMac3	Emerging Exon		chr16:1410952:1411230:-	AluJb	moderate		chr16:1411046:1411047:+	-23.67	6		chr16_AACZ03173744_random:170:171:-	-17.34	NA		NA	NA	NA		chr20:1331663:1331664:+	-17.26	6		NA	NA	NA
Aluexon:1288	chr16:456683:456831:+	alternative	calJac3	Emerging Exon		chr16:456503:456799:-	AluSx1	lowest		chr16:456683:456684:+	4.84	9		chr16:406362:406363:+	4.84	9		GL397322:376936:376937:+	6.4	11		chr20:379827:379828:+	7.2	8		chr12:415855:415856:+	-3.03	7
Aluexon:1289	chr16:456888:456950:+	cryptic	hg19	NA		chr16:456857:456911:-	AluYk11	high		chr16:456888:456889:+	-4.59	5		NA	NA	NA		NA	NA	NA		NA	NA	NA		NA	NA	NA
Aluexon:129	chr1:53004196:53004315:-	cryptic	rheMac3	Emerging Exon		chr1:53004053:53004348:+	AluJr	high		chr1:53004315:53004316:-	11.04	13		chr1:52951363:52951364:-	11.16	12		GL397296:873670:873671:+	3.67	17		chr1:55843431:55843432:-	2.08	9		NA	NA	NA
Aluexon:1291	chr16:456776:456831:+	alternative	nomLeu1	Emerging Exon		chr16:456503:456799:-	AluSx1	lowest		chr16:456776:456777:+	-4.59	9		chr16:406455:406456:+	-4.59	9		GL397322:377029:377030:+	-5.37	11		NA	NA	NA		NA	NA	NA
Aluexon:1292	chr16:174936:175072:-	alternative	calJac3	Emerging Exon		chr16:174793:175096:+	AluSx1	low		chr16:175072:175073:-	2.3	21		chr16:116618:116619:-	2.42	9		GL397322:87419:87420:-	3.97	18		chr20:82859:82860:-	2.43	9		chr12:146228:146229:-	-4.03	7
Aluexon:1294	chr16:2616227:2619475:-	cryptic	calJac3	Evolving Exon		chr16:2619221:2619520:+	AluJb	high		chr16:2619475:2619476:-	5.02	6		chr16:2645284:2645285:-	5.02	6		GL397322:2563349:2563350:+	5.02	6		NA	NA	NA		chr12:2041515:2041516:+	3.97	6
Aluexon:1295	chr16:2621911:2621919:-	cryptic	nomLeu1	Emerging Exon		chr16:2621655:2621970:+	AluSp	lowest		chr16:2621919:2621920:-	-12.84	20		chr16:2647726:2647727:-	-12.1	10		GL397322:2560777:2560778:+	-18.61	16		NA	NA	NA		NA	NA	NA
Aluexon:1296	chr16:2621336:2621817:-	cryptic	nomLeu1	Emerging Exon		chr16:2621655:2621970:+	AluSp	lowest		chr16:2621817:2621818:-	-10.74	20		chr16:2647624:2647625:-	-10.74	10		GL397322:2560879:2560880:+	-5.53	16		NA	NA	NA		NA	NA	NA
Aluexon:1297	chr16:2622315:2622393:-	cryptic	nomLeu1	Emerging Exon		chr16:2622174:2622452:+	AluSz	low		chr16:2622393:2622394:-	-22.08	12		chr16:2648185:2648186:-	-22.08	10		GL397322:2560328:2560329:+	-22.08	10		NA	NA	NA		NA	NA	NA
Aluexon:1298	chr16:2660461:2661051:+	constitutive	rheMac3	Emerging Exon		chr16:2660449:2660738:-	AluSq2	moderate		chr16:2660461:2660462:+	8.73	10		chr10:108870058:108870059:-	-5.8	5		NA	NA	NA		chr20:2647908:2647909:+	-0.86	5		NA	NA	NA
Aluexon:1299	chr16:3087281:3087394:+	alternative	calJac3	Emerging Exon		chr16:3087262:3087553:-	AluJb	high		chr16:3087281:3087282:+	-14.72	6		chr16:3079899:3079900:+	-14.72	6		GL397322:2971467:2971468:+	-7.96	16		chr20:3193439:3193440:+	-19.77	6		chr12:3069931:3069932:+	-14.83	5
Aluexon:13	chr1:6297024:6297403:+	cryptic	rheMac3	Evolving Exon		chr1:6296844:6297136:-	AluY	lowest		chr1:6297024:6297025:+	6.69	10		chr1:6224796:6224797:+	6.69	11		GL397559:435411:435412:+	8.15	28		chr1:9340823:9340824:+	4.8	7		NA	NA	NA
Aluexon:130	chr1:51923996:51924405:-	cryptic	calJac3	Evolving Exon		chr1:51924126:51924421:+	AluSx	moderate		chr1:51924405:51924406:-	7.84	14		chr1:51837650:51837651:-	7.84	14		GL397275:32644882:32644883:+	7.44	12		chr1:54743186:54743187:-	8.36	18		chr7:86454675:86454676:-	5.77	7
Aluexon:1300	chr16:3087629:3087705:+	constitutive	calJac3	Constant Exon		chr16:3087587:3087878:-	AluSx3	moderate		chr16:3087629:3087630:+	6.99	15		chr16:3080249:3080250:+	6.99	17		GL397322:2972401:2972402:+	6.03	18		chr20:3193786:3193787:+	5.94	14		chr12:3070279:3070280:+	7.33	11
Aluexon:1301	chr16:3087834:3088011:+	constitutive	rheMac3	Emerging Exon		chr16:3087587:3087878:-	AluSx3	moderate		chr16:3087834:3087835:+	0.95	15		chr16:3080454:3080455:+	1.6	17		GL397322:2972905:2972906:+	-7.01	7		chr20:3193991:3193992:+	-12.21	14		NA	NA	NA
Aluexon:1302	chr16:2965407:2965475:+	cryptic	rheMac3	Constant Exon		chr16:2965355:2965460:-	AluSx	low		chr16:2965407:2965408:+	2.75	5		NA	NA	NA		GL397322:2846754:2846755:+	3.51	5		chr20:3056631:3056632:+	5.12	7		NA	NA	NA
Aluexon:1303	chr16:3101661:3102099:-	alternative	calJac3	Constant Exon		chr16:3101843:3102129:+	AluSq	low		chr16:3102099:3102100:-	5.72	6		chr16:3094692:3094693:-	5.72	6		NA	NA	NA		chr20:3214512:3214513:-	6.26	6		chr12:3093474:3093475:-	5.72	6
Aluexon:1304	chr16:2032661:2032703:-	cryptic	rheMac3	Emerging Exon		chr16:2032640:2032934:+	AluJo	moderate		chr16:2032703:2032704:-	-18.68	12		chr16_AACZ03173923_random:380:381:-	-18.68	13		GL397322:1955789:1955790:-	-9.54	9		chr20:1980159:1980160:-	-18.68	14		NA	NA	NA
Aluexon:1305	chr16:3298465:3298562:-	cryptic	rheMac3	Constant Exon		chr16:3298309:3298600:+	AluSg	lowest		chr16:3298562:3298563:-	5.31	7		chr16:3286310:3286311:-	4.41	11		GL397322:3169104:3169105:-	5.31	15		chr20:3396494:3396495:-	6.19	8		NA	NA	NA
Aluexon:1306	chr16:3158201:3160955:-	alternative	calJac3	Constant Exon		chr16:3160677:3160972:+	AluSp	lowest		chr16:3160955:3160956:-	8.34	7		chr16:3156122:3156123:-	8.34	7		GL397322:3037399:3037400:-	8.58	7		chr20:3252297:3252298:-	9.54	14		chr12:3153606:3153607:-	9.84	12
Aluexon:1308	chr16:3182851:3182946:-	cryptic	rheMac3	Emerging Exon		chr16:3182832:3183079:+	AluSz	moderate		chr16:3182946:3182947:-	3.6	18		chr16:3178154:3178155:-	3.6	16		GL397322:3060151:3060152:-	4.31	13		chr20:3281362:3281363:-	1.55	12		NA	NA	NA
Aluexon:1309	chr16:3182851:3183510:-	cryptic	rheMac3	Emerging Exon		chr16:3183436:3183731:+	AluSx	lowest		chr16:3183510:3183511:-	-20.18	16		chr16:3178716:3178717:-	-20.18	7		GL397322:3060710:3060711:-	-20.18	25		chr20:3281924:3281925:-	-22.09	5		NA	NA	NA
Aluexon:131	chr1:53145016:53145556:-	cryptic	nomLeu1	Emerging Exon		chr1:53145541:53145839:+	AluY	lowest		chr1:53145556:53145557:-	-22.46	17		chr1:53106206:53106207:-	-22.46	18		GL397296:724560:724561:+	-22.46	11		NA	NA	NA		NA	NA	NA
Aluexon:1310	chr16:3181462:3181601:-	cryptic	calJac3	Evolving Exon		chr16:3181455:3181623:+	AluY	lowest		chr16:3181601:3181602:-	10.56	19		chr16:3176809:3176810:-	12.05	19		GL397322:3058663:3058664:-	11.54	6		chr20:3279994:3279995:-	11.03	7		chr12:3186697:3186698:-	3.44	20
Aluexon:1311	chr16:3190253:3190432:+	cryptic	calJac3	Emerging Exon		chr16:3190236:3190523:-	AluSx	low		chr16:3190253:3190254:+	-0.5	6		chr16:3185459:3185460:+	-0.5	6		GL397322:3067430:3067431:+	-0.5	6		chr20:3288627:3288628:+	6.12	5		chr12:3201892:3201893:+	-1.03	11
Aluexon:1312	chr16:3981091:3981722:-	cryptic	panTro4	Constant Exon		chr16:3981467:3981753:+	AluSq2	lowest		chr16:3981722:3981723:-	9.68	6		chr16:3962298:3962299:-	9.68	5		NA	NA	NA		NA	NA	NA		NA	NA	NA
Aluexon:1313	chr16:2322986:2323432:+	cryptic	panTro4	Constant Exon		chr16:2322964:2323263:-	AluY	lowest		chr16:2322986:2322987:+	12.12	17		chr16:2335583:2335584:+	12.22	36		NA	NA	NA		NA	NA	NA		NA	NA	NA
Aluexon:1314	chr16:4767444:4767548:-	cryptic	calJac3	Emerging Exon		chr16:4767267:4767572:+	AluSz	lowest		chr16:4767548:4767549:-	-17.07	12		chr16:4773953:4773954:-	-17.07	12		GL397322:4612186:4612187:-	-16.37	19		chr20:4889812:4889813:-	NA	NA		chr12:4811299:4811300:-	-26.07	6
Aluexon:1315	chr16:4767444:4767554:-	cryptic	calJac3	Emerging Exon		chr16:4767267:4767572:+	AluSz	lowest		chr16:4767554:4767555:-	0.98	12		chr16:4773959:4773960:-	0.98	12		GL397322:4612192:4612193:-	4.74	19		chr20:4889818:4889819:-	10.73	NA		chr12:4811305:4811306:-	-3.67	6
Aluexon:1316	chr16:4765228:4765273:-	cryptic	calJac3	Evolving Exon		chr16:4765160:4765289:+	AluJo	highest		chr16:4765273:4765274:-	9.13	25		chr16:4771672:4771673:-	8.77	19		GL397322:4609916:4609917:-	9.38	20		chr20:4887550:4887551:-	9.02	16		chr12:4805598:4805599:-	6.3	6
Aluexon:1317	chr16:9164708:9164838:+	cryptic	nomLeu1	Evolving Exon		chr16:9164681:9164997:-	AluSx	low		chr16:9164708:9164709:+	12.22	27		chr16:9213240:9213241:+	8.82	9		GL397322:8967207:8967208:+	8.72	11		NA	NA	NA		NA	NA	NA
Aluexon:1318	chr16:9165746:9165834:+	cryptic	panTro4	Constant Exon		chr16:9165711:9165869:-	AluSx	highest		chr16:9165746:9165747:+	9.14	12		chr16:9214267:9214268:+	9.14	12		NA	NA	NA		NA	NA	NA		NA	NA	NA
Aluexon:1319	chr16:8851050:8851057:+	cryptic	calJac3	Emerging Exon		chr16:8851050:8851323:-	AluSz	NA		chr16:8851050:8851051:+	6.43	5		chr16:8892444:8892445:+	6.43	5		GL397322:8630634:8630635:+	6.43	5		NA	NA	NA		chr12:9158801:9158802:+	0.63	14
Aluexon:132	chr1:46018106:46018233:+	alternative	calJac3	Constant Exon		chr1:46017880:46018176:-	AluJr	highest		chr1:46018106:46018107:+	7.71	5		chr1:45908728:45908729:+	7.71	5		GL397442:2385037:2385038:+	7.71	5		chr1:48862998:48862999:+	8.05	5		chr7:80421222:80421223:+	8.55	21
Aluexon:1320	chr16:8851158:8851165:+	cryptic	calJac3	Emerging Exon		chr16:8851050:8851323:-	AluSz	lowest		chr16:8851158:8851159:+	-8.69	5		chr16:8892552:8892553:+	-8.12	5		GL397322:8630742:8630743:+	-15.42	5		chr20:8931730:8931731:+	-15.29	5		chr12:9158908:9158909:+	-9.66	15
Aluexon:1321	chr16:8873615:8874618:-	cryptic	calJac3	Emerging Exon		chr16:8874336:8874638:+	AluSx	low		chr16:8874618:8874619:-	11.15	18		chr16:8918248:8918249:-	11.15	21		GL397322:8654661:8654662:-	8.81	17		chr20:8954998:8954999:-	7.82	15		chr12:9186709:9186710:-	-6.64	12
Aluexon:1322	chr16:4381126:4381775:-	cryptic	calJac3	Constant Exon		chr16:4381661:4381959:+	AluJr	low		chr16:4381775:4381776:-	6.96	6		NA	NA	NA		GL397322:4208793:4208794:-	6.42	14		chr20:4480101:4480102:-	4.86	6		chr12:4382374:4382375:-	5.98	8
Aluexon:1323	chr16:4447319:4447451:-	cryptic	nomLeu1	Evolving Exon		chr16:4447162:4447470:+	AluSz	low		chr16:4447451:4447452:-	9.81	10		chr16:4443668:4443669:-	9.81	10		GL397322:4277534:4277535:-	8.26	6		NA	NA	NA		NA	NA	NA
Aluexon:1324	chr16:4447319:4447526:-	cryptic	nomLeu1	Emerging Exon		chr16:4447479:4447589:+	AluJb	highest		chr16:4447526:4447527:-	-2.14	10		chr16:4443743:4443744:-	-2.14	10		GL397322:4277605:4277606:-	-11.27	6		NA	NA	NA		NA	NA	NA
Aluexon:1325	chr16:4481598:4481671:+	cryptic	rheMac3	Constant Exon		chr16:4481575:4481881:-	AluSz	lowest		chr16:4481598:4481599:+	13.45	12		chr16:4479859:4479860:+	13.46	14		GL397322:4309210:4309211:+	12.66	9		chr20:4586655:4586656:+	12.78	13		NA	NA	NA
Aluexon:1326	chr16:4533670:4533753:+	alternative	nomLeu1	Emerging Exon		chr16:4533610:4533912:-	AluSz	moderate		chr16:4533670:4533671:+	-16.28	5		chr16:4534478:4534479:+	-16.28	5		GL397322:4373647:4373648:+	-16.28	5		NA	NA	NA		NA	NA	NA
Aluexon:1327	chr16:4546145:4546265:+	alternative	calJac3	Evolving Exon		chr16:4546118:4546424:-	AluSz	low		chr16:4546145:4546146:+	12.12	17		chr16:4547035:4547036:+	12.03	16		GL397322:4386773:4386774:+	11.58	14		chr20:4659325:4659326:+	-7.78	15		chr12:4562356:4562357:+	7.84	8
Aluexon:1328	chr16:4552743:4552808:+	alternative	rheMac3	Emerging Exon		chr16:4552719:4552859:-	AluSx	high		chr16:4552743:4552744:+	0.6	5		chr16:4554068:4554069:+	0.63	5		NA	NA	NA		chr20:4676509:4676510:+	0.47	5		NA	NA	NA
Aluexon:1329	chr16:4521315:4521450:-	cryptic	calJac3	Evolving Exon		chr16:4521336:4521641:+	AluJb	moderate		chr16:4521450:4521451:-	8.45	21		chr16:4521397:4521398:-	8.51	18		NA	NA	NA		chr20:4628764:4628765:-	8.51	18		chr12:4532276:4532277:-	6.11	7
Aluexon:133	chr1:54481325:54481513:+	cryptic	calJac3	Emerging Exon		chr1:54481318:54481626:-	AluSx1	lowest		chr1:54481325:54481326:+	-6.36	10		chr1:54493508:54493509:+	-5.95	14		NA	NA	NA		chr1:57373490:57373491:+	-5.95	7		chr7:89284025:89284026:+	-1.16	9
Aluexon:1331	chr16:12123468:12123589:+	cryptic	rheMac3	Emerging Exon		chr16:12123450:12123747:-	AluSx	low		chr16:12123468:12123469:+	11.44	17		NA	NA	NA		GL398229:19684:19685:-	9.72	7		chr20:12170271:12170272:+	1.93	16		NA	NA	NA
Aluexon:1332	chr16:11943115:11943186:-	cryptic	calJac3	Emerging Exon		chr16:11942963:11943273:+	AluJb	highest		chr16:11943186:11943187:-	-6.77	16		chr16:12032455:12032456:-	-6.77	18		GL397322:11731446:11731447:-	-3.35	24		chr20:11970313:11970314:-	-15.16	25		chr12:15310230:15310231:+	-4.94	10
Aluexon:1333	chr16:12057748:12057883:-	cryptic	rheMac3	Evolving Exon		chr16:12057611:12057903:+	AluJb	high		chr16:12057883:12057884:-	9.23	15		chr16:12161473:12161474:-	10.11	22		GL397322:11867264:11867265:-	9.23	19		chr20:12103952:12103953:-	3.43	13		NA	NA	NA
Aluexon:1334	chr16:14834830:14834830:-	cryptic	rheMac3	Evolving Exon		chr16:14834585:14834905:+	AluJo	highest		chr16:14834830:14834831:-	9.33	6		NA	NA	NA		NA	NA	NA		chr20:14879782:14879783:-	8.19	7		NA	NA	NA
Aluexon:1335	chr16:14652230:14652346:-	cryptic	calJac3	Emerging Exon		chr16:14652146:14652365:+	AluSx3	low		chr16:14652346:14652347:-	2.9	12		chr16:14789595:14789596:-	2.9	12		GL397322:14446931:14446932:-	1.25	10		chr20:14727523:14727524:-	-5.76	6		chr12:12429505:12429506:+	2.74	11
Aluexon:1336	chr16:14672388:14672485:-	cryptic	rheMac3	Evolving Exon		chr16:14672229:14672536:+	AluSp	lowest		chr16:14672485:14672486:-	5.41	10		chr16:14810174:14810175:-	5.41	10		GL397322:14467414:14467415:-	-2.23	10		chr20:14747368:14747369:-	3.67	18		NA	NA	NA
Aluexon:1337	chr16:11978896:11978919:-	cryptic	rheMac3	Emerging Exon		chr16:11978641:11978956:+	AluY	low		chr16:11978919:11978920:-	8.59	10		NA	NA	NA		GL397322:11770098:11770099:-	9.23	23		chr20:12006917:12006918:-	2.88	8		NA	NA	NA
Aluexon:1338	chr16:15743281:15743324:+	alternative	rheMac3	Emerging Exon		chr16:15743179:15743479:-	AluSx3	low		chr16:15743281:15743282:+	-15.06	6		NA	NA	NA		GL397549:243045:243046:+	-13.05	16		chr20:15400125:15400126:+	-13.05	7		NA	NA	NA
Aluexon:1339	chr16:15745786:15745905:+	cryptic	rheMac3	Emerging Exon		chr16:15745754:15746053:-	AluSg	low		chr16:15745786:15745787:+	0.22	5		chr16:15741397:15741398:+	0.22	NA		GL397549:246462:246463:+	0.22	5		chr20:15402629:15402630:+	-1.76	5		NA	NA	NA
Aluexon:134	chr1:54481516:54481603:+	cryptic	calJac3	Emerging Exon		chr1:54481318:54481626:-	AluSx1	lowest		chr1:54481516:54481517:+	-29.85	10		chr1:54493694:54493695:+	-30.91	14		NA	NA	NA		chr1:57373669:57373670:+	-29.85	7		chr7:89284213:89284214:+	-30.57	9
Aluexon:1340	chr16:15745365:15745439:+	cryptic	calJac3	Emerging Exon		chr16:15745288:15745595:-	AluSc8	lowest		chr16:15745365:15745366:+	-22.68	19		chr16:15740956:15740957:+	-22.68	9		GL397549:246027:246028:+	-22.36	12		chr20:15402191:15402192:+	-14.56	18		chr12:11729527:11729528:-	-25.56	6
Aluexon:1341	chr16:15785730:15785763:+	cryptic	calJac3	Emerging Exon		chr16:15785487:15785787:-	AluSz6	high		chr16:15785730:15785731:+	-27.53	11		chr16:15782632:15782633:+	-27.53	15		GL397549:291107:291108:+	-24.01	6		chr20:15452659:15452660:+	-33.1	8		chr12:11688788:11688789:-	-14.56	7
Aluexon:1342	chr16:16753426:16753452:+	cryptic	calJac3	Emerging Exon		chr16:16753201:16753475:-	AluJb	moderate		chr16:16753426:16753427:+	-13.01	5		NA	NA	NA		GL397336:236902:236903:+	-13.01	5		chr20:17734363:17734364:-	-13.45	5		chr12:18275175:18275176:-	-13.73	5
Aluexon:1343	chr16:3754221:3754335:-	cryptic	rheMac3	Emerging Exon		chr16:3754063:3754355:+	AluSx	high		chr16:3754335:3754336:-	2.06	6		chr16:3735585:3735586:-	2.06	6		GL397322:3600743:3600744:-	2.06	7		chr20:3837392:3837393:-	-14.64	6		NA	NA	NA
Aluexon:1344	chr16:18505805:18506118:-	alternative	calJac3	Emerging Exon		chr16:18505833:18506142:+	AluJo	high		chr16:18506118:18506119:-	12.44	13		chr16_GL392406_random:38965:38966:-	11.35	19		NA	NA	NA		chr20:16061471:16061472:+	1.34	NA		chr12:16492417:16492418:+	-0.29	15
Aluexon:1345	chr16:16393730:16394857:+	alternative	hg19	NA		chr16:16393707:16394016:-	AluJo	high		chr16:16393730:16393731:+	12.44	13		NA	NA	NA		NA	NA	NA		NA	NA	NA		NA	NA	NA
Aluexon:1347	chr16:19104541:19104797:+	cryptic	rheMac3	Evolving Exon		chr16:19104531:19104628:-	AluSx3	low		chr16:19104541:19104542:+	7.95	4		chr16:18958666:18958667:+	7.94	4		GL397303:20446923:20446924:-	7.95	4		chr20:18115764:18115765:+	5.73	4		NA	NA	NA
Aluexon:1348	chr16:19089095:19089120:+	cryptic	calJac3	Evolving Exon		chr16:19088912:19089176:-	AluSx	moderate		chr16:19089095:19089096:+	7.78	14		chr16:18943265:18943266:+	6.46	19		GL397303:20463584:20463585:-	6.46	29		chr20:18098166:18098167:+	6.76	18		chr12:18683692:18683693:+	6.34	11
Aluexon:1349	chr16:21738431:21738478:+	cryptic	calJac3	Constant Exon		chr16:21738333:21738627:-	AluSx	low		chr16:21738431:21738432:+	6.14	22		chr16:21748937:21748938:+	6.14	22		GL397283:6178767:6178768:-	6.14	14		chr20:21059591:21059592:+	8.06	6		chr12:21422189:21422190:+	6.14	10
Aluexon:135	chr1:53274223:53274244:+	cryptic	panTro4	Constant Exon		chr1:53274213:53274337:-	AluJr	highest		chr1:53274223:53274224:+	6.83	5		chr1:53241011:53241012:+	7.96	7		NA	NA	NA		NA	NA	NA		NA	NA	NA
Aluexon:1350	chr16:20777923:20778019:-	cryptic	calJac3	Constant Exon		chr16:20777813:20778078:+	AluJr	high		chr16:20778019:20778020:-	3.96	7		chr16:20591073:20591074:-	3.96	7		GL397283:7543397:7543398:+	3.96	6		NA	NA	NA		chr12:20175720:20175721:-	3.63	8
Aluexon:1351	chr16:20791117:20791227:+	alternative	calJac3	Emerging Exon		chr16:20791093:20791386:-	AluSx	low		chr16:20791117:20791118:+	3.01	18		chr16:20603851:20603852:+	3.01	16		GL397283:7524871:7524872:-	2.82	11		chr20:19704644:19704645:+	2.37	18		chr12:20185973:20185974:+	-9.09	13
Aluexon:1352	chr16:20820166:20820200:+	cryptic	calJac3	Emerging Exon		chr16:20819934:20820216:-	AluSz6	highest		chr16:20820166:20820167:+	-18.22	23		chr16:20633459:20633460:+	-18.22	34		GL397283:7490241:7490242:-	-18.44	23		chr20:19734598:19734599:+	-18.1	29		chr12:20218693:20218694:+	-20.96	20
Aluexon:1353	chr16:20852962:20852980:+	cryptic	rheMac3	Constant Exon		chr16:20852934:20853216:-	AluSz	moderate		chr16:20852962:20852963:+	0.08	6		chr16:20666146:20666147:+	0.08	5		GL397283:7456496:7456497:-	0.08	6		chr20:19767462:19767463:+	7.84	15		NA	NA	NA
Aluexon:1354	chr16:15078441:15078513:+	alternative	calJac3	Emerging Exon		chr16:15078353:15078648:-	AluSx3	lowest		chr16:15078441:15078442:+	-12.37	18		NA	NA	NA		GL397322:14602728:14602729:+	-18.94	21		chr20:15066776:15066777:-	-14.19	6		chr12:12064218:12064219:+	-4.99	7
Aluexon:1355	chr16:18465025:18465154:-	cryptic	rheMac3	Emerging Exon		chr16:18465043:18465334:+	AluSc8	lowest		chr16:18465154:18465155:-	2.24	26		NA	NA	NA		NA	NA	NA		chr20:14896342:14896343:+	2.24	19		NA	NA	NA
Aluexon:1356	chr16:21401723:21401821:+	cryptic	calJac3	Emerging Exon		chr16:21401693:21402005:-	AluSz	low		chr16:21401723:21401724:+	4.03	5		NA	NA	NA		NA	NA	NA		chr20:26925634:26925635:+	2.93	10		chr12:27223507:27223508:+	-7.17	7
Aluexon:1357	chr16:21403147:21403179:+	cryptic	hg19	NA		chr16:21403034:21403333:-	AluSx1	lowest		chr16:21403147:21403148:+	0.05	6		NA	NA	NA		NA	NA	NA		NA	NA	NA		NA	NA	NA
Aluexon:1358	chr16:22623775:22624208:-	cryptic	calJac3	Evolving Exon		chr16:22623971:22624256:+	AluSq	low		chr16:22624208:22624209:-	9.36	6		NA	NA	NA		NA	NA	NA		chr20:21131122:21131123:-	6.69	6		chr12:21495405:21495406:-	6.4	5
Aluexon:136	chr1:52263625:52264789:+	cryptic	calJac3	Constant Exon		chr1:52263439:52263741:-	AluJr	highest		chr1:52263625:52263626:+	7.79	6		chr1:52190033:52190034:+	7.79	6		GL397275:32276783:32276784:-	7.79	6		chr1:55081084:55081085:+	8.21	6		chr7:86839225:86839226:+	10.07	17
Aluexon:1360	chr16:24870506:24870614:+	alternative	calJac3	Constant Exon		chr16:24870472:24870737:-	AluJr	high		chr16:24870506:24870507:+	5.23	9		chr16:24974123:24974124:+	5.23	9		GL397283:3816589:3816590:-	0.55	16		chr20:23422534:23422535:+	3.67	13		chr12:23742219:23742220:+	10.11	18
Aluexon:1361	chr16:28504963:28505013:-	cryptic	calJac3	Constant Exon		chr16:28504951:28505259:+	AluSx	lowest		chr16:28505013:28505014:-	6.45	11		NA	NA	NA		GL397595:71321:71322:-	6.45	17		chr20:27251786:27251787:-	6.21	NA		chr12:27545321:27545322:-	6.24	10
Aluexon:1362	chr16:28504032:28504067:-	cryptic	calJac3	Emerging Exon		chr16:28503987:28504172:+	AluJr	moderate		chr16:28504067:28504068:-	-16.42	8		NA	NA	NA		NA	NA	NA		chr20:27250828:27250829:-	-18.89	7		chr12:27544051:27544052:-	-17.9	6
Aluexon:1363	chr16:28549847:28549975:-	cryptic	calJac3	Emerging Exon		chr16:28549728:28550019:+	AluJo	moderate		chr16:28549975:28549976:-	2.39	9		chr16:28792535:28792536:-	2.39	14		GL397595:117389:117390:-	-6.82	17		chr20:27297523:27297524:-	2.39	13		chr12:27584347:27584348:-	-1.34	8
Aluexon:1364	chr16:28827455:28829131:+	alternative	rheMac3	Constant Exon		chr16:28827423:28827601:-	AluJb	moderate		chr16:28827455:28827456:+	9.95	11		NA	NA	NA		GL397283:231:232:+	10.11	15		chr20:27167856:27167857:-	10.11	15		NA	NA	NA
Aluexon:1365	chr16:28599929:28600010:+	cryptic	calJac3	Evolving Exon		chr16:28599886:28600189:-	AluSq2	lowest		chr16:28599929:28599930:+	7.89	11		chr16:28843850:28843851:+	7.89	11		GL397595:168176:168177:+	7.2	20		chr20:27351662:27351663:+	8.38	9		chr12:27635285:27635286:+	5.56	6
Aluexon:1366	chr16:28732278:28732351:+	cryptic	rheMac3	Emerging Exon		chr16:28732212:28732507:-	AluSc8	lowest		chr16:28732278:28732279:+	-17.27	7		NA	NA	NA		GL397595:24735:24736:-	-17.64	15		chr20:27212205:27212206:-	-8.89	7		NA	NA	NA
Aluexon:1367	chr16:28829917:28832079:-	cryptic	rheMac3	Emerging Exon		chr16:28831990:28832289:+	AluSp	lowest		chr16:28832079:28832080:-	2	7		chr16:28973432:28973433:-	2	7		GL397283:2430:2431:-	2	NA		chr20:27162218:27162219:+	2	5		NA	NA	NA
Aluexon:1368	chr16:19663675:19664779:+	cryptic	calJac3	Emerging Exon		chr16:19663504:19663805:-	AluJo	high		chr16:19663675:19663676:+	7.49	7		chr16:19523935:19523936:+	7.49	7		GL397283:8575580:8575581:-	7.73	7		chr20:18673045:18673046:+	7.49	7		chr12:19239325:19239326:+	-0.11	8
Aluexon:1369	chr16:28181627:28181646:-	cryptic	rheMac3	Emerging Exon		chr16:28181371:28181675:+	AluSp	lowest		chr16:28181646:28181647:-	3.01	18		chr16:28387780:28387781:-	7.17	10		GL397283:404681:404682:+	-6.62	15		chr20:26758618:26758619:-	-6.49	8		NA	NA	NA
Aluexon:137	chr1:55124786:55124860:+	cryptic	calJac3	Emerging Exon		chr1:55124750:55125119:-	AluSq2	moderate		chr1:55124786:55124787:+	11.36	9		chr1:55150448:55150449:+	11.36	9		GL397352:6757537:6757538:-	11.73	9		NA	NA	NA		chr7:89924568:89924569:+	2.88	7
Aluexon:1370	chr16:23564365:23564444:-	cryptic	calJac3	Constant Exon		chr16:23564247:23564478:+	AluJb	highest		chr16:23564444:23564445:-	2.34	8		chr16:23657338:23657339:-	2.66	8		GL397283:5140757:5140758:+	2.34	8		NA	NA	NA		chr12:22439887:22439888:-	3.46	10
Aluexon:1372	chr16:1833876:1834610:+	cryptic	nomLeu1	Constant Exon		chr16:1833700:1833993:-	AluY	lowest		chr16:1833876:1833877:+	5.2	6		chr16:1818268:1818269:+	5.2	6		GL397322:1766533:1766534:+	5.2	6		NA	NA	NA		NA	NA	NA
Aluexon:1373	chr16:1840255:1840550:+	cryptic	calJac3	Emerging Exon		chr16:1840088:1840352:-	AluJo	high		chr16:1840255:1840256:+	8.04	8		chr16:1825197:1825198:+	0	8		NA	NA	NA		chr20:1792085:1792086:+	8.88	NA		chr12:1862625:1862626:+	-1.72	7
Aluexon:1374	chr16:1858134:1858230:+	cryptic	rheMac3	Emerging Exon		chr16:1858121:1858280:-	AluJo	highest		chr16:1858134:1858135:+	1.04	13		chr16_GL392401_random:10973:10974:+	1.04	15		GL397322:1786977:1786978:+	1.04	19		chr20:1810349:1810350:+	1.39	NA		NA	NA	NA
Aluexon:1375	chr16:30312269:30312388:-	cryptic	calJac3	Constant Exon		chr16:30312247:30312407:+	AluJr	highest		chr16:30312388:30312389:-	6.77	5		NA	NA	NA		GL397336:72394:72395:+	6.97	4		chr20:17923454:17923455:-	2.06	5		chr12:18475144:18475145:-	5.94	12
Aluexon:1376	chr16:30200906:30200936:-	cryptic	calJac3	Evolving Exon		chr16:30200821:30201117:+	AluJb	moderate		chr16:30200936:30200937:-	7.86	6		chr16:30345937:30345938:-	7.86	6		GL397595:246376:246377:+	9.95	6		chr20:28282949:28282950:-	8.08	6		chr12:27676145:27676146:+	5.9	7
Aluexon:1377	chr16:30213357:30213449:+	cryptic	rheMac3	Emerging Exon		chr16:30213316:30213607:-	AluSq2	low		chr16:30213357:30213358:+	-0.38	11		NA	NA	NA		GL397595:233084:233085:-	0.51	14		chr20:28294834:28294835:+	-7.23	11		NA	NA	NA
Aluexon:1378	chr16:30619619:30619935:+	cryptic	nomLeu1	Evolving Exon		chr16:30619591:30619892:-	AluSx1	moderate		chr16:30619619:30619620:+	8.73	11		chr16:30749565:30749566:+	8.53	13		ADFV01135941:5619:5620:-	3.75	11		NA	NA	NA		NA	NA	NA
Aluexon:1379	chr16:30620549:30620584:-	cryptic	calJac3	Constant Exon		chr16:30620477:30620602:+	FLAM_C	highest		chr16:30620584:30620585:-	10.68	22		chr16:30750530:30750531:-	10.68	22		ADFV01135941:4645:4646:+	9.21	12		chr20:28830505:28830506:-	9.63	13		chr12:28515759:28515760:-	9.84	5
Aluexon:138	chr1:55184105:55186911:+	cryptic	calJac3	Constant Exon		chr1:55184096:55184217:-	AluJb	low		chr1:55184105:55184106:+	6.91	7		chr1:55210405:55210406:+	6.91	7		GL397352:6698663:6698664:-	6.82	6		chr1:58083542:58083543:+	6.6	8		chr7:89982253:89982254:+	7.65	8
Aluexon:1382	chr16:28490965:28491086:-	alternative	rheMac3	Emerging Exon		chr16:28490940:28491112:+	AluSx	moderate		chr16:28491086:28491087:-	2.91	6		NA	NA	NA		GL397595:55991:55992:-	2.91	6		chr20:27237598:27237599:-	2.01	16		NA	NA	NA
Aluexon:1383	chr16:28402799:28402820:-	cryptic	nomLeu1	Constant Exon		chr16:28402556:28402850:+	AluSq	lowest		chr16:28402820:28402821:-	4.71	23		NA	NA	NA		GL397595:20792:20793:-	4.74	19		NA	NA	NA		NA	NA	NA
Aluexon:1384	chr16:28502283:28502383:-	cryptic	calJac3	Emerging Exon		chr16:28502107:28502420:+	AluJr	highest		chr16:28502383:28502384:-	4.07	9		NA	NA	NA		GL397595:68850:68851:-	4.07	11		chr20:27249111:27249112:-	4.36	6		chr12:27542364:27542365:-	-5.15	7
Aluexon:1385	chr16:30023816:30023998:-	cryptic	calJac3	Evolving Exon		chr16:30023894:30024016:+	FLAM_A	highest		chr16:30023998:30023999:-	8.81	20		chr16:30155741:30155742:-	8.92	14		GL397603:305178:305179:-	8.5	7		chr20:28097016:28097017:-	6.86	7		chr12:27853058:27853059:+	7.67	11
Aluexon:1386	chr16:30024788:30024917:-	alternative	nomLeu1	Constant Exon		chr16:30024827:30024948:+	AluJb	high		chr16:30024917:30024918:-	4.19	24		chr16:30156659:30156660:-	4.19	24		GL397603:306098:306099:-	4.19	24		NA	NA	NA		NA	NA	NA
Aluexon:1387	chr16:31127037:31127188:+	cryptic	rheMac3	Constant Exon		chr16:31126846:31127147:-	AluJr	high		chr16:31127037:31127038:+	5.05	10		chr16:31276591:31276592:+	5.05	10		GL397496:847141:847142:+	8.46	7		chr20:29354686:29354687:+	5.3	NA		NA	NA	NA
Aluexon:1388	chr16:31135109:31135327:+	cryptic	calJac3	Emerging Exon		chr16:31134833:31135125:-	AluSz6	moderate		chr16:31135109:31135110:+	-0.6	6		chr16:31285293:31285294:+	2.97	7		GL397496:855510:855511:+	1.2	9		chr20:29363033:29363034:+	-0.54	9		chr12:29062312:29062313:+	-1.55	7
Aluexon:1389	chr16:29380854:29380952:+	alternative	hg19	NA		chr16:29380824:29381136:-	AluSz	low		chr16:29380854:29380855:+	12.07	5		NA	NA	NA		NA	NA	NA		NA	NA	NA		NA	NA	NA
Aluexon:139	chr1:53336825:53336843:+	cryptic	calJac3	Evolving Exon		chr1:53336803:53336923:-	FAM	highest		chr1:53336825:53336826:+	7.08	8		chr1:53310718:53310719:+	6.53	8		GL397296:538440:538441:-	7.08	7		chr1:56201460:56201461:+	-3.36	7		chr7:88086021:88086022:+	5.17	16
Aluexon:1390	chr16:29382278:29382405:+	cryptic	calJac3	Emerging Exon		chr16:29382165:29382464:-	AluSx1	lowest		chr16:29382278:29382279:+	0.05	6		NA	NA	NA		GL397283:234416:234417:-	0.05	6		chr20:26927066:26927067:+	0.05	6		chr12:27224638:27224639:+	-6.66	NA
Aluexon:1391	chr16:29463430:29463500:-	cryptic	panTro4	Emerging Exon		chr16:29463273:29463585:+	AluSp	low		chr16:29463500:29463501:-	-26.69	7		chr16:30347780:30347781:-	-26.69	6		NA	NA	NA		NA	NA	NA		NA	NA	NA
Aluexon:1392	chr16:29474012:29474104:+	cryptic	hg19	NA		chr16:29473971:29474262:-	AluSq2	low		chr16:29474012:29474013:+	-0.38	11		NA	NA	NA		NA	NA	NA		NA	NA	NA		NA	NA	NA
Aluexon:1393	chr16:31460432:31461094:-	cryptic	rheMac3	Constant Exon		chr16:31461030:31461339:+	AluSq2	moderate		chr16:31461094:31461095:-	6.24	22		chr16:31618471:31618472:-	6.24	24		NA	NA	NA		chr20:29708032:29708033:-	NA	NA		NA	NA	NA
Aluexon:1394	chr16:31104104:31104185:-	alternative	calJac3	Emerging Exon		chr16:31104087:31104400:+	AluSz	high		chr16:31104185:31104186:-	-1.45	9		chr16:31255618:31255619:-	-1.05	6		GL397496:824940:824941:-	-2.73	13		chr20:29331650:29331651:-	-4.62	7		chr12:29040561:29040562:-	-2.75	7
Aluexon:1396	chr16:47624214:47624292:+	cryptic	calJac3	Constant Exon		chr16:47624195:47624329:-	FLAM_A	high		chr16:47624214:47624215:+	8.79	17		chr16:46538042:46538043:+	8.36	16		GL397494:1155690:1155691:+	8.31	18		chr20:45815542:45815543:+	8.28	19		chr20:1054312:1054313:+	8.75	5
Aluexon:1397	chr16:50078224:50078465:-	cryptic	calJac3	Constant Exon		chr16:50078239:50078470:+	AluJb	low		chr16:50078465:50078466:-	10.32	7		NA	NA	NA		GL397289:2343860:2343861:-	10.82	7		chr20:48297910:48297911:-	8.3	6		chr20:3717263:3717264:-	10.78	7
Aluexon:1398	chr16:50098602:50098718:-	cryptic	calJac3	Emerging Exon		chr16:50098438:50098749:+	AluSz	high		chr16:50098718:50098719:-	7.7	10		chr16:49044210:49044211:-	7.7	8		GL397289:2363318:2363319:-	7.65	17		chr20:48319963:48319964:-	7.7	NA		chr20:3739570:3739571:-	2.96	8
Aluexon:1399	chr16:53069781:53069873:-	cryptic	calJac3	Evolving Exon		chr16:53069593:53069891:+	AluJr	high		chr16:53069873:53069874:-	11.3	16		chr16:52051825:52051826:-	11.2	14		GL397289:5393803:5393804:-	9.39	13		NA	NA	NA		chr20:6980516:6980517:-	8.65	7
Aluexon:14	chr1:6297303:6297403:+	cryptic	rheMac3	Constant Exon		chr1:6297286:6297427:-	FLAM_C	high		chr1:6297303:6297304:+	11.94	11		chr1:6225079:6225080:+	11.94	11		GL397559:435989:435990:+	11.94	9		chr1:9341114:9341115:+	12.7	16		NA	NA	NA
Aluexon:140	chr1:62152464:62152567:-	cryptic	rheMac3	Constant Exon		chr1:62152487:62152606:+	AluJo	low		chr1:62152567:62152568:-	3.97	7		chr1:62246389:62246390:-	3.97	7		GL397299:17324472:17324473:-	3.97	7		chr1:65028176:65028177:-	3.97	7		NA	NA	NA
Aluexon:1400	chr16:53475757:53475775:+	cryptic	calJac3	Emerging Exon		chr16:53475723:53476031:-	AluSx3	low		chr16:53475757:53475758:+	2.65	6		chr16:52449661:52449662:+	2.65	6		GL397289:5731046:5731047:+	3.01	14		NA	NA	NA		chr20:7352841:7352842:+	-20.93	8
Aluexon:1401	chr16:53488136:53488257:+	alternative	calJac3	Emerging Exon		chr16:53488112:53488413:-	AluSx4	lowest		chr16:53488136:53488137:+	2.91	6		chr16:52462034:52462035:+	2.91	6		GL397289:5744035:5744036:+	2.91	6		chr20:51751594:51751595:+	3.68	6		chr20:7367470:7367471:+	2.89	7
Aluexon:1402	chr16:30352693:30354798:-	cryptic	nomLeu1	Constant Exon		chr16:30354748:30354852:+	AluYh9	high		chr16:30354798:30354799:-	6.95	20		chr16:30476502:30476503:-	6.95	21		GL397496:88049:88050:-	6.95	13		NA	NA	NA		NA	NA	NA
Aluexon:1403	chr16:28872937:28873066:+	constitutive	rheMac3	Emerging Exon		chr16:28872760:28873054:-	AluY	lowest		chr16:28872937:28872938:+	6.31	11		chr16:29016436:29016437:+	6.31	12		NA	NA	NA		chr20:27118939:27118940:-	-2.81	NA		NA	NA	NA
Aluexon:1404	chr16:28873844:28873849:+	cryptic	rheMac3	Emerging Exon		chr16:28873610:28873920:-	AluSx1	low		chr16:28873844:28873845:+	-19.14	5		chr16:29017345:29017346:+	-19.14	6		NA	NA	NA		chr20:27118010:27118011:-	-19.14	15		NA	NA	NA
Aluexon:1405	chr16:28874481:28875073:+	cryptic	rheMac3	Emerging Exon		chr16:28874247:28874551:-	AluSx	low		chr16:28874481:28874482:+	-16.34	12		chr16:29018405:29018406:+	-16.34	11		GL397283:46179:46180:+	-16.34	20		chr20:27117737:27117738:-	-16.34	15		NA	NA	NA
Aluexon:1406	chr16:28882057:28882130:+	cryptic	calJac3	Emerging Exon		chr16:28881999:28882307:-	AluJb	high		chr16:28882057:28882058:+	-18.27	7		chr16:29026575:29026576:+	-18.27	7		GL397283:53751:53752:+	-18.27	7		chr20:27109768:27109769:-	-17.56	25		chr12:27396324:27396325:-	-20.1	9
Aluexon:1408	chr16:54147725:54148379:+	cryptic	rheMac3	Emerging Exon		chr16:54147708:54148015:-	AluSc	lowest		chr16:54147725:54147726:+	-4.89	15		chr16:53129304:53129305:+	-5.6	18		GL397289:6418337:6418338:+	-10.04	18		chr20:52409244:52409245:+	-8.2	17		NA	NA	NA
Aluexon:1409	chr16:56974238:56974311:+	cryptic	rheMac3	Emerging Exon		chr16:56974214:56974520:-	AluSx1	low		chr16:56974238:56974239:+	-7.96	8		chr16:56019876:56019877:+	-9.48	7		GL397289:9295196:9295197:+	-8.76	6		chr20:55244508:55244509:+	-6.17	20		NA	NA	NA
Aluexon:141	chr1:62189960:62190033:-	cryptic	rheMac3	Emerging Exon		chr1:62189867:62190126:+	AluSz6	low		chr1:62190033:62190034:-	-31.29	7		chr1:62284197:62284198:-	-31.29	7		GL397299:17362020:17362021:-	-31.29	7		chr1:65060874:65060875:-	-26.65	5		NA	NA	NA
Aluexon:1410	chr16:57109851:57109966:+	cryptic	calJac3	Emerging Exon		chr16:57109813:57110126:-	AluSz	moderate		chr16:57109851:57109852:+	-1.75	6		chr16:56158145:56158146:+	-1.75	6		GL397289:9434404:9434405:+	-26.2	7		chr20:55388474:55388475:+	-18.87	6		chr20:11065056:11065057:+	-19.54	10
Aluexon:1411	chr16:56543269:56543335:-	cryptic	calJac3	Emerging Exon		chr16:56543134:56543437:+	AluSz	moderate		chr16:56543335:56543336:-	0.53	6		chr16:55587300:55587301:-	0.53	6		GL397289:8863108:8863109:-	-7.42	6		chr20:54779923:54779924:-	0.53	6		chr20:10454054:10454055:-	-13.29	5
Aluexon:1412	chr16:56543388:56543410:-	cryptic	calJac3	Emerging Exon		chr16:56543134:56543437:+	AluSz	moderate		chr16:56543410:56543411:-	1.55	6		chr16:55587375:55587376:-	1.55	6		GL397289:8863183:8863184:-	1.55	6		chr20:54779998:54779999:-	0.02	6		chr20:10454129:10454130:-	1.55	5
Aluexon:1413	chr16:57675501:57675618:+	alternative	calJac3	Constant Exon		chr16:57675477:57675776:-	AluSz6	moderate		chr16:57675501:57675502:+	4.19	18		chr16:56725338:56725339:+	4.19	23		GL397289:10004808:10004809:+	4.42	14		chr20:55949387:55949388:+	3.19	7		chr20:11665094:11665095:+	6.29	9
Aluexon:1414	chr16:56876488:56876605:+	cryptic	calJac3	Constant Exon		chr16:56876467:56876764:-	AluJb	high		chr16:56876488:56876489:+	3.88	15		chr16:55918929:55918930:+	3.88	24		NA	NA	NA		NA	NA	NA		chr20:10809463:10809464:+	3.36	18
Aluexon:1415	chr16:58429004:58429120:+	alternative	nomLeu1	Constant Exon		chr16:58428980:58429160:-	AluJb	high		chr16:58429004:58429005:+	4.19	18		chr16:57489844:57489845:+	4.19	23		GL397289:10763789:10763790:+	4.19	15		NA	NA	NA		NA	NA	NA
Aluexon:1416	chr16:58495373:58495484:+	cryptic	calJac3	Emerging Exon		chr16:58495345:58495642:-	AluSx	lowest		chr16:58495373:58495374:+	8.6	6		chr16:57555324:57555325:+	8.34	6		GL397289:10829621:10829622:+	8.53	6		chr20:56784008:56784009:+	2.47	19		chr20:12493474:12493475:+	2.25	11
Aluexon:1417	chr16:57208081:57208198:-	cryptic	rheMac3	Constant Exon		chr16:57207925:57208219:+	AluSg	low		chr16:57208198:57208199:-	3.36	14		chr16:56258260:56258261:-	3.36	16		GL397289:9534730:9534731:-	2.24	12		chr20:55489270:55489271:-	3.36	22		NA	NA	NA
Aluexon:1418	chr16:58692149:58692595:-	cryptic	calJac3	Constant Exon		chr16:58692461:58692721:+	AluSx3	high		chr16:58692595:58692596:-	9.06	8		chr16:57774884:57774885:-	9.06	8		GL397289:11021652:11021653:-	9.74	9		chr20:56993528:56993529:-	9.64	7		chr20:12682811:12682812:-	11.42	9
Aluexon:1419	chr16:67029961:67030066:+	alternative	nomLeu1	Constant Exon		chr16:67029934:67030232:-	AluSc	lowest		chr16:67029961:67029962:+	11.51	8		NA	NA	NA		GL397289:19639943:19639944:+	12.42	7		NA	NA	NA		NA	NA	NA
Aluexon:142	chr1:62162183:62162206:-	cryptic	rheMac3	Emerging Exon		chr1:62161928:62162244:+	AluSx	low		chr1:62162206:62162207:-	0.12	16		chr1:62256009:62256010:-	0.12	28		GL397299:17334029:17334030:-	0.45	12		chr1:65038091:65038092:-	-5.34	NA		NA	NA	NA
Aluexon:1420	chr16:66926455:66926552:+	cryptic	nomLeu1	Evolving Exon		chr16:66926412:66926702:-	AluSp	lowest		chr16:66926455:66926456:+	8.59	16		chr16:66131758:66131759:+	8.59	15		GL397289:19483316:19483317:+	5.41	17		NA	NA	NA		NA	NA	NA
Aluexon:1421	chr16:66916916:66917003:+	cryptic	calJac3	Constant Exon		chr16:66916741:66917024:-	AluJb	highest		chr16:66916916:66916917:+	4.54	6		chr16:66121141:66121142:+	4.54	6		GL397289:19472893:19472894:+	4.54	6		chr20:65155802:65155803:+	1.8	6		chr20:20565742:20565743:+	4.03	6
Aluexon:1423	chr16:66922175:66925270:+	cryptic	calJac3	Emerging Exon		chr16:66921963:66922265:-	AluJb	high		chr16:66922175:66922176:+	2.68	7		chr16:66126971:66126972:+	2.68	NA		GL397289:19478722:19478723:+	6.55	7		chr20:65160445:65160446:+	3.31	5		chr20:20570056:20570057:+	2.68	6
Aluexon:1424	chr16:57470747:57470768:-	cryptic	calJac3	Emerging Exon		chr16:57470752:57471065:+	AluSz6	low		chr16:57470768:57470769:-	-20.7	10		chr16:56523254:56523255:-	-20.7	9		GL397289:9811585:9811586:-	-20.7	10		chr20:55741209:55741210:-	-20.7	8		chr20:11452108:11452109:-	-28.65	8
Aluexon:1425	chr16:67009366:67009928:+	cryptic	nomLeu1	Constant Exon		chr16:67009345:67009669:-	AluJr	highest		chr16:67009366:67009367:+	9.62	7		NA	NA	NA		GL397289:19586849:19586850:+	10.39	7		NA	NA	NA		NA	NA	NA
Aluexon:1426	chr16:67001688:67001800:+	alternative	calJac3	Emerging Exon		chr16:67001654:67001961:-	AluJr	highest		chr16:67001688:67001689:+	2.7	9		NA	NA	NA		GL397289:19579017:19579018:+	2.33	6		NA	NA	NA		chr20:20652577:20652578:+	-7.41	14
Aluexon:1427	chr16:66994579:66994873:+	cryptic	nomLeu1	Evolving Exon		chr16:66994390:66994694:-	AluJo	highest		chr16:66994579:66994580:+	8.56	8		NA	NA	NA		GL397289:19571494:19571495:+	7.56	7		NA	NA	NA		NA	NA	NA
Aluexon:1428	chr16:66979877:66979906:-	cryptic	calJac3	Constant Exon		chr16:66979789:66980081:+	AluJb	high		chr16:66979906:66979907:-	8.7	7		NA	NA	NA		NA	NA	NA		NA	NA	NA		chr20:20631728:20631729:-	8.45	8
Aluexon:1429	chr16:67974640:67974719:-	cryptic	calJac3	Emerging Exon		chr16:67974619:67974921:+	AluJr4	highest		chr16:67974719:67974720:-	-28.08	20		chr16:67226722:67226723:-	-25	10		GL397289:20636040:20636041:-	-28.08	19		chr20:66260226:66260227:-	-28.08	8		chr20:21706821:21706822:-	-29.7	17
Aluexon:143	chr1:63361704:63361778:+	cryptic	calJac3	Emerging Exon		chr1:63361635:63361931:-	AluJo	high		chr1:63361704:63361705:+	-26.98	14		chr1:63482712:63482713:+	-26.98	14		GL397299:18585544:18585545:+	-28.27	6		chr1:66242065:66242066:+	-27.16	16		chr7:98280213:98280214:+	-24.19	7
Aluexon:1430	chr16:67975246:67975357:-	cryptic	rheMac3	Constant Exon		chr16:67975242:67975533:+	AluJo	high		chr16:67975357:67975358:-	5.24	10		chr16:67227368:67227369:-	5.24	10		GL397289:20636669:20636670:-	3.67	15		chr20:66261043:66261044:-	5.04	12		NA	NA	NA
Aluexon:1431	chr16:68282470:68282593:+	cryptic	calJac3	Constant Exon		chr16:68282291:68282589:-	AluSz	low		chr16:68282470:68282471:+	4.72	13		chr16:67542681:67542682:+	4.72	14		GL397289:20962207:20962208:+	4.72	15		chr20:66576349:66576350:+	5.55	NA		chr20:22044627:22044628:+	4.71	10
Aluexon:1432	chr16:69119354:69120527:+	cryptic	rheMac3	Constant Exon		chr16:69119333:69119466:-	FLAM_A	highest		chr16:69119354:69119355:+	2.67	14		chr16:68402213:68402214:+	2.67	11		GL397289:21823118:21823119:+	2.67	16		chr20:67463036:67463037:+	4.71	NA		NA	NA	NA
Aluexon:1433	chr16:68567599:68567756:+	alternative	calJac3	Emerging Exon		chr16:68567576:68567729:-	AluSx	moderate		chr16:68567599:68567600:+	1.6	6		chr16:67837896:67837897:+	1.6	6		NA	NA	NA		chr20:66886654:66886655:+	1.6	6		chr20:22355934:22355935:+	-0.01	10
Aluexon:1434	chr16:69743976:69744004:-	cryptic	calJac3	Emerging Exon		chr16:69743953:69744242:+	AluSx1	lowest		chr16:69744004:69744005:-	-7.79	9		chr16:69050409:69050410:-	-15.74	9		GL397289:22470157:22470158:-	-15.74	8		chr20:68103303:68103304:-	-15.74	5		chr20:23585351:23585352:-	-20.23	5
Aluexon:1435	chr16:69744140:69744212:-	cryptic	calJac3	Emerging Exon		chr16:69743953:69744242:+	AluSx1	lowest		chr16:69744212:69744213:-	-8.55	9		chr16:69050617:69050618:-	-8.55	9		GL397289:22470365:22470366:-	-7.65	8		chr20:68103511:68103512:-	-14.6	5		chr20:23585559:23585560:-	-15.36	5
Aluexon:1436	chr16:58658557:58658698:-	cryptic	rheMac3	Emerging Exon		chr16:58658426:58658727:+	AluSg	moderate		chr16:58658698:58658699:-	8.61	6		chr16:57728171:57728172:-	8.61	6		GL397289:10997374:10997375:-	8.61	6		chr20:56949739:56949740:-	-0.12	NA		NA	NA	NA
Aluexon:1438	chr16:58561827:58561900:-	alternative	calJac3	Emerging Exon		chr16:58561737:58562029:+	AluSz	moderate		chr16:58561900:58561901:-	-13.57	7		chr16:57630611:57630612:-	-13.57	7		GL397289:10896929:10896930:-	-14.53	7		chr20:56851630:56851631:-	-13.57	5		chr20:12562918:12562919:-	-17.13	6
Aluexon:1439	chr16:58606275:58606319:-	cryptic	rheMac3	Emerging Exon		chr16:58606252:58606501:+	AluJb	high		chr16:58606319:58606320:-	-2.14	6		chr16:57675106:57675107:-	-2.14	6		NA	NA	NA		chr20:56897957:56897958:-	-2.14	6		NA	NA	NA
Aluexon:1440	chr16:58561963:58562009:-	alternative	calJac3	Constant Exon		chr16:58561737:58562029:+	AluSz	moderate		chr16:58562009:58562010:-	3.43	7		chr16:57630720:57630721:-	3.43	7		GL397289:10897038:10897039:-	3.43	7		chr20:56851737:56851738:-	3.07	5		chr20:12563027:12563028:-	9.56	6
Aluexon:1441	chr16:69513209:69513580:+	cryptic	rheMac3	Constant Exon		chr16:69513187:69513504:-	AluSx	moderate		chr16:69513209:69513210:+	4.02	7		chr16:68810692:68810693:+	4.22	7		GL397289:22244785:22244786:+	-4.3	15		chr20:67871426:67871427:+	4.22	9		NA	NA	NA
Aluexon:1442	chr16:68307719:68307805:+	alternative	calJac3	Emerging Exon		chr16:68307678:68307962:-	AluSc5	lowest		chr16:68307719:68307720:+	4.73	16		chr16:67570548:67570549:+	5.79	21		GL397289:20988459:20988460:+	5.08	20		chr20:66617003:66617004:+	6.31	19		chr20:22077282:22077283:+	1.88	8
Aluexon:1443	chr16:68345943:68346077:+	alternative	calJac3	Emerging Exon		chr16:68345917:68346083:-	AluJb	moderate		chr16:68345943:68345944:+	2.52	11		chr16:67609891:67609892:+	2.52	7		GL397289:21027323:21027324:+	2.52	6		chr20:66657006:66657007:+	-15.88	6		chr20:22115142:22115143:+	-8.91	14
Aluexon:1444	chr16:69816933:69817053:+	cryptic	calJac3	Emerging Exon		chr16:69816904:69817212:-	AluSz	low		chr16:69816933:69816934:+	4.74	19		chr16:69124602:69124603:+	4.74	23		GL397289:22550327:22550328:+	4.62	15		chr20:68174183:68174184:+	2.21	10		chr20:23672342:23672343:+	-4.06	NA
Aluexon:1445	chr16:71673116:71673234:+	cryptic	calJac3	Emerging Exon		chr16:71672963:71673273:-	AluSq2	lowest		chr16:71673116:71673117:+	-1.65	28		chr16:70985922:70985923:+	-0.54	NA		GL397289:25519678:25519679:-	-1.65	13		chr20:71062773:71062774:-	-0.08	5		chr20:26688291:26688292:-	-4.47	8
Aluexon:1446	chr16:71484497:71484578:-	alternative	calJac3	Emerging Exon		chr16:71484340:71484635:+	AluSx3	moderate		chr16:71484578:71484579:-	-37.85	14		chr16:70795404:70795405:-	-37.85	15		GL397289:25713009:25713010:+	-37.85	22		chr20:71255248:71255249:+	-36.52	12		chr20:26862719:26862720:+	-37.74	8
Aluexon:1447	chr16:71790585:71790609:-	cryptic	rheMac3	Emerging Exon		chr16:71790562:71790851:+	AluSx1	low		chr16:71790609:71790610:-	-3.04	18		chr16:71106351:71106352:-	-5.77	16		GL397289:25406653:25406654:+	-2.75	22		chr20:70944481:70944482:+	-2.75	18		NA	NA	NA
Aluexon:1448	chr16:72595872:72595985:-	cryptic	calJac3	Emerging Exon		chr16:72595848:72596013:+	AluJb	high		chr16:72595985:72595986:-	8.81	22		chr16:71926070:71926071:-	0.06	18		GL397289:24527699:24527700:+	1.36	38		chr20:70081891:70081892:+	-0.59	9		chr20:25724860:25724861:+	-5.21	16
Aluexon:1449	chr16:72513582:72513685:-	cryptic	calJac3	Emerging Exon		chr16:72513580:72513693:+	AluJb	highest		chr16:72513685:72513686:-	-24.68	6		chr16:71844403:71844404:-	-25.34	6		GL397289:24629824:24629825:+	-25.5	6		NA	NA	NA		chr20:25822397:25822398:+	-24.49	5
Aluexon:145	chr1:62223077:62223156:+	cryptic	rheMac3	Emerging Exon		chr1:62223046:62223356:-	AluJb	highest		chr1:62223077:62223078:+	-9.86	6		chr1:62317893:62317894:+	-9.86	6		GL397299:17398781:17398782:+	-9.69	5		chr1:65095809:65095810:+	-11.7	6		NA	NA	NA
Aluexon:1450	chr16:72540155:72540180:-	cryptic	calJac3	Emerging Exon		chr16:72540065:72540381:+	AluJb	highest		chr16:72540180:72540181:-	8.51	16		chr16:71870077:71870078:-	8.51	20		GL397289:24589932:24589933:+	8.6	20		chr20:70131576:70131577:+	9.18	8		chr20:25792701:25792702:+	0.58	19
Aluexon:1451	chr16:70096962:70097591:-	cryptic	rheMac3	Emerging Exon		chr16:70097314:70097609:+	AluSg	moderate		chr16:70097591:70097592:-	-1.37	15		NA	NA	NA		GL397322:14595303:14595304:+	-0.26	20		chr20:15073836:15073837:-	2.88	8		NA	NA	NA
Aluexon:1452	chr16:74707798:74707815:-	cryptic	rheMac3	Emerging Exon		chr16:74707700:74707870:+	FAM	high		chr16:74707815:74707816:-	-25.3	20		chr16:74064553:74064554:-	-25.61	27		GL397305:302385:302386:-	-25.3	16		chr20:72827482:72827483:-	-18.41	11		NA	NA	NA
Aluexon:1453	chr16:74698588:74698643:-	alternative	calJac3	Evolving Exon		chr16:74698366:74698672:+	AluSx3	high		chr16:74698643:74698644:-	10.51	7		chr16:74054885:74054886:-	7.35	7		GL397305:291443:291444:-	10.67	13		chr20:72818674:72818675:-	-5.11	6		chr20:28522311:28522312:-	7.12	9
Aluexon:1454	chr16:70394678:70394795:+	cryptic	rheMac3	Constant Exon		chr16:70394652:70394945:-	AluJr	highest		chr16:70394678:70394679:+	7.29	7		chr16:69701170:69701171:+	7.29	7		GL397515:139858:139859:+	7.08	7		chr20:72336235:72336236:-	6.3	15		NA	NA	NA
Aluexon:1455	chr16:70351159:70351276:-	constitutive	calJac3	Emerging Exon		chr16:70351134:70351302:+	AluSx	moderate		chr16:70351276:70351277:-	5.07	24		chr16:69656891:69656892:-	5.07	26		GL397515:92943:92944:-	1.53	20		chr20:72381924:72381925:+	0.51	19		chr20:28077955:28077956:+	-5.46	8
Aluexon:1456	chr16:74365377:74365601:-	cryptic	calJac3	Emerging Exon		chr16:74365488:74365804:+	AluSz	moderate		chr16:74365601:74365602:-	2.61	10		NA	NA	NA		GL397305:22950:22951:-	1.3	12		chr20:72520299:72520300:-	-5.99	13		chr20:28208834:28208835:-	-10.31	10
Aluexon:1457	chr16:67869441:67869561:-	constitutive	rheMac3	Constant Exon		chr16:67869286:67869588:+	AluSz	moderate		chr16:67869561:67869562:-	1.58	10		chr16:67116373:67116374:-	2.39	13		GL397289:20526515:20526516:-	4.36	14		chr20:66146731:66146732:-	5.25	12		NA	NA	NA
Aluexon:1458	chr16:71924473:71924565:+	cryptic	rheMac3	Constant Exon		chr16:71924293:71924573:-	AluSz	low		chr16:71924473:71924474:+	5.24	14		chr16:71242507:71242508:+	5.24	11		GL397289:25268959:25268960:-	-2.82	10		chr20:70791184:70791185:-	7.59	10		NA	NA	NA
Aluexon:1459	chr16:71928622:71928759:+	constitutive	calJac3	Evolving Exon		chr16:71928461:71928709:-	AluJb	high		chr16:71928622:71928623:+	10.28	18		NA	NA	NA		GL397289:25265587:25265588:-	9.29	14		chr20:70787575:70787576:-	8.98	23		chr20:26419352:26419353:-	8.81	8
Aluexon:146	chr1:62330911:62330960:+	cryptic	calJac3	Emerging Exon		chr1:62330875:62331214:-	AluJb	moderate		chr1:62330911:62330912:+	4.73	16		chr1:62429250:62429251:+	4.49	30		GL397299:17515282:17515283:+	0.44	17		chr1:65207482:65207483:+	3.37	21		chr7:97155797:97155798:+	0.85	7
Aluexon:1460	chr16:71937066:71937159:+	cryptic	nomLeu1	Constant Exon		chr16:71936897:71937183:-	AluJr	high		chr16:71937066:71937067:+	7.37	7		chr16:71255150:71255151:+	7.37	7		GL397289:25257576:25257577:-	7.37	7		NA	NA	NA		NA	NA	NA
Aluexon:1461	chr16:71927869:71928382:+	alternative	calJac3	Emerging Exon		chr16:71927675:71927981:-	AluSx	low		chr16:71927869:71927870:+	-22.7	13		chr16:71245886:71245887:+	-22.7	15		GL397289:25266332:25266333:-	-22.42	13		NA	NA	NA		chr20:26420411:26420412:-	-22.59	9
Aluexon:1462	chr16:71937133:71937159:+	cryptic	nomLeu1	Emerging Exon		chr16:71936897:71937183:-	AluJr	high		chr16:71937133:71937134:+	-13.88	7		chr16:71255217:71255218:+	-13.88	7		GL397289:25257509:25257510:-	-13.88	7		NA	NA	NA		NA	NA	NA
Aluexon:1463	chr16:71937577:71937577:+	cryptic	nomLeu1	Emerging Exon		chr16:71937489:71937599:-	FLAM_A	highest		chr16:71937577:71937578:+	-30.49	4		chr16:71255662:71255663:+	-30.49	4		GL397289:25257068:25257069:-	-30.49	6		NA	NA	NA		NA	NA	NA
Aluexon:1464	chr16:74973767:74973799:-	cryptic	rheMac3	Emerging Exon		chr16:74973604:74973892:+	AluJr	high		chr16:74973799:74973800:-	-4.69	7		chr16:74339020:74339021:-	-4.69	8		GL397277:32317517:32317518:-	-4.14	13		chr20:73103824:73103825:-	-13.78	8		NA	NA	NA
Aluexon:1465	chr16:75653530:75653641:-	cryptic	calJac3	Evolving Exon		chr16:75653528:75653812:+	AluSx1	low		chr16:75653641:75653642:-	7.72	21		chr16:75038673:75038674:-	6.64	7		GL397277:32982253:32982254:-	6.64	19		chr20:73818842:73818843:-	6.64	13		chr20:29577582:29577583:-	6.42	10
Aluexon:1466	chr16:75452916:75452972:-	cryptic	panTro4	Emerging Exon		chr16:75452744:75452988:+	AluJo	high		chr16:75452972:75452973:-	-16.39	6		chr16:74832249:74832250:-	-16.39	6		NA	NA	NA		NA	NA	NA		NA	NA	NA
Aluexon:1467	chr16:77770545:77770638:+	alternative	calJac3	Evolving Exon		chr16:77770531:77770661:-	FLAM_C	moderate		chr16:77770545:77770546:+	9.08	11		chr16:77202536:77202537:+	8.02	6		GL397277:35292379:35292380:+	7.83	6		chr20:76011956:76011957:+	7.83	6		chr20:31729962:31729963:+	7.04	6
Aluexon:1468	chr16:75794729:75796155:+	cryptic	rheMac3	Evolving Exon		chr16:75794714:75795007:-	AluJb	highest		chr16:75794729:75794730:+	9.05	11		chr16:75185019:75185020:+	9.05	11		GL397277:33106974:33106975:+	8.08	6		chr20:73944923:73944924:+	7.73	11		NA	NA	NA
Aluexon:1469	chr16:79753126:79753378:-	cryptic	rheMac3	Constant Exon		chr16:79753263:79753576:+	AluJr	highest		chr16:79753378:79753379:-	8.25	18		chr16:79221960:79221961:-	-1.14	17		GL397346:386890:386891:-	8.25	25		chr20:77994264:77994265:-	8.25	7		NA	NA	NA
Aluexon:147	chr1:64120834:64120866:+	cryptic	calJac3	Evolving Exon		chr1:64120638:64120950:-	AluJb	highest		chr1:64120834:64120835:+	11.26	19		chr1:64244151:64244152:+	11.1	15		GL397299:19359876:19359877:+	11.1	19		chr1:66993157:66993158:+	12.24	30		chr7:99118258:99118259:+	8.38	5
Aluexon:1471	chr16:81014375:81014484:-	cryptic	calJac3	Emerging Exon		chr16:81014212:81014518:+	AluJr	highest		chr16:81014484:81014485:-	5.47	7		chr16:80509135:80509136:-	4.06	7		GL397346:1688400:1688401:-	4.06	8		chr20:79243756:79243757:-	4.57	7		chr20:35107396:35107397:-	2.28	9
Aluexon:1472	chr16:81021591:81021612:-	cryptic	calJac3	Evolving Exon		chr16:81021498:81021780:+	AluJr	high		chr16:81021612:81021613:-	10.24	14		chr16:80516260:80516261:-	2.56	15		GL397346:1695490:1695491:-	10.93	12		chr20:79250866:79250867:-	10.39	11		chr20:35114079:35114080:-	7.2	18
Aluexon:1473	chr16:81054017:81054106:-	cryptic	calJac3	Constant Exon		chr16:81053981:81054124:+	FRAM	highest		chr16:81054106:81054107:-	10	8		chr16:80548559:80548560:-	10	8		GL397346:1731484:1731485:-	10.08	9		chr20:79285570:79285571:-	10.24	13		chr20:35147009:35147010:-	9.76	12
Aluexon:1474	chr16:72054299:72054395:+	cryptic	calJac3	Emerging Exon		chr16:72054271:72054550:-	AluJb	high		chr16:72054299:72054300:+	3.19	14		chr16:71382524:71382525:+	1.8	11		GL397289:25129591:25129592:-	1.19	7		chr20:70643363:70643364:-	-0.33	6		chr20:26271274:26271275:-	-0.22	5
Aluexon:1475	chr16:83981814:83982185:+	cryptic	calJac3	Constant Exon		chr16:83981796:83982094:-	AluSx1	low		chr16:83981814:83981815:+	8.72	13		chr16:83555606:83555607:+	8.31	12		GL397346:4708538:4708539:+	8.95	NA		NA	NA	NA		chr20:38232668:38232669:+	8.33	9
Aluexon:1476	chr16:84536327:84536468:-	cryptic	calJac3	Constant Exon		chr16:84536223:84536493:+	AluSz	high		chr16:84536468:84536469:-	0.6	5		chr16:84130859:84130860:-	0.6	5		GL397346:5263984:5263985:-	2	5		chr20:82773085:82773086:-	3.13	7		chr20:38820965:38820966:-	4.18	6
Aluexon:1477	chr16:84766072:84766193:+	cryptic	calJac3	Evolving Exon		chr16:84766041:84766353:-	AluSz	low		chr16:84766072:84766073:+	6	14		chr16:84372211:84372212:+	6	14		GL397346:5504560:5504561:+	-5.21	14		chr20:83013810:83013811:+	4.37	12		chr20:39072931:39072932:+	4.39	15
Aluexon:1479	chr16:87797085:87797209:-	cryptic	calJac3	Emerging Exon		chr16:87796926:87797232:+	AluSz	low		chr16:87797209:87797210:-	2.83	8		chr16:87462905:87462906:-	3.45	8		GL397346:8633328:8633329:-	2.41	7		chr20:86066521:86066522:-	2.6	7		chr20:42184287:42184288:-	-4.76	5
Aluexon:148	chr1:63975736:63975852:-	alternative	calJac3	Emerging Exon		chr1:63975583:63975886:+	AluSq2	moderate		chr1:63975852:63975853:-	3.55	10		chr1:64095585:64095586:-	3.83	9		GL397299:19205348:19205349:-	3.5	8		NA	NA	NA		chr7:98946155:98946156:-	-4.09	7
Aluexon:1480	chr16:69264284:69264289:+	cryptic	rheMac3	Constant Exon		chr16:69264264:69264563:-	AluSx3	moderate		chr16:69264284:69264285:+	5.22	12		NA	NA	NA		GL397289:21986841:21986842:+	NA	NA		chr20:67610118:67610119:+	4.74	24		NA	NA	NA
Aluexon:1481	chr16:69172975:69173012:+	cryptic	rheMac3	Emerging Exon		chr16:69172861:69173169:-	AluSg	low		chr16:69172975:69172976:+	-5.49	25		chr16:68456853:68456854:+	2.29	NA		GL397289:21877590:21877591:+	-5.49	16		chr20:67515087:67515088:+	-3.35	13		NA	NA	NA
Aluexon:1482	chr16:69319279:69319303:+	cryptic	calJac3	Emerging Exon		chr16:69319253:69319343:-	AluJr	high		chr16:69319279:69319280:+	11.81	19		chr16:68612728:68612729:+	11.81	25		GL397289:22035509:22035510:+	11.1	10		chr20:67662352:67662353:+	11.55	14		chr20:23140064:23140065:+	-1.24	6
Aluexon:1483	chr16:69356534:69357606:-	cryptic	nomLeu1	Evolving Exon		chr16:69357570:69357872:+	AluSx	lowest		chr16:69357606:69357607:-	2.53	21		chr16:68652448:68652449:-	5.02	17		GL397289:22075284:22075285:-	1.07	9		NA	NA	NA		NA	NA	NA
Aluexon:1484	chr16:88726928:88727045:-	cryptic	rheMac3	Emerging Exon		chr16:88726779:88727080:+	AluSz6	moderate		chr16:88727045:88727046:-	1.45	7		chr16:88381043:88381044:-	1.45	7		GL397582:289244:289245:-	1.45	NA		chr20:86971315:86971316:-	-6.5	7		NA	NA	NA
Aluexon:1485	chr16:88727156:88727249:-	cryptic	rheMac3	Constant Exon		chr16:88727133:88727439:+	AluSg	low		chr16:88727249:88727250:-	3.6	26		chr16:88381252:88381253:-	3.6	24		GL397582:289394:289395:-	3.6	14		chr20:86971454:86971455:-	4.47	15		NA	NA	NA
Aluexon:1486	chr16:89564492:89567003:+	cryptic	rheMac3	Constant Exon		chr16:89564470:89564785:-	AluJo	highest		chr16:89564492:89564493:+	11.73	9		chr16:89226202:89226203:+	11.73	8		NA	NA	NA		chr20:87852540:87852541:+	10.86	6		NA	NA	NA
Aluexon:1487	chr16:89612278:89612472:+	alternative	calJac3	Constant Exon		chr16:89612243:89612490:-	AluJr	high		chr16:89612278:89612279:+	9.44	14		NA	NA	NA		GL397503:773669:773670:+	9.95	10		chr20:87905616:87905617:+	9.95	10		chr20_GL285849_random:60146:60147:+	9.18	6
Aluexon:1488	chr16:89932728:89932767:+	cryptic	nomLeu1	Emerging Exon		chr16:89932702:89933002:-	AluSp	low		chr16:89932728:89932729:+	2.29	12		chr16:89605896:89605897:+	2.29	11		GL397503:1107800:1107801:+	2.78	19		NA	NA	NA		NA	NA	NA
Aluexon:1489	chr16:90037132:90037337:+	cryptic	nomLeu1	Emerging Exon		chr16:90037058:90037361:-	AluSp	lowest		chr16:90037132:90037133:+	-18.53	12		chr16:89707800:89707801:+	-18.53	13		GL397503:1213977:1213978:+	-21.72	12		NA	NA	NA		NA	NA	NA
Aluexon:149	chr1:67445550:67445588:+	cryptic	rheMac3	Emerging Exon		chr1:67445446:67445746:-	AluSx	lowest		chr1:67445550:67445551:+	-17.71	15		chr1:67599502:67599503:+	-16.64	15		GL397299:22649532:22649533:+	-22.66	10		chr1:70347274:70347275:+	-16.32	14		NA	NA	NA
Aluexon:1490	chr16:90222435:90224461:+	cryptic	hg19	NA		chr16:90222362:90222656:-	AluJr	highest		chr16:90222435:90222436:+	-13.92	7		NA	NA	NA		NA	NA	NA		NA	NA	NA		NA	NA	NA
Aluexon:1491	chr16:90228090:90228881:+	cryptic	hg19	NA		chr16:90228067:90228357:-	AluJo	highest		chr16:90228090:90228091:+	3.54	8		NA	NA	NA		NA	NA	NA		NA	NA	NA		NA	NA	NA
Aluexon:1493	chr16:90230170:90230864:+	alternative	hg19	NA		chr16:90230136:90230331:-	AluJb	highest		chr16:90230170:90230171:+	3.83	8		NA	NA	NA		NA	NA	NA		NA	NA	NA		NA	NA	NA
Aluexon:1494	chr16:90045708:90045709:+	alternative	panTro4	Emerging Exon		chr16:90045683:90045993:-	AluY	lowest		chr16:90045708:90045709:+	3.01	15		chr16:89716622:89716623:+	2.9	12		NA	NA	NA		NA	NA	NA		NA	NA	NA
Aluexon:1495	chr16:90049263:90049286:+	cryptic	rheMac3	Emerging Exon		chr16:90049167:90049292:-	AluJb	highest		chr16:90049263:90049264:+	-17.26	10		chr16:89720176:89720177:+	-17.26	15		GL397503:1227010:1227011:+	-17.26	23		chr20:88373751:88373752:+	-18.59	16		NA	NA	NA
Aluexon:1496	chr17:808393:808404:-	cryptic	calJac3	Emerging Exon		chr17:808370:808672:+	AluJo	highest		chr17:808404:808405:-	-12.99	7		chr17:832170:832171:-	-13.69	7		NA	NA	NA		chr16:679900:679901:-	-3.68	6		chr5:59406002:59406003:-	-17.52	6
Aluexon:1497	chr17:572573:572606:-	cryptic	calJac3	Emerging Exon		chr17:572554:572848:+	AluSz6	moderate		chr17:572606:572607:-	-16.25	16		chr17:581560:581561:-	-8.75	10		GL397491:566680:566681:-	-11.48	11		chr16:453881:453882:-	-14.35	18		chrUn_GL286409:8390:8391:+	-24.92	18
Aluexon:1498	chr16:70510088:70510235:+	cryptic	rheMac3	Emerging Exon		chr16:70509910:70510205:-	AluY	lowest		chr16:70510088:70510089:+	5.12	13		chr16:69818113:69818114:+	5.12	14		GL397515:262549:262550:+	-6.23	15		chr20:72210013:72210014:-	-0.06	6		NA	NA	NA
Aluexon:1499	chr16:70558765:70558918:+	cryptic	nomLeu1	Constant Exon		chr16:70558588:70558880:-	AluY	lowest		chr16:70558765:70558766:+	5.2	7		chr16:69867203:69867204:+	5.2	7		GL397515:309731:309732:+	5.2	7		NA	NA	NA		NA	NA	NA
Aluexon:15	chr1:2102990:2103062:+	cryptic	rheMac3	Emerging Exon		chr1:2102809:2103105:-	AluSx	low		chr1:2102990:2102991:+	4.02	15		chr1:2038915:2038916:+	4.02	22		GL397470:1328122:1328123:+	4.02	NA		chr1:5376953:5376954:+	2.66	14		NA	NA	NA
Aluexon:150	chr1:67995317:67995430:+	cryptic	nomLeu1	Emerging Exon		chr1:67995285:67995590:-	AluSq10	low		chr1:67995317:67995318:+	-37.94	6		chr1:68152577:68152578:+	-35.82	7		GL397278:389798:389799:+	-37.15	20		NA	NA	NA		NA	NA	NA
Aluexon:1500	chr16:85705786:85705913:+	alternative	rheMac3	Emerging Exon		chr16:85705607:85705900:-	AluSx	low		chr16:85705786:85705787:+	4.48	7		chr16:85325704:85325705:+	2.32	7		GL397346:6479284:6479285:+	2.89	7		chr20:83973384:83973385:+	1.04	6		NA	NA	NA
Aluexon:1501	chr16:89941152:89941155:+	cryptic	calJac3	Emerging Exon		chr16:89941107:89941319:-	AluJb	highest		chr16:89941152:89941153:+	-25.23	14		chr16:89614651:89614652:+	-28.88	16		GL397503:1116863:1116864:+	-27.65	20		chr20:88252153:88252154:+	-21.68	NA		chr20:44292783:44292784:+	-28.02	18
Aluexon:1502	chr17:683924:683973:-	alternative	rheMac3	Emerging Exon		chr17:683782:684003:+	AluY	lowest		chr17:683973:683974:-	-18.67	22		chr17:691073:691074:-	-18.67	13		GL397491:687859:687860:-	-18.67	22		chr16:561242:561243:-	-12.05	15		NA	NA	NA
Aluexon:1503	chr17:683924:683932:-	alternative	rheMac3	Emerging Exon		chr17:683782:684003:+	AluY	lowest		chr17:683932:683933:-	-21.87	22		chr17:691032:691033:-	-21.87	13		GL397491:687817:687818:-	-21.85	22		chr16:561200:561201:-	-22.15	15		NA	NA	NA
Aluexon:1504	chr17:2675775:2675935:+	cryptic	rheMac3	Constant Exon		chr17:2675581:2675888:-	AluJo	highest		chr17:2675775:2675776:+	7.77	5		chr17:2724614:2724615:+	8.02	5		GL397423:1155473:1155474:+	8.02	5		chr16:3115616:3115617:+	8.63	5		NA	NA	NA
Aluexon:1505	chr17:2538728:2538802:+	cryptic	rheMac3	Emerging Exon		chr17:2538649:2538949:-	AluJo	moderate		chr17:2538728:2538729:+	-34.7	8		chr17:2585554:2585555:+	-34.7	8		NA	NA	NA		chr16:2967063:2967064:+	-34.67	9		NA	NA	NA
Aluexon:1506	chr17:1717860:1718066:-	cryptic	rheMac3	Emerging Exon		chr17:1717837:1718094:+	AluSq2	high		chr17:1718066:1718067:-	-18.58	6		chr17:1753931:1753932:-	-18.58	6		NA	NA	NA		chr16:2147485:2147486:-	-17.76	6		NA	NA	NA
Aluexon:1507	chr17:4636821:4637774:-	alternative	calJac3	Constant Exon		chr17:4637664:4637792:+	FLAM_C	highest		chr17:4637774:4637775:-	10.63	6		chr17:4759985:4759986:-	10.63	6		GL397423:2855971:2855972:-	10.19	6		chr16:5059963:5059964:-	12.81	6		chr5:96867912:96867913:-	10.75	6
Aluexon:1508	chr17:2307253:2307436:-	cryptic	calJac3	Emerging Exon		chr17:2307316:2307654:+	AluSx1	lowest		chr17:2307436:2307437:-	5.79	27		chr17:2353279:2353280:-	4.44	21		GL397423:765744:765745:-	4.92	13		chr16:2737882:2737883:-	5.3	18		chr5:61078235:61078236:+	2.7	7
Aluexon:1509	chr17:4622252:4622295:+	cryptic	calJac3	Emerging Exon		chr17:4622077:4622368:-	AluSq2	low		chr17:4622252:4622253:+	5.21	15		chr17:4742521:4742522:+	5.21	16		GL397423:2835918:2835919:+	4.86	17		chr16:5042969:5042970:+	4.02	7		chr5:96847716:96847717:+	-6.36	5
Aluexon:151	chr1:52875161:52875278:-	cryptic	rheMac3	Constant Exon		chr1:52875000:52875288:+	AluSz	moderate		chr1:52875278:52875279:-	4.99	7		chr1:52821905:52821906:-	6.42	8		GL397296:1015185:1015186:+	6.42	8		chr1:55715551:55715552:-	7.42	11		NA	NA	NA
Aluexon:1510	chr17:4453058:4453075:-	cryptic	rheMac3	Emerging Exon		chr17:4452789:4453107:+	AluSq	low		chr17:4453075:4453076:-	9.23	24		chr17:4570163:4570164:-	9.23	30		GL397423:2660098:2660099:-	3.01	17		chr16:4853761:4853762:-	-1.12	5		NA	NA	NA
Aluexon:1511	chr17:4882680:4882737:-	cryptic	calJac3	Emerging Exon		chr17:4882523:4882832:+	AluSq2	lowest		chr17:4882737:4882738:-	-13.41	21		chr17:5007905:5007906:-	-14.07	22		GL397423:3126341:3126342:-	-11.84	17		chr16:5329781:5329782:-	-18.81	9		chr5:97131189:97131190:-	-17.48	9
Aluexon:1512	chr17:1566747:1566793:-	cryptic	panTro4	Emerging Exon		chr17:1566724:1567033:+	AluSg	low		chr17:1566793:1566794:-	-19.66	29		chr17:1588619:1588620:-	-19.66	18		NA	NA	NA		NA	NA	NA		NA	NA	NA
Aluexon:1513	chr17:1580119:1580154:-	cryptic	calJac3	Constant Exon		chr17:1580041:1580172:+	FLAM_A	highest		chr17:1580154:1580155:-	11.54	5		chr17:1626215:1626216:-	11.54	5		NA	NA	NA		chr16:2014436:2014437:-	12.11	5		chr5:61849373:61849374:+	11.84	6
Aluexon:1515	chr17:3631715:3632944:+	cryptic	panTro4	Emerging Exon		chr17:3631662:3631966:-	AluSx1	lowest		chr17:3631715:3631716:+	-5.41	23		chr17:3738027:3738028:+	-5.04	18		NA	NA	NA		NA	NA	NA		NA	NA	NA
Aluexon:1516	chr17:3605990:3606636:-	cryptic	rheMac3	Evolving Exon		chr17:3606516:3606838:+	AluJr	high		chr17:3606636:3606637:-	11.62	9		chr17:3711915:3711916:-	11.62	7		GL397423:1828759:1828760:-	13.5	NA		chr16:3961248:3961249:-	9.6	9		NA	NA	NA
Aluexon:1517	chr17:6829494:6829602:-	cryptic	calJac3	Constant Exon		chr17:6829322:6829627:+	AluSx	moderate		chr17:6829602:6829603:-	2.91	6		chr17:6964127:6964128:-	2.91	6		GL397365:1972665:1972666:-	2.14	6		chr16:7215902:7215903:-	2.16	6		chr5:74987549:74987550:+	13.68	9
Aluexon:1518	chr17:6888233:6888859:-	alternative	rheMac3	Constant Exon		chr17:6888746:6888887:+	FLAM_A	highest		chr17:6888859:6888860:-	11.5	9		chr17:7039388:7039389:-	11.34	14		GL397365:2034116:2034117:-	11.92	4		chr16:7280367:7280368:-	12.31	8		NA	NA	NA
Aluexon:1519	chr17:6902263:6905939:-	alternative	calJac3	Evolving Exon		chr17:6905825:6905957:+	FLAM_C	highest		chr17:6905939:6905940:-	9.9	5		chr17:7056252:7056253:-	9.9	5		GL397365:2053329:2053330:-	9.26	20		chr16:7291685:7291686:-	8.78	6		chr5:74887571:74887572:+	5.3	9
Aluexon:152	chr1:52903374:52903623:-	cryptic	calJac3	Emerging Exon		chr1:52903349:52903656:+	AluSx3	low		chr1:52903623:52903624:-	3.42	9		chr1:52850267:52850268:-	3.26	11		GL397296:983876:983877:+	2.73	8		chr1:55742481:55742482:-	2.98	9		chr7:87634091:87634092:+	0.83	9
Aluexon:1523	chr16:85804155:85805497:-	cryptic	rheMac3	Evolving Exon		chr16:85805220:85805513:+	AluSx3	lowest		chr16:85805497:85805498:-	9.41	14		chr16:85431293:85431294:-	8.76	13		GL397346:6579001:6579002:-	2.8	17		chr20:84069389:84069390:-	7.32	12		NA	NA	NA
Aluexon:1524	chr17:7828628:7828819:-	alternative	calJac3	Emerging Exon		chr17:7828565:7828872:+	AluSq2	lowest		chr17:7828819:7828820:-	5.95	22		chr17:7998592:7998593:-	6.35	25		GL397365:2956988:2956989:-	7.13	24		NA	NA	NA		chr5:73907513:73907514:+	-3.12	9
Aluexon:1525	chr17:8057248:8057295:-	cryptic	rheMac3	Emerging Exon		chr17:8057189:8057316:+	AluSp	lowest		chr17:8057295:8057296:-	-15.16	15		chr17:47980837:47980838:+	-15.16	19		GL397365:3160398:3160399:-	-15.16	13		chr16:8491508:8491509:-	-20.61	19		NA	NA	NA
Aluexon:1526	chr16:89753995:89754221:+	cryptic	calJac3	Constant Exon		chr16:89753967:89754134:-	AluJb	high		chr16:89753995:89753996:+	3.17	7		chr16:89420329:89420330:+	3.17	7		GL397503:912233:912234:+	2.42	11		chr20:88047240:88047241:+	2.9	12		chr20:44095209:44095210:+	5.45	12
Aluexon:1527	chr16:89844749:89844870:-	cryptic	rheMac3	Constant Exon		chr16:89844588:89844893:+	AluSx	moderate		chr16:89844870:89844871:-	12.22	21		chr16:89512858:89512859:-	3.62	34		GL397503:1014524:1014525:-	9.47	11		chr20:88136440:88136441:-	11.82	8		NA	NA	NA
Aluexon:1528	chr16:89826115:89826141:-	cryptic	calJac3	Emerging Exon		chr16:89825895:89826183:+	AluJb	high		chr16:89826141:89826142:-	2.95	7		NA	NA	NA		GL397503:986412:986413:-	4.95	6		chr20:88115496:88115497:-	1.61	6		chr20:44167996:44167997:-	-4.59	6
Aluexon:1529	chr16:89826150:89826161:-	cryptic	calJac3	Emerging Exon		chr16:89825895:89826183:+	AluJb	high		chr16:89826161:89826162:-	2.69	7		NA	NA	NA		GL397503:986432:986433:-	1.55	6		chr20:88115516:88115517:-	2.69	6		chr20:44168016:44168017:-	1.87	6
Aluexon:153	chr1:52902917:52903373:-	cryptic	calJac3	Emerging Exon		chr1:52903349:52903656:+	AluSx3	low		chr1:52903373:52903374:-	-16.56	9		chr1:52850016:52850017:-	-16.56	11		GL397296:984127:984128:+	-16.56	8		chr1:55742232:55742233:-	-10.86	9		chr7:87634342:87634343:+	-14.82	9
Aluexon:1530	chr16:89749260:89749584:-	cryptic	nomLeu1	Emerging Exon		chr16:89749562:89749867:+	AluY	lowest		chr16:89749584:89749585:-	-1.62	22		chr16:89416056:89416057:-	-1.38	14		GL397503:907024:907025:-	-1.62	20		NA	NA	NA		NA	NA	NA
Aluexon:1531	chr17:8190975:8191750:-	alternative	calJac3	Emerging Exon		chr17:8191470:8191751:+	AluJb	moderate		chr17:8191750:8191751:-	4.99	5		chr17:47842337:47842338:+	4.99	5		GL397365:3289950:3289951:-	-6.62	5		chr16:8614878:8614879:-	-2.96	5		chr5:73571666:73571667:+	-7.05	5
Aluexon:1532	chr17:10228158:10228282:+	cryptic	rheMac3	Constant Exon		chr17:10228146:10228439:-	AluJr	highest		chr17:10228158:10228159:+	8.18	6		chr17:45751587:45751588:-	8.18	6		GL397365:5354620:5354621:+	8.18	7		chr16:10707915:10707916:+	7.74	4		NA	NA	NA
Aluexon:1533	chr17:10244379:10244555:+	cryptic	rheMac3	Emerging Exon		chr17:10244347:10244667:-	AluSz	moderate		chr17:10244379:10244380:+	8.43	11		chr17:45735670:45735671:-	8.28	12		GL397365:5370554:5370555:+	2.46	12		chr11:65079690:65079691:-	0.66	11		NA	NA	NA
Aluexon:1534	chr17:9368106:9368180:+	cryptic	calJac3	Emerging Exon		chr17:9368039:9368337:-	AluSx1	lowest		chr17:9368106:9368107:+	-31.11	18		chr17:46630393:46630394:-	-31.11	24		GL397365:4505358:4505359:+	-32.03	11		NA	NA	NA		chr5:72354999:72355000:-	-18.41	17
Aluexon:1535	chr17:9370349:9370505:+	cryptic	calJac3	Emerging Exon		chr17:9370212:9370507:-	AluSq10	lowest		chr17:9370349:9370350:+	-2.91	7		chr17:46628149:46628150:-	-4.4	7		NA	NA	NA		chr16:9814489:9814490:+	-5.43	17		chr5:72352741:72352742:-	-5.34	15
Aluexon:1536	chr17:11896819:11896971:-	cryptic	rheMac3	Constant Exon		chr17:11896855:11897166:+	AluY	lowest		chr17:11896971:11896972:-	8.17	24		chr17:44053890:44053891:+	7.09	24		GL397288:259384:259385:-	4.88	6		chr16:12386196:12386197:-	8.17	13		NA	NA	NA
Aluexon:1537	chr17:11898875:11898996:-	alternative	rheMac3	Emerging Exon		chr17:11898717:11899016:+	AluSx	low		chr17:11898996:11898997:-	4.74	17		chr17:44051875:44051876:+	4.74	19		GL397288:261438:261439:-	2.01	12		chr16:12388284:12388285:-	0.83	10		NA	NA	NA
Aluexon:1538	chr17:13204436:13204490:-	cryptic	rheMac3	Emerging Exon		chr17:13204280:13204587:+	AluSc	lowest		chr17:13204490:13204491:-	-5.45	16		chr17:42720228:42720229:+	-4.12	15		GL397288:1548995:1548996:-	-9.85	19		chr16:13716791:13716792:-	-4.92	11		NA	NA	NA
Aluexon:1539	chr17:10602416:10602584:-	cryptic	rheMac3	Constant Exon		chr17:10602439:10602605:+	AluJr	highest		chr17:10602584:10602585:-	8.78	6		chr17:45375699:45375700:+	8.78	6		NA	NA	NA		chr16:11077195:11077196:-	8.78	6		NA	NA	NA
Aluexon:154	chr1:70850939:70851101:+	cryptic	calJac3	Evolving Exon		chr1:70850926:70851220:-	AluSq	moderate		chr1:70850939:70850940:+	8.88	10		chr1:71023523:71023524:+	NA	NA		GL397278:3294361:3294362:+	4.74	19		chr1:73761924:73761925:+	12.22	19		chr7:106118731:106118732:+	4.64	16
Aluexon:1540	chr17:14280599:14280736:+	cryptic	rheMac3	Emerging Exon		chr17:14280569:14280873:-	AluY	lowest		chr17:14280599:14280600:+	1.15	6		chr17:41620639:41620640:-	1.15	6		GL397288:2541437:2541438:+	-6.94	6		chr16:14757763:14757764:+	-4.93	20		NA	NA	NA
Aluexon:1541	chr17:13783619:13783688:-	cryptic	rheMac3	Constant Exon		chr17:13783633:13783718:+	AluYc	moderate		chr17:13783688:13783689:-	10.42	8		chr17:42127594:42127595:+	10.42	8		GL397288:2093256:2093257:-	10.51	9		chr16:14268108:14268109:-	10.77	7		NA	NA	NA
Aluexon:1542	chr17:13801926:13802032:-	cryptic	calJac3	Emerging Exon		chr17:13801773:13802060:+	AluJr4	high		chr17:13802032:13802033:-	-18.99	6		chr17:42109264:42109265:+	-18.99	6		GL397288:2112063:2112064:-	-25.05	7		chr16:14286983:14286984:-	-20.21	6		chr5:67664623:67664624:+	-20.22	6
Aluexon:1543	chr17:15880893:15881014:-	cryptic	rheMac3	Emerging Exon		chr17:15880731:15881033:+	AluY	lowest		chr17:15881014:15881015:-	5.02	11		chr17_GL392652_random:115767:115768:-	2.57	8		GL397288:4594815:4594816:+	2.5	10		chr16:17197130:17197131:+	-1.43	7		NA	NA	NA
Aluexon:1544	chr17:15890114:15890187:-	cryptic	rheMac3	Emerging Exon		chr17:15890095:15890225:+	FLAM_C	high		chr17:15890187:15890188:-	-16.36	5		chr17_GL392652_random:124235:124236:-	-18.31	5		GL397288:4586700:4586701:+	-16.36	5		chr16:17188722:17188723:+	-15.06	8		NA	NA	NA
Aluexon:1546	chr17:15442822:15442889:-	cryptic	hg19	NA		chr17:15442639:15442934:+	AluY	lowest		chr17:15442889:15442890:-	3.89	15		NA	NA	NA		NA	NA	NA		NA	NA	NA		NA	NA	NA
Aluexon:1547	chr17:15443380:15443394:-	cryptic	rheMac3	Emerging Exon		chr17:15443125:15443424:+	AluSc8	low		chr17:15443394:15443395:-	-28.46	6		NA	NA	NA		NA	NA	NA		chr16:15958749:15958750:-	-24.18	NA		NA	NA	NA
Aluexon:1548	chr17:16101915:16102033:-	alternative	nomLeu1	Constant Exon		chr17:16101757:16102054:+	AluSp	lowest		chr17:16102033:16102034:-	9.23	16		NA	NA	NA		GL397288:4367208:4367209:+	9.23	27		NA	NA	NA		NA	NA	NA
Aluexon:1549	chr17:15927801:15927894:+	alternative	rheMac3	Constant Exon		chr17:15927601:15927918:-	AluY	lowest		chr17:15927801:15927802:+	7.28	16		chr17_GL392652_random:162596:162597:+	7.28	16		GL397288:4546893:4546894:-	6.5	14		chr16:17149070:17149071:-	7.28	18		NA	NA	NA
Aluexon:155	chr1:71558811:71558932:+	cryptic	calJac3	Emerging Exon		chr1:71558796:71559090:-	AluSq2	low		chr1:71558811:71558812:+	-12.12	6		chr1:71719124:71719125:+	-11.74	6		GL397278:4042868:4042869:+	-13.02	6		NA	NA	NA		chr7:106839159:106839160:+	-10.13	16
Aluexon:1550	chr17:16690260:16690434:+	cryptic	hg19	NA		chr17:16690241:16690296:-	AluYh9	moderate		chr17:16690260:16690261:+	5.65	5		NA	NA	NA		NA	NA	NA		NA	NA	NA		NA	NA	NA
Aluexon:1551	chr17:17236639:17236661:+	cryptic	rheMac3	Emerging Exon		chr17:17236609:17236905:-	AluJr	highest		chr17:17236639:17236640:+	-0.35	9		chr17:38625129:38625130:-	-0.35	11		GL397474:818329:818330:+	-0.53	6		chr16:17952821:17952822:+	-0.88	14		NA	NA	NA
Aluexon:1552	chr17:17236827:17236900:+	cryptic	nomLeu1	Emerging Exon		chr17:17236609:17236905:-	AluJr	highest		chr17:17236827:17236828:+	-14.59	9		chr17:38624939:38624940:-	-14.59	11		GL397474:818520:818521:+	-14.35	6		NA	NA	NA		NA	NA	NA
Aluexon:1553	chr17:17388612:17388745:+	cryptic	rheMac3	Evolving Exon		chr17:17388549:17388689:-	AluSz6	lowest		chr17:17388612:17388613:+	7.28	10		chr17:38471372:38471373:-	7.28	14		GL397474:960695:960696:+	5.5	8		chr16:18102943:18102944:+	5.95	20		NA	NA	NA
Aluexon:1554	chr17:17164914:17165006:-	cryptic	rheMac3	Evolving Exon		chr17:17164891:17165024:+	FLAM_C	high		chr17:17165006:17165007:-	10.7	13		chr17:38695617:38695618:+	11.48	14		GL397474:742184:742185:-	10.71	13		chr16:17877422:17877423:-	8.26	13		NA	NA	NA
Aluexon:1555	chr17:17513648:17513827:+	cryptic	rheMac3	Constant Exon		chr17:17513401:17513752:-	AluJo	low		chr17:17513648:17513649:+	7.58	12		chr17:38342576:38342577:-	7.58	11		GL397474:1098450:1098451:+	7.49	10		chr16:18230099:18230100:+	7.42	11		NA	NA	NA
Aluexon:1556	chr17:17876977:17877065:+	alternative	calJac3	Emerging Exon		chr17:17876969:17877087:-	AluJo	high		chr17:17876977:17876978:+	-3.79	6		chr17:37971406:37971407:-	-4.98	6		ADFV01137689:11258:11259:+	-11.75	5		chr16:18613322:18613323:+	-10.63	6		chr5:65000374:65000375:-	-10.25	5
Aluexon:1557	chr17:17883613:17883904:+	cryptic	nomLeu1	Constant Exon		chr17:17883551:17883907:-	AluSx	moderate		chr17:17883613:17883614:+	9.22	11		chr17:37964721:37964722:-	10.07	20		ADFV01137689:17750:17751:+	9.51	9		NA	NA	NA		NA	NA	NA
Aluexon:1559	chr17:17587377:17588359:+	cryptic	calJac3	Constant Exon		chr17:17587189:17587486:-	AluJo	moderate		chr17:17587377:17587378:+	8.01	13		chr17:38266290:38266291:-	9.81	15		GL397474:1164682:1164683:+	10	13		chr16:18316889:18316890:+	11.48	21		chr5:65300688:65300689:-	8.24	6
Aluexon:156	chr1:77655705:77655905:-	cryptic	nomLeu1	Constant Exon		chr1:77655791:77656112:+	AluJr4	highest		chr1:77655905:77655906:-	6.69	9		chr1:77858196:77858197:-	7.04	9		GL397278:10177134:10177135:-	6.42	14		NA	NA	NA		NA	NA	NA
Aluexon:1560	chr17:18263728:18263866:-	alternative	panTro4	Constant Exon		chr17:18263588:18263903:+	AluJb	high		chr17:18263866:18263867:-	4.19	14		chr17:37560315:37560316:+	4.19	18		NA	NA	NA		NA	NA	NA		NA	NA	NA
Aluexon:1561	chr17:18431887:18432061:-	alternative	hg19	NA		chr17:18432026:18432081:+	AluYh9	moderate		chr17:18432061:18432062:-	5.65	5		NA	NA	NA		NA	NA	NA		NA	NA	NA		NA	NA	NA
Aluexon:1562	chr17:18419930:18419931:-	cryptic	rheMac3	Constant Exon		chr17:18419816:18420131:+	AluJb	moderate		chr17:18419931:18419932:-	6.53	7		NA	NA	NA		NA	NA	NA		chr16:48360356:48360357:+	7.88	7		NA	NA	NA
Aluexon:1563	chr17:19822948:19822988:-	cryptic	calJac3	Constant Exon		chr17:19822714:19823021:+	AluSz	high		chr17:19822988:19822989:-	4.19	12		chr17:36071070:36071071:+	4.11	11		GL397548:183911:183912:-	-3.96	18		chr16:20197493:20197494:-	1.53	13		chr5:77348281:77348282:-	4.01	7
Aluexon:1564	chr17:19871232:19871305:-	cryptic	nomLeu1	Emerging Exon		chr17:19871231:19871535:+	AluY	lowest		chr17:19871305:19871306:-	-18.87	21		chr17:36022037:36022038:+	-18.87	19		GL397548:239243:239244:-	-18.87	9		NA	NA	NA		NA	NA	NA
Aluexon:1565	chr17:19871232:19871304:-	cryptic	nomLeu1	Emerging Exon		chr17:19871231:19871535:+	AluY	lowest		chr17:19871304:19871305:-	-17.08	21		chr17:36022038:36022039:+	-17.08	19		GL397548:239242:239243:-	-17.08	9		NA	NA	NA		NA	NA	NA
Aluexon:1567	chr17:19960988:19961128:+	cryptic	rheMac3	Evolving Exon		chr17:19960802:19961104:-	AluJr	highest		chr17:19960988:19960989:+	9.29	15		chr17:35925420:35925421:-	7.2	33		GL397548:336660:336661:+	7.2	19		chr16:20361511:20361512:+	6.92	7		NA	NA	NA
Aluexon:1568	chr17:20318816:20318990:+	alternative	rheMac3	Evolving Exon		chr17:20318797:20318852:-	AluYh9	moderate		chr17:20318816:20318817:+	5.65	5		NA	NA	NA		GL397452:1245482:1245483:+	3.52	3		chr16:73607608:73607609:+	3.42	3		NA	NA	NA
Aluexon:1569	chr17:19183173:19183291:+	alternative	calJac3	Constant Exon		chr17:19183138:19183451:-	AluSz6	moderate		chr17:19183173:19183174:+	4.19	14		chr17:36722890:36722891:-	4.19	19		GL397593:93215:93216:+	-4.56	25		chr16:19558431:19558432:+	4.19	15		chr5:64129844:64129845:-	10.67	11
Aluexon:157	chr1:78167219:78167328:-	cryptic	calJac3	Constant Exon		chr1:78167244:78167345:+	AluJb	moderate		chr1:78167328:78167329:-	6.39	8		chr1:78378885:78378886:-	6.85	NA		GL397278:10685330:10685331:-	6.85	9		chr1:81189822:81189823:-	9.42	14		chr7:113486864:113486865:-	7.25	12
Aluexon:1570	chr17:21811689:21811732:+	cryptic	hg19	NA		chr17:21811580:21811891:-	AluSz6	highest		chr17:21811689:21811690:+	-6.73	11		NA	NA	NA		NA	NA	NA		NA	NA	NA		NA	NA	NA
Aluexon:1571	chr17:25682165:25682399:+	cryptic	calJac3	Constant Exon		chr17:25681971:25682296:-	AluJb	moderate		chr17:25682165:25682166:+	6.14	6		chr17:29740166:29740167:-	6.11	NA		NA	NA	NA		chr16:23315871:23315872:+	6.11	6		chr5_ACFV01194060_random:1404:1405:+	6.11	6
Aluexon:1572	chr17:21449969:21450062:-	cryptic	calJac3	Constant Exon		chr17:21449948:21450241:+	AluJr	highest		chr17:21450062:21450063:-	7.37	10		chr17:34434126:34434127:+	7.37	12		GL397534:450039:450040:-	6.38	12		chr16:21493749:21493750:-	-5.2	6		chr5:63698566:63698567:+	8.15	7
Aluexon:1573	chr17:21430623:21430800:-	cryptic	panTro4	Emerging Exon		chr17:21430682:21430968:+	AluSp	low		chr17:21430800:21430801:-	2.04	5		chr17:34453285:34453286:+	2.04	5		NA	NA	NA		NA	NA	NA		NA	NA	NA
Aluexon:1574	chr17:21133084:21133624:+	cryptic	nomLeu1	Evolving Exon		chr17:21133058:21133114:-	AluSz6	lowest		chr17:21133084:21133085:+	3.01	17		chr17:34754552:34754553:-	3.01	16		GL397526:692754:692755:-	-5.9	8		NA	NA	NA		NA	NA	NA
Aluexon:1576	chr17:25944763:25944766:+	cryptic	calJac3	Constant Exon		chr17:25944548:25944853:-	AluSq2	low		chr17:25944763:25944764:+	2.7	8		chr17:29473361:29473362:-	3.06	7		GL397407:588122:588123:+	2	12		chr16:23589376:23589377:+	2.7	8		chr5:96366485:96366486:-	5.55	6
Aluexon:1577	chr17:25955908:25956029:+	cryptic	calJac3	Emerging Exon		chr17:25955884:25956188:-	AluJo	high		chr17:25955908:25955909:+	-9.68	7		NA	NA	NA		NA	NA	NA		NA	NA	NA		chr5:96355030:96355031:-	-4.47	5
Aluexon:1578	chr17:26657185:26657254:-	alternative	calJac3	Emerging Exon		chr17:26657110:26657281:+	AluSx	moderate		chr17:26657254:26657255:-	3.01	17		chr17:28755619:28755620:+	3.01	18		GL397407:1218709:1218710:-	3.01	14		chr16:24218119:24218120:-	1.34	17		chr5:95815379:95815380:+	-0.36	7
Aluexon:1579	chr17:26687190:26687259:+	cryptic	calJac3	Emerging Exon		chr17:26686982:26687281:-	AluSz6	low		chr17:26687190:26687191:+	-21.45	12		chr17:28724274:28724275:-	-21.45	NA		GL397407:1253677:1253678:+	-21.45	NA		chr16:24248574:24248575:+	-21.45	17		chr5:95781843:95781844:-	-12.14	8
Aluexon:158	chr1:78253691:78257164:+	cryptic	nomLeu1	Constant Exon		chr1:78253667:78253987:-	AluSz	low		chr1:78253691:78253692:+	9.69	8		chr1:78470923:78470924:+	10.69	14		GL397278:10786805:10786806:+	10.6	11		NA	NA	NA		NA	NA	NA
Aluexon:1580	chr17:27367699:27367806:+	cryptic	calJac3	Evolving Exon		chr17:27367664:27367982:-	AluJr	high		chr17:27367699:27367700:+	11.85	18		chr17:28030157:28030158:-	11.85	14		GL397407:1929780:1929781:+	3.1	16		chr16:24974039:24974040:+	-0.3	6		chr5:95042473:95042474:-	10.26	17
Aluexon:1581	chr17:27271521:27271587:-	cryptic	calJac3	Constant Exon		chr17:27271564:27271688:+	AluSx	moderate		chr17:27271587:27271588:-	8.07	8		chr17:28128646:28128647:+	8.07	8		GL397407:1832717:1832718:-	8.07	8		chr16:24876973:24876974:-	-2.36	15		chr5:95143136:95143137:+	7.49	15
Aluexon:1582	chr17:27856006:27856033:+	cryptic	calJac3	Emerging Exon		chr17:27855977:27856279:-	AluJr4	highest		chr17:27856006:27856007:+	8.81	18		chr17:27539612:27539613:-	8.81	17		GL397407:2456932:2456933:+	11.11	9		chr16:25497851:25497852:+	11.32	9		chr5:94532234:94532235:-	-1.76	6
Aluexon:1583	chr17:28483556:28483678:+	alternative	rheMac3	Emerging Exon		chr17:28483536:28483835:-	AluSp	low		chr17:28483556:28483557:+	4.8	11		chr17:26887298:26887299:-	4.8	11		NA	NA	NA		chr16:26129179:26129180:+	-0.47	7		NA	NA	NA
Aluexon:1584	chr17:28490083:28490178:+	alternative	nomLeu1	Constant Exon		chr17:28489905:28490201:-	AluSz	low		chr17:28490083:28490084:+	7.28	10		chr17:26880753:26880754:-	7.28	12		GL397407:3100716:3100717:+	6.5	17		NA	NA	NA		NA	NA	NA
Aluexon:1585	chr17:28477118:28477680:+	cryptic	nomLeu1	Evolving Exon		chr17:28477100:28477396:-	AluSg	lowest		chr17:28477118:28477119:+	12.17	9		chr17:26895211:26895212:-	12.17	9		GL397407:3083458:3083459:+	4.86	9		NA	NA	NA		NA	NA	NA
Aluexon:1586	chr17:28807872:28807912:+	cryptic	rheMac3	Emerging Exon		chr17:28807729:28808029:-	AluSp	low		chr17:28807872:28807873:+	-5.37	7		chr17:26560137:26560138:-	-5.37	20		GL397407:3412697:3412698:+	-3.96	27		chr16:26462626:26462627:+	-4.4	13		NA	NA	NA
Aluexon:1587	chr17:28277575:28277883:+	cryptic	calJac3	Evolving Exon		chr17:28277407:28277691:-	AluJr	high		chr17:28277575:28277576:+	10.85	9		chr17:27102512:27102513:-	10.85	9		NA	NA	NA		chr16:25920896:25920897:+	6	6		chr5:94108790:94108791:-	8.99	7
Aluexon:1588	chr17:29360940:29361301:+	cryptic	rheMac3	Evolving Exon		chr17:29360916:29361089:-	AluSx1	moderate		chr17:29360940:29360941:+	7.59	19		NA	NA	NA		NA	NA	NA		chr16:57603396:57603397:+	6	NA		NA	NA	NA
Aluexon:1589	chr17:26676523:26676626:-	cryptic	calJac3	Constant Exon		chr17:26676451:26676663:+	AluJr4	moderate		chr17:26676626:26676627:-	3.73	26		chr17:28735527:28735528:+	3.73	23		GL397407:1243080:1243081:-	3.09	10		chr16:24238374:24238375:-	3.9	10		chr5:95791899:95791900:+	4.99	6
Aluexon:159	chr1:78446910:78446984:+	cryptic	calJac3	Emerging Exon		chr1:78446846:78447003:-	AluSx	low		chr1:78446910:78446911:+	-23.37	20		NA	NA	NA		GL397278:10971323:10971324:+	-22.49	24		chr1:81459240:81459241:+	-22.49	14		chr7:113765468:113765469:+	-22.94	13
Aluexon:1590	chr17:26676440:26676479:-	cryptic	calJac3	Emerging Exon		chr17:26676451:26676663:+	AluJr4	moderate		chr17:26676479:26676480:-	0.41	26		chr17:28735671:28735672:+	0.41	23		GL397407:1242946:1242947:-	-2.84	10		chr16:24238243:24238244:-	-2.96	10		chr5:95792014:95792015:+	-4.21	6
Aluexon:1591	chr17:29418620:29418723:+	cryptic	calJac3	Emerging Exon		chr17:29418608:29418912:-	AluSx	moderate		chr17:29418620:29418621:+	2.58	26		chr17:25940890:25940891:-	2.58	17		GL397485:113226:113227:+	4.74	23		chr16:26998705:26998706:+	3.74	19		chr5:93484350:93484351:-	0.16	12
Aluexon:1592	chr17:29420386:29420509:-	cryptic	calJac3	Constant Exon		chr17:29420229:29420523:+	AluJr	moderate		chr17:29420509:29420510:-	9.04	22		chr17:25939008:25939009:+	9.04	29		GL397485:115099:115100:-	9.04	15		chr16:27000577:27000578:-	9.04	22		chr5:93482516:93482517:+	9.76	20
Aluexon:1593	chr17:29775433:29775477:+	cryptic	calJac3	Constant Exon		chr17:29775250:29775549:-	AluJr	highest		chr17:29775433:29775434:+	8.93	19		chr17:25585636:25585637:-	11.65	20		GL397485:474729:474730:+	11.78	21		chr16:27374498:27374499:+	10.28	9		chr5:93110626:93110627:-	11.44	12
Aluexon:1594	chr17:30363041:30363111:+	cryptic	hg19	NA		chr17:30363024:30363311:-	AluSz	moderate		chr17:30363041:30363042:+	2.82	8		NA	NA	NA		NA	NA	NA		NA	NA	NA		NA	NA	NA
Aluexon:1595	chr17:29100425:29100515:-	cryptic	rheMac3	Constant Exon		chr17:29100405:29100532:+	FLAM_C	highest		chr17:29100515:29100516:-	10.96	9		chr17:25021219:25021220:+	10.96	9		GL397485:1036653:1036654:-	11.75	10		chr16:27952674:27952675:-	13.13	12		NA	NA	NA
Aluexon:1596	chr17:29101110:29101362:-	cryptic	calJac3	Emerging Exon		chr17:29101227:29101381:+	FRAM	highest		chr17:29101362:29101363:-	8.37	14		NA	NA	NA		NA	NA	NA		NA	NA	NA		chr5:92601411:92601412:+	-6.67	23
Aluexon:1597	chr17:29099420:29099455:-	cryptic	rheMac3	Emerging Exon		chr17:29099187:29099480:+	AluSc	lowest		chr17:29099455:29099456:-	3.01	18		NA	NA	NA		GL397485:1035619:1035620:-	3.01	16		chr16:27951334:27951335:-	-5.45	17		NA	NA	NA
Aluexon:1599	chr17:29077827:29077850:+	cryptic	calJac3	Constant Exon		chr17:29077804:29077981:-	AluJo	highest		chr17:29077827:29077828:+	9.81	7		chr17:25047732:25047733:-	9.81	7		GL397485:1009007:1009008:+	9.81	7		chr16:27926830:27926831:+	9.81	NA		chr5:92626719:92626720:-	9.08	8
Aluexon:16	chr1:2137968:2138106:-	alternative	rheMac3	Constant Exon		chr1:2137990:2138287:+	AluY	lowest		chr1:2138106:2138107:-	5.2	18		chr1:2078156:2078157:-	6.52	21		GL397470:1364090:1364091:-	5.87	16		chr1:5413659:5413660:-	5.2	14		NA	NA	NA
Aluexon:160	chr1:78458436:78458548:+	cryptic	calJac3	Emerging Exon		chr1:78458414:78458707:-	AluSx	lowest		chr1:78458436:78458437:+	1.62	9		chr1:78676923:78676924:+	1.62	9		GL397278:10981571:10981572:+	2.14	10		chr1:81469149:81469150:+	1.09	9		chr7:113781306:113781307:+	1.57	7
Aluexon:1600	chr17:29113743:29114677:+	cryptic	rheMac3	Emerging Exon		chr17:29113728:29114017:-	AluSq2	lowest		chr17:29113743:29113744:+	-10.72	7		chr17:26296177:26296178:-	-10.72	7		NA	NA	NA		chr16:27996245:27996246:+	-13.68	5		NA	NA	NA
Aluexon:1601	chr17:29117654:29123180:+	cryptic	rheMac3	Evolving Exon		chr17:29117624:29117933:-	AluSc8	low		chr17:29117654:29117655:+	11.23	27		chr17:26291668:26291669:-	12.93	16		GL397459:45265:45266:+	3.13	12		chr16:28009302:28009303:+	3.71	10		NA	NA	NA
Aluexon:1603	chr17:30757984:30758066:+	cryptic	rheMac3	Emerging Exon		chr17:30757789:30758090:-	AluSx1	moderate		chr17:30757984:30757985:+	-41.69	6		chr17:24560997:24560998:-	-43.07	6		NA	NA	NA		chr16:28539912:28539913:+	-41.69	5		NA	NA	NA
Aluexon:1604	chr17:30759379:30759616:+	cryptic	calJac3	Constant Exon		chr17:30759100:30759402:-	AluSx	low		chr17:30759379:30759380:+	-0.12	23		chr17:24559682:24559683:-	-0.12	14		GL397459:577588:577589:+	-0.12	32		chr16:28541296:28541297:+	NA	NA		chr5:92054749:92054750:-	3.81	9
Aluexon:1605	chr17:30193674:30193734:-	cryptic	panTro4	Constant Exon		chr17:30193465:30193754:+	AluSg	lowest		chr17:30193734:30193735:-	10.62	18		chr17:25139630:25139631:+	10.62	19		NA	NA	NA		NA	NA	NA		NA	NA	NA
Aluexon:1606	chr17:30206332:30206358:-	cryptic	calJac3	Emerging Exon		chr17:30206134:30206413:+	AluSx	moderate		chr17:30206358:30206359:-	-24.64	5		chr17:25126074:25126075:+	-24.64	5		GL397485:927589:927590:-	-24.64	13		chr16:27839497:27839498:-	-13.86	6		chr5:92721884:92721885:+	-23.86	11
Aluexon:1607	chr17:30202433:30202832:-	cryptic	nomLeu1	Emerging Exon		chr17:30202561:30202866:+	AluSc	low		chr17:30202832:30202833:-	2.78	18		chr17:25130526:25130527:+	2.78	24		GL397485:923985:923986:-	-5.28	17		NA	NA	NA		NA	NA	NA
Aluexon:1608	chr17:30211982:30212057:-	cryptic	rheMac3	Constant Exon		chr17:30211795:30212074:+	AluJb	highest		chr17:30212057:30212058:-	3.51	10		chr17:25120356:25120357:+	3.51	10		GL397485:934026:934027:-	3.01	13		chr16:27845952:27845953:-	4.51	9		NA	NA	NA
Aluexon:1609	chr17:29163603:29163696:+	cryptic	calJac3	Emerging Exon		chr17:29163600:29163884:-	AluSx	low		chr17:29163603:29163604:+	0.47	5		chr17:26244480:26244481:-	0.02	5		GL397459:91964:91965:+	2.04	5		chr16:28055737:28055738:+	2.1	5		chr5:92505187:92505188:-	2.41	5
Aluexon:161	chr1:85061895:85061991:-	cryptic	calJac3	Constant Exon		chr1:85061906:85062024:+	FLAM_A	highest		chr1:85061991:85061992:-	3.3	6		chr1:85322945:85322946:-	3.3	6		GL397278:17416340:17416341:-	5.03	6		chrUn_JH290372:583307:583308:-	3.31	6		chr7:120531482:120531483:-	5.1	8
Aluexon:1610	chr17:29278536:29278650:+	cryptic	calJac3	Constant Exon		chr17:29278519:29278653:-	AluJr4	moderate		chr17:29278536:29278537:+	8.41	19		chr17:26123475:26123476:-	7.8	12		GL397459:196756:196757:+	8.82	10		chr16:28183722:28183723:+	7.43	6		chr5:92374938:92374939:-	7.6	6
Aluexon:1611	chr17:29320856:29320920:+	alternative	rheMac3	Evolving Exon		chr17:29320840:29321122:-	AluJb	moderate		chr17:29320856:29320857:+	8.23	7		chr17:26084942:26084943:-	9	8		NA	NA	NA		chr16:28231446:28231447:+	4.12	7		NA	NA	NA
Aluexon:1612	chr17:29227431:29230147:-	cryptic	rheMac3	Emerging Exon		chr17:29229878:29230176:+	AluSc	low		chr17:29230147:29230148:-	3.01	22		NA	NA	NA		GL397459:156645:156646:-	1.71	7		chr16:28132894:28132895:-	-4.95	17		NA	NA	NA
Aluexon:1613	chr17:33888572:33888663:-	cryptic	rheMac3	Constant Exon		chr17:33888458:33888795:+	AluSx	low		chr17:33888663:33888664:-	6.14	31		chr17:21396315:21396316:+	6.14	15		GL397538:267330:267331:-	6.14	16		chr16:31627099:31627100:-	7.74	7		NA	NA	NA
Aluexon:1614	chr17:33889018:33889080:-	cryptic	nomLeu1	Emerging Exon		chr17:33888812:33889111:+	AluSx1	low		chr17:33889080:33889081:-	-23.11	17		chr17:21395923:21395924:+	-14.36	18		GL397538:267720:267721:-	-14.36	9		NA	NA	NA		NA	NA	NA
Aluexon:1615	chr17:33693966:33694082:-	alternative	calJac3	Constant Exon		chr17:33693808:33694106:+	AluJb	highest		chr17:33694082:33694083:-	4.73	14		chr17:21592786:21592787:+	4.73	15		GL397538:167504:167505:-	4.73	17		chr16:31426072:31426073:-	9.2	18		chr5:89175439:89175440:+	5.6	19
Aluexon:1616	chr17:34063793:34063833:+	cryptic	calJac3	Evolving Exon		chr17:34063758:34064072:-	AluSx1	lowest		chr17:34063793:34063794:+	9.95	7		chr17:21220281:21220282:-	8.91	7		GL397844:51181:51182:-	8.91	6		chr16:31802375:31802376:+	2.3	5		chr5:88950745:88950746:-	5.21	6
Aluexon:1617	chr17:34305909:34306004:-	cryptic	calJac3	Constant Exon		chr17:34305886:34306178:+	AluSx	lowest		chr17:34306004:34306005:-	0.12	12		chr17:20971979:20971980:+	0.12	10		GL397538:676612:676613:-	0.54	11		chr16:32069019:32069020:-	0.54	5		chr5:88504106:88504107:+	5.02	13
Aluexon:1618	chr17:34307394:34307508:-	alternative	rheMac3	Emerging Exon		chr17:34307276:34307580:+	AluSq	lowest		chr17:34307508:34307509:-	-22.44	5		chr17:20970474:20970475:+	-22.57	5		NA	NA	NA		chr16:32070475:32070476:-	-25.42	4		NA	NA	NA
Aluexon:1619	chr17:34554128:34554233:-	cryptic	rheMac3	Emerging Exon		chr17:34553971:34554281:+	AluSx	lowest		chr17:34554233:34554234:-	-23.07	19		NA	NA	NA		NA	NA	NA		chr16:46264691:46264692:+	-20.3	7		NA	NA	NA
Aluexon:162	chr1:85437619:85437717:-	cryptic	calJac3	Evolving Exon		chr1:85437462:85437763:+	AluSz6	high		chr1:85437717:85437718:-	11.31	7		chr1:85704991:85704992:-	11.31	7		GL397278:17798926:17798927:-	10.5	7		chr1:88414318:88414319:-	10.42	7		chr7:120863983:120863984:-	6.35	5
Aluexon:1620	chr17:34886807:34886898:-	cryptic	panTro4	Constant Exon		chr17:34886786:34886924:+	FLAM_C	high		chr17:34886898:34886899:-	8.23	8		chr17:20700656:20700657:+	8.23	7		NA	NA	NA		NA	NA	NA		NA	NA	NA
Aluexon:1621	chr17:30691118:30691160:+	cryptic	rheMac3	Emerging Exon		chr17:30691049:30691187:-	FRAM	highest		chr17:30691118:30691119:+	-16.61	12		chr17:24627697:24627698:-	-16.61	14		GL397459:500192:500193:+	-16.61	17		chr16:28481523:28481524:+	-16.61	15		NA	NA	NA
Aluexon:1622	chr17:34211689:34211781:+	cryptic	calJac3	Evolving Exon		chr17:34211645:34211807:-	AluJb	highest		chr17:34211689:34211690:+	7.17	19		chr17:21067328:21067329:-	7.17	16		NA	NA	NA		chr16:31963176:31963177:+	7.72	17		chr5:88582048:88582049:-	3.59	6
Aluexon:1623	chr17:34021282:34021330:+	cryptic	calJac3	Constant Exon		chr17:34021263:34021579:-	AluJo	high		chr17:34021282:34021283:+	9.59	14		chr17:21265096:21265097:-	9.59	21		GL397538:399813:399814:+	9.6	17		chr16:31758489:31758490:+	10.01	17		chr5:88991102:88991103:-	10.43	17
Aluexon:1625	chr17:36455938:36455981:+	cryptic	nomLeu1	Emerging Exon		chr17:36455706:36456005:-	AluSp	lowest		chr17:36455938:36455939:+	-13.57	13		NA	NA	NA		GL397430:173074:173075:+	-13.57	13		NA	NA	NA		NA	NA	NA
Aluexon:1626	chr17:35723954:35724003:-	alternative	rheMac3	Evolving Exon		chr17:35723748:35724039:+	AluSx1	moderate		chr17:35724003:35724004:-	4.88	7		NA	NA	NA		NA	NA	NA		chr16:49371478:49371479:-	3.03	13		NA	NA	NA
Aluexon:1627	chr17:35726313:35726430:-	alternative	calJac3	Evolving Exon		chr17:35726154:35726458:+	AluJr	high		chr17:35726430:35726431:-	8.03	7		chr17:19846629:19846630:+	7.5	7		GL397432:2283427:2283428:-	8.03	9		chr16:49374012:49374013:-	8.04	6		chr5:87780810:87780811:-	5.54	5
Aluexon:1628	chr17:35796481:35796600:+	cryptic	calJac3	Emerging Exon		chr17:35796457:35796759:-	AluSz	low		chr17:35796481:35796482:+	2.15	6		chr17:19772839:19772840:-	2.15	6		GL397432:2363912:2363913:+	1.77	6		NA	NA	NA		chr5:87862614:87862615:+	-7.21	6
Aluexon:1630	chr17:35833089:35833134:+	cryptic	calJac3	Constant Exon		chr17:35833060:35833377:-	AluJo	highest		chr17:35833089:35833090:+	3.32	26		chr17:19729949:19729950:-	3.32	18		GL397432:2402105:2402106:+	3.32	10		chr16:49483539:49483540:+	3.46	7		chr5:87900807:87900808:+	3.32	17
Aluexon:1631	chr17:37217348:37217439:+	alternative	rheMac3	Constant Exon		chr17:37217343:37217463:-	AluJr	high		chr17:37217348:37217349:+	7.69	8		chr17:18326123:18326124:-	7.69	8		GL397430:885681:885682:+	6.96	7		chr16:32767385:32767386:-	8.28	11		NA	NA	NA
Aluexon:1632	chr17:37229319:37229584:+	alternative	calJac3	Emerging Exon		chr17:37229294:37229579:-	AluJr	highest		chr17:37229319:37229320:+	7.79	7		chr17:18314144:18314145:-	7.96	7		GL397430:898035:898036:+	-0.1	7		chr16:32755147:32755148:-	-2.08	7		chr5:110932604:110932605:+	-3.26	7
Aluexon:1633	chr17:37225377:37225499:+	cryptic	calJac3	Constant Exon		chr17:37225355:37225655:-	AluJo	highest		chr17:37225377:37225378:+	9.33	6		chr17:18318083:18318084:-	9.33	6		GL397430:894080:894081:+	9.41	6		chr16:32759120:32759121:-	7.93	5		chr5:110929022:110929023:+	8.54	5
Aluexon:1634	chr17:37293684:37293744:-	cryptic	rheMac3	Emerging Exon		chr17:37293533:37293830:+	AluSz	low		chr17:37293744:37293745:-	-13.41	8		chr17:18248667:18248668:+	-13.41	8		GL397430:966071:966072:-	-13.41	8		chr16:32672003:32672004:+	-13.41	8		NA	NA	NA
Aluexon:1635	chr16:30725755:30725805:+	cryptic	panTro4	Emerging Exon		chr16:30725684:30725828:-	AluY	low		chr16:30725755:30725756:+	-19.02	12		chr16:30858640:30858641:+	-19.02	22		NA	NA	NA		NA	NA	NA		NA	NA	NA
Aluexon:1637	chr17:37677211:37677239:+	cryptic	nomLeu1	Emerging Exon		chr17:37677090:37677397:-	AluSp	low		chr17:37677211:37677212:+	-17.33	7		chr17:17870864:17870865:-	-17.33	7		GL397430:1347619:1347620:+	-16.69	7		NA	NA	NA		NA	NA	NA
Aluexon:1638	chr17:37414558:37415549:-	cryptic	calJac3	Constant Exon		chr17:37415435:37415567:+	FLAM_A	moderate		chr17:37415549:37415550:-	8.81	7		chr17:18122426:18122427:+	8.81	7		GL397430:1085630:1085631:-	8.34	7		chr16:32549532:32549533:+	9.34	6		chr5:111128218:111128219:-	9.34	7
Aluexon:1639	chr17:38168351:38169057:-	cryptic	nomLeu1	Constant Exon		chr17:38169009:38169232:+	AluJb	high		chr17:38169057:38169058:-	9.44	13		chr17:17368629:17368630:+	9.04	12		GL397430:1861987:1861988:-	9.73	8		NA	NA	NA		NA	NA	NA
Aluexon:164	chr1:54645659:54645906:-	alternative	calJac3	Evolving Exon		chr1:54645636:54645925:+	AluSz	low		chr1:54645906:54645907:-	12.12	17		chr1:54660493:54660494:-	4.74	20		GL397352:7242585:7242586:+	4.4	8		chr1:57541403:57541404:-	3.01	6		chr7:89457758:89457759:-	5.89	15
Aluexon:1640	chr17:38170491:38170612:-	cryptic	rheMac3	Evolving Exon		chr17:38170334:38170631:+	AluY	lowest		chr17:38170612:38170613:-	13.54	6		chr17:17367072:17367073:+	13.54	6		GL397430:1863538:1863539:-	10.94	7		chr16:52114299:52114300:-	11.43	9		NA	NA	NA
Aluexon:1641	chr17:37869404:37869459:+	cryptic	nomLeu1	Emerging Exon		chr17:37869373:37869675:-	AluSc	low		chr17:37869404:37869405:+	1.13	6		chr17:17673918:17673919:-	1.13	6		GL397430:1551253:1551254:+	-6.83	8		NA	NA	NA		NA	NA	NA
Aluexon:1642	chr17:38176781:38176870:-	alternative	rheMac3	Emerging Exon		chr17:38176758:38177041:+	AluJo	moderate		chr17:38176870:38176871:-	-1.73	6		chr17:17360260:17360261:+	-1.73	6		GL397430:1869778:1869779:-	-0.33	7		chr16:52120451:52120452:-	-1.73	7		NA	NA	NA
Aluexon:1643	chr17:38176872:38176872:-	cryptic	rheMac3	Constant Exon		chr17:38176758:38177041:+	AluJo	moderate		chr17:38176872:38176873:-	6.53	6		chr17:17360258:17360259:+	6.53	6		GL397430:1869780:1869781:-	8.08	7		chr16:52120453:52120454:-	6.53	7		NA	NA	NA
Aluexon:1644	chr17:39790788:39790906:-	alternative	nomLeu1	Constant Exon		chr17:39790630:39790935:+	AluSq2	low		chr17:39790906:39790907:-	4.08	6		NA	NA	NA		GL397460:537075:537076:-	4.31	5		NA	NA	NA		NA	NA	NA
Aluexon:1645	chr17:39790788:39790885:-	constitutive	nomLeu1	Constant Exon		chr17:39790630:39790935:+	AluSq2	low		chr17:39790885:39790886:-	6.17	6		NA	NA	NA		GL397460:537054:537055:-	7.04	5		NA	NA	NA		NA	NA	NA
Aluexon:1646	chr17:39961246:39961277:-	cryptic	panTro4	Emerging Exon		chr17:39961255:39961561:+	AluY	lowest		chr17:39961277:39961278:-	-0.74	8		chr17:15588915:15588916:+	-0.74	20		NA	NA	NA		NA	NA	NA		NA	NA	NA
Aluexon:1647	chr17:40630943:40631065:+	cryptic	calJac3	Constant Exon		chr17:40630928:40631227:-	AluSz	low		chr17:40630943:40630944:+	3.84	13		chr17:14908105:14908106:-	3.84	13		GL397460:1384775:1384776:+	4.24	14		chr16:54614336:54614337:+	2.38	12		chr5:114209867:114209868:+	4.74	20
Aluexon:1648	chr17:40881165:40881257:-	cryptic	calJac3	Constant Exon		chr17:40881150:40881454:+	AluJb	high		chr17:40881257:40881258:-	6.85	7		chr17:14656173:14656174:+	6.85	7		NA	NA	NA		NA	NA	NA		chr5:75183136:75183137:-	6.82	6
Aluexon:1649	chr17:40883793:40883911:-	cryptic	calJac3	Emerging Exon		chr17:40883644:40883944:+	AluSq2	low		chr17:40883911:40883912:-	2.17	14		chr17:14653842:14653843:+	2.17	13		GL397460:1653602:1653603:-	1.74	NA		NA	NA	NA		chr5:75190519:75190520:-	2.75	16
Aluexon:165	chr1:86114785:86119419:-	cryptic	calJac3	Constant Exon		chr1:86119167:86119440:+	AluJr	highest		chr1:86119419:86119420:-	4.94	9		chr1:86404726:86404727:-	4.74	18		GL397278:18505762:18505763:-	4.49	10		chr1:89102479:89102480:-	-3.78	19		chr7:121556670:121556671:-	11.52	12
Aluexon:1650	chr17:40909419:40911040:-	cryptic	calJac3	Constant Exon		chr17:40910785:40911063:+	AluJr	highest		chr17:40911040:40911041:-	10.35	6		chr17:14626298:14626299:+	10.35	6		GL397460:1683023:1683024:-	10.35	6		chr16:54886503:54886504:-	10.56	6		chr5:75218044:75218045:-	10.28	13
Aluexon:1651	chr17:39988860:39988955:-	cryptic	calJac3	Constant Exon		chr17:39988837:39989138:+	AluSz6	low		chr17:39988955:39988956:-	6.74	6		chr17:15560518:15560519:+	6.74	6		GL397460:729658:729659:-	6.74	6		chr16:53927399:53927400:-	6.77	9		chr5:113418185:113418186:-	8.16	9
Aluexon:1652	chr17:40964249:40964374:-	cryptic	nomLeu1	Constant Exon		chr17:40964120:40964437:+	AluSp	lowest		chr17:40964374:40964375:-	5.5	14		chr17:14571512:14571513:+	5.5	16		GL397460:1734032:1734033:-	4.84	8		NA	NA	NA		NA	NA	NA
Aluexon:1653	chr17:41114192:41114289:-	cryptic	calJac3	Evolving Exon		chr17:41114036:41114334:+	AluSc	low		chr17:41114289:41114290:-	7.17	19		chr17:14420972:14420973:+	6.6	21		NA	NA	NA		chr16:55102154:55102155:-	3.46	9		chr5:75423991:75423992:-	5.89	8
Aluexon:1654	chr17:40289780:40289896:-	alternative	nomLeu1	Constant Exon		chr17:40289624:40289929:+	AluSc	lowest		chr17:40289896:40289897:-	2.9	12		chr17:15256975:15256976:+	3.01	13		GL397460:1040619:1040620:-	3.2	8		NA	NA	NA		NA	NA	NA
Aluexon:1655	chr17:41465304:41465425:-	alternative	nomLeu1	Constant Exon		chr17:41465149:41465457:+	AluSc8	lowest		chr17:41465425:41465426:-	11.07	10		chr17:14063965:14063966:+	10.71	7		GL397331:12634086:12634087:+	11.12	12		NA	NA	NA		NA	NA	NA
Aluexon:1656	chr17:41456835:41457904:-	cryptic	rheMac3	Evolving Exon		chr17:41457903:41457958:+	AluSp	moderate		chr17:41457904:41457905:-	7.56	5		chr17:14071523:14071524:+	7.56	5		NA	NA	NA		chr16:55409369:55409370:-	6.28	17		NA	NA	NA
Aluexon:1657	chr17:41851403:41851477:-	alternative	nomLeu1	Evolving Exon		chr17:41851185:41851503:+	AluSp	lowest		chr17:41851477:41851478:-	12.22	24		chr17:13670582:13670583:+	4.74	25		GL397331:12223228:12223229:+	5.41	8		NA	NA	NA		NA	NA	NA
Aluexon:1658	chr17:40126463:40128517:+	cryptic	calJac3	Evolving Exon		chr17:40126441:40126556:-	AluJo	low		chr17:40126463:40126464:+	10.67	6		chr17:15426845:15426846:-	10.67	6		GL397460:875267:875268:+	11.4	6		chr16:54078642:54078643:+	10.67	6		chr5:113566855:113566856:+	9.6	7
Aluexon:1659	chr17:40977773:40977873:+	alternative	calJac3	Constant Exon		chr17:40977732:40977932:-	AluJb	highest		chr17:40977773:40977774:+	5.58	6		chr17:14557861:14557862:-	5.58	6		GL397460:1752271:1752272:+	5.58	6		chr16:54960457:54960458:+	5.58	6		chr5:75284803:75284804:+	6.15	7
Aluexon:166	chr1:55344921:55344992:-	cryptic	nomLeu1	Emerging Exon		chr1:55344710:55345025:+	AluSx	low		chr1:55344992:55344993:-	13.03	30		chr1:55372815:55372816:-	2.39	15		GL397299:10505634:10505635:-	-14.16	7		NA	NA	NA		NA	NA	NA
Aluexon:1660	chr17:42114230:42114303:-	cryptic	calJac3	Emerging Exon		chr17:42114207:42114484:+	AluSz	lowest		chr17:42114303:42114304:-	-14.59	6		chr17:13399476:13399477:+	-14.59	6		GL397331:11963291:11963292:+	-14.59	6		chr16:56087154:56087155:-	-14.59	6		chr5:76397429:76397430:-	-9.26	6
Aluexon:1661	chr17:42115525:42115552:-	cryptic	calJac3	Constant Exon		chr17:42115434:42115745:+	AluJo	high		chr17:42115552:42115553:-	6.24	18		chr17:13398233:13398234:+	6.24	18		GL397331:11962035:11962036:+	6.24	20		chr16:56088404:56088405:-	5.2	9		chr5:76399200:76399201:-	6.24	9
Aluexon:1662	chr17:42235059:42235099:+	cryptic	rheMac3	Emerging Exon		chr17:42234769:42235082:-	AluSz	lowest		chr17:42235059:42235060:+	-1.37	25		chr17:13275084:13275085:-	-1.37	19		GL397331:11836170:11836171:-	-0.12	26		chr16:56221962:56221963:+	-0.12	5		NA	NA	NA
Aluexon:1663	chr17:42258991:42259088:-	constitutive	rheMac3	Constant Exon		chr17:42258953:42259144:+	AluSx	high		chr17:42259088:42259089:-	6.27	24		chr17:13250939:13250940:+	6.27	16		NA	NA	NA		chr16:56249049:56249050:-	5.72	NA		NA	NA	NA
Aluexon:1664	chr17:42260298:42260437:-	alternative	calJac3	Emerging Exon		chr17:42260149:42260494:+	AluJo	moderate		chr17:42260437:42260438:-	3.08	9		chr17:13249589:13249590:+	3.08	10		GL397331:11809198:11809199:+	3.73	9		chr16:56250410:56250411:-	3.08	10		chr5:76557667:76557668:-	2.93	9
Aluexon:1665	chr17:42803813:42803856:+	cryptic	rheMac3	Constant Exon		chr17:42803797:42803928:-	FLAM_C	highest		chr17:42803813:42803814:+	8.25	9		chr17:12679748:12679749:-	8.25	9		GL397331:11302383:11302384:-	7.19	9		chr16:56801015:56801016:+	9.6	5		NA	NA	NA
Aluexon:1666	chr17:43219948:43221541:+	alternative	nomLeu1	Emerging Exon		chr17:43219918:43220222:-	AluSg7	lowest		chr17:43219948:43219949:+	-0.09	19		chr17:12259515:12259516:-	-0.09	17		GL397331:10863887:10863888:-	-0.43	24		NA	NA	NA		NA	NA	NA
Aluexon:1667	chr17:42394406:42394489:+	cryptic	rheMac3	Emerging Exon		chr17:42394186:42394513:-	AluSx1	low		chr17:42394406:42394407:+	1.78	20		NA	NA	NA		NA	NA	NA		chr16:56384716:56384717:+	0.35	17		NA	NA	NA
Aluexon:1668	chr17:43704740:43704811:+	cryptic	rheMac3	Evolving Exon		chr17:43704726:43705016:-	AluSz	moderate		chr17:43704740:43704741:+	11.89	8		NA	NA	NA		GL397331:9404651:9404652:+	10.35	9		chr16:58830921:58830922:-	10.73	14		NA	NA	NA
Aluexon:1669	chr17:43707849:43707970:+	cryptic	calJac3	Emerging Exon		chr17:43707817:43708128:-	AluSz6	high		chr17:43707849:43707850:+	1.68	6		chr17:11705318:11705319:-	-0.08	6		GL397331:9996632:9996633:-	6.08	9		chr16:58245247:58245248:+	-0.41	7		chr5:79809829:79809830:+	0.02	6
Aluexon:167	chr1:44435188:44435315:-	cryptic	rheMac3	Evolving Exon		chr1:44435051:44435336:+	AluJb	high		chr1:44435315:44435316:-	7.42	15		chr1:44292156:44292157:-	7.42	15		GL397442:866554:866555:-	-0.64	20		chr1:47233697:47233698:-	5.26	6		NA	NA	NA
Aluexon:1670	chr17:43716281:43720928:+	alternative	calJac3	Constant Exon		chr17:43716248:43716519:-	AluSq2	lowest		chr17:43716281:43716282:+	6	7		chr17:11696962:11696963:-	6	7		GL397331:9989496:9989497:-	4.54	8		NA	NA	NA		chr5:79818619:79818620:+	5.42	6
Aluexon:1671	chr17:43137809:43137852:-	cryptic	calJac3	Emerging Exon		chr17:43137609:43137907:+	AluJr	high		chr17:43137852:43137853:-	-8.12	7		chr17:12343392:12343393:+	-8.12	13		NA	NA	NA		chr16:57135042:57135043:-	-9.11	13		chr5:78901460:78901461:-	-10.64	14
Aluexon:1672	chr17:42971613:42971669:-	cryptic	calJac3	Emerging Exon		chr17:42971461:42971751:+	AluJo	highest		chr17:42971669:42971670:-	-14.06	9		chr17:12505673:12505674:+	-14.06	NA		GL397331:11120030:11120031:+	-14.06	8		chr16:56969353:56969354:-	-14.06	NA		chr5:78721831:78721832:-	-9.03	16
Aluexon:1673	chr17:43611869:43612073:+	cryptic	nomLeu1	Constant Exon		chr17:43611676:43611986:-	AluSx1	moderate		chr17:43611869:43611870:+	4.04	18		NA	NA	NA		GL397331:9277097:9277098:+	4.04	9		NA	NA	NA		NA	NA	NA
Aluexon:1674	chr17:43628806:43628903:-	alternative	hg19	NA		chr17:43628650:43628954:+	AluSq2	low		chr17:43628903:43628904:-	6.77	7		NA	NA	NA		NA	NA	NA		NA	NA	NA		NA	NA	NA
Aluexon:1675	chr17:45043898:45046289:+	alternative	calJac3	Emerging Exon		chr17:45043660:45044013:-	AluJb	moderate		chr17:45043898:45043899:+	9.06	7		chr17:10565124:10565125:-	9.06	7		GL397331:10406077:10406078:+	7.53	7		NA	NA	NA		chr5:79417735:79417736:-	-2.23	28
Aluexon:1676	chr17:45564129:45564250:-	alternative	nomLeu1	Evolving Exon		chr17:45563978:45564279:+	AluSx	low		chr17:45564250:45564251:-	4.88	5		chr17:19099184:19099185:-	4.7	9		GL397430:175875:175876:+	2.71	18		NA	NA	NA		NA	NA	NA
Aluexon:1677	chr17:45906505:45906579:-	alternative	calJac3	Emerging Exon		chr17:45906346:45906658:+	AluSz	moderate		chr17:45906579:45906580:-	-21.51	9		chr17:9777730:9777731:+	-21.81	9		GL397444:208423:208424:-	-22.84	14		chr16:33975277:33975278:-	-21.81	7		chr5:109784225:109784226:+	-16.48	20
Aluexon:1678	chr17:45906505:45906602:-	alternative	calJac3	Evolving Exon		chr17:45906346:45906658:+	AluSz	moderate		chr17:45906602:45906603:-	5.51	9		chr17:9777707:9777708:+	5.51	9		GL397444:208446:208447:-	6.12	14		chr16:33975300:33975301:-	6.12	7		chr5:109784202:109784203:+	3.45	20
Aluexon:168	chr1:92488639:92492761:-	cryptic	calJac3	Evolving Exon		chr1:92492605:92492784:+	FAM	high		chr1:92492761:92492762:-	7.59	13		chr1:92793813:92793814:-	7.59	12		GL397278:24617177:24617178:-	7.59	20		chr1:95743328:95743329:-	7.72	11		chr7:128316746:128316747:-	5.91	8
Aluexon:1680	chr17:46025255:46025290:+	cryptic	calJac3	Emerging Exon		chr17:46025191:46025307:-	AluSx	low		chr17:46025255:46025256:+	-16.36	5		chr17:9661235:9661236:-	-17.51	5		GL397444:325015:325016:+	-17.74	5		NA	NA	NA		chr5:109651620:109651621:-	-7.59	5
Aluexon:1681	chr17:46916737:46916871:+	cryptic	calJac3	Emerging Exon		chr17:46916709:46917010:-	AluSx1	low		chr17:46916737:46916738:+	-11.61	17		chr17:8753770:8753771:-	-11.61	14		GL397444:1318448:1318449:+	-16.36	19		chr16:35016597:35016598:+	-19.31	NA		chr5:108719828:108719829:-	-24.11	11
Aluexon:1684	chr17:44588879:44588972:+	cryptic	hg19	NA		chr17:44588825:44589129:-	AluSq2	low		chr17:44588879:44588880:+	-6.52	7		NA	NA	NA		NA	NA	NA		NA	NA	NA		NA	NA	NA
Aluexon:1685	chr17:37004196:37004292:-	cryptic	rheMac3	Emerging Exon		chr17:37004179:37004338:+	AluJr4	highest		chr17:37004292:37004293:-	5.8	8		chr17:18543960:18543961:+	7.34	8		GL397430:694657:694658:-	4.71	9		chr16:33010622:33010623:+	2.17	20		NA	NA	NA
Aluexon:1686	chr17:47450373:47451919:+	cryptic	rheMac3	Constant Exon		chr17:47450348:47450554:-	AluJb	highest		chr17:47450373:47450374:+	8.42	6		chr17:8274912:8274913:-	8.42	6		GL397444:1854150:1854151:+	8.93	11		chr16:35565125:35565126:-	8.42	6		NA	NA	NA
Aluexon:1687	chr17:46124199:46124332:-	cryptic	calJac3	Emerging Exon		chr17:46124296:46124348:+	FLAM_C	high		chr17:46124332:46124333:-	7.53	4		chr17:9565202:9565203:+	7.53	4		GL397444:429132:429133:-	6.4	4		chr16:34208430:34208431:-	5.85	4		chr5:109541369:109541370:+	-0.73	4
Aluexon:1688	chr17:46190111:46190233:+	cryptic	calJac3	Emerging Exon		chr17:46190093:46190393:-	AluSq	lowest		chr17:46190111:46190112:+	4.64	16		chr17:9495043:9495044:-	4.74	17		GL397444:499224:499225:+	2.95	13		chr16:34280163:34280164:+	1.97	10		chr5:109468354:109468355:-	1.97	7
Aluexon:1689	chr17:48181755:48181755:+	cryptic	calJac3	Emerging Exon		chr17:48181620:48181913:-	AluSx	low		chr17:48181755:48181756:+	-23.11	6		chr17:48686312:48686313:+	-23.11	6		GL397531:608106:608107:+	-22.89	6		chr16:36303730:36303731:+	-22.89	6		chr5:107434049:107434050:-	-24.7	25
Aluexon:169	chr1:93239463:93239584:-	cryptic	calJac3	Emerging Exon		chr1:93239299:93239611:+	AluJo	high		chr1:93239584:93239585:-	-0.23	13		chr1:93544569:93544570:-	0.3	16		GL397278:25375081:25375082:-	0.3	26		chr1:96492382:96492383:-	-0.36	9		chr7:129074696:129074697:-	2.3	23
Aluexon:1690	chr17:48348779:48348848:+	alternative	calJac3	Emerging Exon		chr17:48348698:48349014:-	AluJo	high		chr17:48348779:48348780:+	-24.19	5		chr17:48859042:48859043:+	-24.19	5		NA	NA	NA		chr16:36483967:36483968:+	-24.87	5		chr5:107300919:107300920:-	-21.91	5
Aluexon:1691	chr17:47779192:47779284:-	cryptic	rheMac3	Evolving Exon		chr17:47779169:47779449:+	AluJo	highest		chr17:47779284:47779285:-	10.28	17		chr17:48272718:48272719:-	10.28	16		GL397444:2215233:2215234:-	7.75	11		chr16:35899734:35899735:-	4.52	9		NA	NA	NA
Aluexon:1692	chr17:47809642:47809739:-	cryptic	calJac3	Evolving Exon		chr17:47809614:47809778:+	AluSz6	moderate		chr17:47809739:47809740:-	5.55	5		chr17:48303789:48303790:-	5.55	5		GL397444:2244945:2244946:-	5.55	5		chr16:35930622:35930623:-	5.62	5		chr5:107805718:107805719:+	4.31	5
Aluexon:1693	chr17:48986195:48986302:+	cryptic	calJac3	Constant Exon		chr17:48986172:48986474:-	AluSx	moderate		chr17:48986195:48986196:+	7.06	5		chr17:49503781:49503782:+	7.06	5		NA	NA	NA		chr16:37116607:37116608:+	9.12	12		chr5:106662505:106662506:-	6.5	11
Aluexon:1694	chr17:49039535:49041755:-	cryptic	calJac3	Emerging Exon		chr17:49041671:49041965:+	AluSx	low		chr17:49041755:49041756:-	-0.45	17		chr17:49559987:49559988:-	-0.45	14		GL397344:514333:514334:-	-0.45	21		chr16:37171344:37171345:-	-0.45	15		chr5:106603991:106603992:+	0.42	7
Aluexon:1695	chr17:53864925:53864929:+	cryptic	calJac3	Emerging Exon		chr17:53864726:53865015:-	AluSz	moderate		chr17:53864925:53864926:+	5.08	6		chr17:54458046:54458047:+	5.08	5		GL397344:5244935:5244936:+	5.08	7		chr16:42040480:42040481:+	6.69	5		chr5:101578351:101578352:-	2.99	5
Aluexon:1696	chr17:26984772:26984864:-	cryptic	nomLeu1	Constant Exon		chr17:26984752:26984997:+	AluJb	highest		chr17:26984864:26984865:-	7.66	9		NA	NA	NA		GL397407:1529448:1529449:-	7.66	9		NA	NA	NA		NA	NA	NA
Aluexon:1697	chr17:26999773:26999874:+	alternative	nomLeu1	Evolving Exon		chr17:26999738:26999852:-	AluSc	lowest		chr17:26999773:26999774:+	7.48	10		chr17:28409430:28409431:-	7.78	8		GL397407:1543729:1543730:+	4.67	NA		NA	NA	NA		NA	NA	NA
Aluexon:1698	chr17:54924719:54925028:+	cryptic	calJac3	Emerging Exon		chr17:54924699:54924994:-	AluSz	moderate		chr17:54924719:54924720:+	3.01	14		chr17:55523421:55523422:+	3.01	18		GL397344:6318320:6318321:+	-1.9	13		chr16:43084135:43084136:+	NA	NA		chr5:100559273:100559274:-	1.66	8
Aluexon:1699	chr17:46997023:46997065:+	cryptic	calJac3	Constant Exon		chr17:46996849:46997139:-	AluJo	high		chr17:46997023:46997024:+	6.28	6		chr17:8673967:8673968:-	6.53	NA		GL397444:1404262:1404263:+	6.28	6		chr16:35106420:35106421:+	6.28	6		chr5:108642163:108642164:-	6.53	6
Aluexon:17	chr1:1200163:1200210:-	alternative	rheMac3	Constant Exon		chr1:1200005:1200272:+	AluSx	low		chr1:1200210:1200211:-	8.73	5		chr1:1178326:1178327:-	8.73	5		GL397470:623242:623243:-	8.73	5		chr1:4479158:4479159:-	8.07	5		NA	NA	NA
Aluexon:170	chr1:94338887:94338978:-	cryptic	calJac3	Evolving Exon		chr1:94338865:94339205:+	AluJr	moderate		chr1:94338978:94338979:-	10.55	17		chr1:94632702:94632703:-	10.38	13		GL397278:26404725:26404726:-	10.55	17		chr1:97627458:97627459:-	5.99	8		chr7:130387097:130387098:-	7.6	10
Aluexon:1700	chr17:56315096:56315183:+	cryptic	calJac3	Constant Exon		chr17:56315047:56315325:-	AluSz	moderate		chr17:56315096:56315097:+	4.31	6		chr17:56933683:56933684:+	4.31	6		GL397344:7784235:7784236:+	3.54	7		chr16:44485749:44485750:+	4.31	6		chrUn_GL286420:491058:491059:+	4.36	6
Aluexon:1701	chr17:56777234:56777259:+	cryptic	rheMac3	Emerging Exon		chr17:56777218:56777516:-	AluSz	moderate		chr17:56777234:56777235:+	2.58	10		chr17:57412438:57412439:+	3.18	11		GL397344:8275143:8275144:+	3.36	17		chr16:44950331:44950332:+	-4.76	13		NA	NA	NA
Aluexon:1702	chr17:57352479:57353833:+	cryptic	calJac3	Emerging Exon		chr17:57352204:57352502:-	AluSx1	low		chr17:57352479:57352480:+	0.38	16		chr17:57996250:57996251:+	0.38	22		GL397344:8851207:8851208:+	0.38	NA		chr16:45526112:45526113:+	-0.05	13		chr5:84005599:84005600:+	2.55	11
Aluexon:1703	chr17:57238129:57238235:+	cryptic	rheMac3	Emerging Exon		chr17:57238095:57238398:-	AluJo	highest		chr17:57238129:57238130:+	-13.13	12		chr17:57874681:57874682:+	-11.73	11		GL397344:8731161:8731162:+	-13.2	14		chr16:45409123:45409124:+	-14.22	16		NA	NA	NA
Aluexon:1705	chr17:57121438:57121463:-	cryptic	rheMac3	Constant Exon		chr17:57121375:57121680:+	AluJo	high		chr17:57121463:57121464:-	7.42	6		chr17:57755794:57755795:-	7.42	6		GL397344:8617469:8617470:-	7.42	6		chr16:45296315:45296316:-	9.29	6		NA	NA	NA
Aluexon:1706	chr17:57167378:57167453:-	alternative	calJac3	Emerging Exon		chr17:57167184:57167478:+	AluJb	highest		chr17:57167453:57167454:-	2.51	7		chr17:57802388:57802389:-	2.51	NA		GL397344:8662044:8662045:-	2.51	7		chr16:45340524:45340525:-	-5.06	7		chr5:83807036:83807037:-	1.59	8
Aluexon:1707	chr17:57962022:57962117:-	alternative	nomLeu1	Constant Exon		chr17:57961999:57962305:+	AluSz	moderate		chr17:57962117:57962118:-	5.52	11		chr17:58600729:58600730:-	5.52	12		GL397436:2332235:2332236:+	4.77	10		NA	NA	NA		NA	NA	NA
Aluexon:1708	chr17:58153066:58153088:-	cryptic	rheMac3	Emerging Exon		chr17:58153052:58153223:+	AluY	lowest		chr17:58153088:58153089:-	-13.57	18		chr17:58792495:58792496:-	-13.57	18		NA	NA	NA		chrUn_JH290984:47961:47962:-	-13.13	13		NA	NA	NA
Aluexon:1709	chr17:58000663:58000692:+	cryptic	hg19	NA		chr17:58000522:58000821:-	AluSz6	moderate		chr17:58000663:58000664:+	-14.8	13		NA	NA	NA		NA	NA	NA		NA	NA	NA		NA	NA	NA
Aluexon:171	chr1:94348648:94348987:-	cryptic	rheMac3	Constant Exon		chr1:94348832:94349016:+	FAM	highest		chr1:94348987:94348988:-	9.12	6		chr1:94645228:94645229:-	9.12	6		GL397278:26417483:26417484:-	9.12	6		chr1:97640016:97640017:-	9.33	7		NA	NA	NA
Aluexon:1710	chr17:58625767:58626054:+	cryptic	nomLeu1	Evolving Exon		chr17:58625735:58625877:-	AluSx	high		chr17:58625767:58625768:+	12.85	15		chr17:59278322:59278323:+	4.28	20		GL397436:432350:432351:+	11.77	15		NA	NA	NA		NA	NA	NA
Aluexon:1711	chr17:58540006:58540051:-	cryptic	nomLeu1	Emerging Exon		chr17:58540029:58540334:+	AluYf4	lowest		chr17:58540051:58540052:-	-1.55	15		chr17:59191754:59191755:-	-2.64	15		GL397436:350803:350804:-	-1.77	11		NA	NA	NA		NA	NA	NA
Aluexon:1712	chr17:58542149:58542178:-	cryptic	calJac3	Emerging Exon		chr17:58542126:58542414:+	AluJb	highest		chr17:58542178:58542179:-	-14.67	7		NA	NA	NA		GL397436:352904:352905:-	-13.88	7		chr16:48067702:48067703:+	-14.67	7		chr5:86537846:86537847:+	-25.45	6
Aluexon:1713	chr17:59861180:59861268:-	cryptic	calJac3	Evolving Exon		chr17:59861155:59861447:+	AluJr	high		chr17:59861268:59861269:-	6.97	8		chr17:60541804:60541805:-	6.97	8		GL397436:1679249:1679250:-	8.1	8		chr16:46708365:46708366:+	7.97	8		chr5:85170024:85170025:+	5.39	7
Aluexon:1714	chr17:60100344:60100363:-	cryptic	rheMac3	Constant Exon		chr17:60100088:60100372:+	AluJr4	moderate		chr17:60100363:60100364:-	5.36	7		chr17:60779705:60779706:-	-2.6	7		GL397436:1986512:1986513:-	5.36	7		chr16:46472867:46472868:+	5.36	7		NA	NA	NA
Aluexon:1715	chr17:60109710:60109763:-	cryptic	calJac3	Emerging Exon		chr17:60109552:60109860:+	AluSx1	low		chr17:60109763:60109764:-	-16.55	20		chr17:60789110:60789111:-	-16.55	15		GL397436:1996180:1996181:-	-16.55	29		chr16:46463463:46463464:+	-16.33	10		chr5:84926909:84926910:+	-17.83	20
Aluexon:1716	chr17:57838002:57838025:+	cryptic	nomLeu1	Constant Exon		chr17:57837970:57838279:-	AluSc	low		chr17:57838002:57838003:+	4.42	7		chr17:58473995:58473996:+	4.42	7		GL397436:2455988:2455989:-	4.46	6		NA	NA	NA		NA	NA	NA
Aluexon:1717	chr17:41262482:41262597:-	alternative	rheMac3	Constant Exon		chr17:41262321:41262621:+	AluJb	highest		chr17:41262597:41262598:-	4.19	17		chr17:14267334:14267335:+	4.19	17		GL397460:2047309:2047310:-	4.19	16		chr16:55260033:55260034:-	4.19	18		NA	NA	NA
Aluexon:1718	chr17:62894480:62894577:-	alternative	hg19	NA		chr17:62894324:62894628:+	AluSq2	low		chr17:62894577:62894578:-	6.77	7		NA	NA	NA		NA	NA	NA		NA	NA	NA		NA	NA	NA
Aluexon:1719	chr17:62914868:62914988:-	constitutive	panTro4	Evolving Exon		chr17:62914871:62915036:+	AluJb	moderate		chr17:62914988:62914989:-	6.67	6		chr17:66502379:66502380:+	5.57	7		NA	NA	NA		NA	NA	NA		NA	NA	NA
Aluexon:172	chr1:94970952:94970978:+	cryptic	rheMac3	Constant Exon		chr1:94970764:94971068:-	AluJo	highest		chr1:94970952:94970953:+	8.81	23		chr1:95272428:95272429:+	8.81	26		GL397278:26985320:26985321:+	5.3	21		chr1:98245051:98245052:+	8.43	NA		NA	NA	NA
Aluexon:1720	chr17:62897186:62897472:+	cryptic	calJac3	Evolving Exon		chr17:62896985:62897276:-	AluJr	highest		chr17:62897186:62897187:+	8.17	6		NA	NA	NA		NA	NA	NA		NA	NA	NA		chr5:88542017:88542018:-	4.09	9
Aluexon:1722	chr17:62896686:62896804:+	cryptic	hg19	NA		chr17:62896453:62896709:-	AluSp	low		chr17:62896686:62896687:+	1.18	6		NA	NA	NA		NA	NA	NA		NA	NA	NA		NA	NA	NA
Aluexon:1723	chr17:62760569:62760666:-	constitutive	rheMac3	Constant Exon		chr17:62760541:62760721:+	AluSx1	high		chr17:62760666:62760667:-	6.19	9		chr17:63539647:63539648:-	6.19	9		GL397288:6349652:6349653:+	-0.68	18		chr16:57490267:57490268:-	5.69	17		NA	NA	NA
Aluexon:1724	chr17:65172714:65172785:-	cryptic	calJac3	Constant Exon		chr17:65172669:65172961:+	AluJb	high		chr17:65172785:65172786:-	7.5	6		chr17:65829478:65829479:-	7.5	6		GL397319:65542:65543:+	1.06	5		chr16:64595028:64595029:-	7.28	5		chr5:114434182:114434183:+	7.5	6
Aluexon:1725	chr17:65716461:65716558:+	cryptic	rheMac3	Evolving Exon		chr17:65716416:65716716:-	AluSq2	lowest		chr17:65716461:65716462:+	9.45	18		chr17:66382119:66382120:+	9.45	16		GL397387:474253:474254:+	9.67	16		chr16:65143512:65143513:+	3.61	7		NA	NA	NA
Aluexon:1726	chr17:65716519:65716558:+	cryptic	rheMac3	Emerging Exon		chr17:65716416:65716716:-	AluSq2	lowest		chr17:65716519:65716520:+	-10	18		chr17:66382177:66382178:+	-10	16		GL397387:474312:474313:+	-12.12	16		chr16:65143570:65143571:+	-14.49	7		NA	NA	NA
Aluexon:1727	chr17:65688000:65688036:-	cryptic	calJac3	Emerging Exon		chr17:65687838:65688145:+	AluJo	highest		chr17:65688036:65688037:-	-18.6	12		chr17:66353240:66353241:-	-18.6	7		GL397387:439516:439517:-	-18.6	32		chr16:65113964:65113965:-	-18.6	15		chr5:121008774:121008775:-	-23.53	16
Aluexon:1728	chr17:66208727:66208776:+	cryptic	hg19	NA		chr17:66208701:66209008:-	AluJb	high		chr17:66208727:66208728:+	13.19	8		NA	NA	NA		NA	NA	NA		NA	NA	NA		NA	NA	NA
Aluexon:1729	chr17:66177690:66177832:+	cryptic	rheMac3	Evolving Exon		chr17:66177669:66177995:-	AluSx	moderate		chr17:66177690:66177691:+	13.51	29		NA	NA	NA		GL397331:10431752:10431753:-	0.9	10		chr16:57829934:57829935:+	3.39	23		NA	NA	NA
Aluexon:173	chr1:95507049:95507168:-	cryptic	rheMac3	Constant Exon		chr1:95506966:95507202:+	AluJo	moderate		chr1:95507168:95507169:-	7.53	15		chr1:95817194:95817195:-	7.45	14		GL397278:27535058:27535059:-	6.93	14		chr1:98807328:98807329:-	6.93	14		NA	NA	NA
Aluexon:1730	chr17:67321840:67321885:-	alternative	calJac3	Emerging Exon		chr17:67321782:67321972:+	AluJo	high		chr17:67321885:67321886:-	-14.86	6		chr17:68104534:68104535:-	-14.86	8		GL397387:1898324:1898325:-	-19.56	6		chr16:66643969:66643970:-	-19.35	6		chr5:117661256:117661257:-	-23.62	6
Aluexon:1731	chr17:67321840:67321958:-	alternative	calJac3	Constant Exon		chr17:67321782:67321972:+	AluJo	high		chr17:67321958:67321959:-	6.17	6		chr17:68104607:68104608:-	6.17	8		GL397387:1898397:1898398:-	4.8	6		chr16:66644042:66644043:-	6.17	6		chr5:117661329:117661330:-	5.94	6
Aluexon:1732	chr17:67312460:67313373:-	cryptic	calJac3	Constant Exon		chr17:67313255:67313563:+	AluSz6	low		chr17:67313373:67313374:-	6.8	23		chr17:68096023:68096024:-	5.6	11		GL397387:1889778:1889779:-	7.4	12		chr16:66635447:66635448:-	8.72	14		chr5:117650250:117650251:-	8.95	26
Aluexon:1733	chr17:66279138:66279264:-	alternative	nomLeu1	Evolving Exon		chr17:66279113:66279274:+	AluJb	highest		chr17:66279264:66279265:-	4.55	16		chr17:67039473:67039474:-	5.85	15		GL397387:1029478:1029479:-	-0.93	16		NA	NA	NA		NA	NA	NA
Aluexon:1734	chr17:73747547:73747818:-	cryptic	calJac3	Emerging Exon		chr17:73747582:73747839:+	AluSz	moderate		chr17:73747818:73747819:-	7.92	5		chr17:74703847:74703848:-	7.92	5		GL397452:908960:908961:-	8.35	5		NA	NA	NA		chr5:124994767:124994768:-	-0.08	18
Aluexon:1735	chr17:62516602:62516692:+	cryptic	calJac3	Emerging Exon		chr17:62516576:62516850:-	AluSz	moderate		chr17:62516602:62516603:+	9.12	19		chr17:63294627:63294628:+	9.12	18		GL397288:6606898:6606899:-	8.57	13		chr16:62077169:62077170:+	-10.54	8		chr5:83280615:83280616:+	-3.45	9
Aluexon:1736	chr17:73937591:73939437:-	cryptic	calJac3	Emerging Exon		chr17:73939326:73939631:+	AluJr4	highest		chr17:73939437:73939438:-	7.49	9		chr17:74898822:74898823:-	8.06	21		GL397452:1109101:1109102:-	2.3	8		chr16:73478830:73478831:-	2.87	27		chr5:125196480:125196481:-	-4.04	8
Aluexon:1737	chr17:73937591:73939181:-	cryptic	calJac3	Emerging Exon		chr17:73939051:73939316:+	AluSx1	low		chr17:73939181:73939182:-	-4.34	19		chr17:74898565:74898566:-	-4.34	20		GL397452:1108842:1108843:-	-4.34	14		chr16:73478565:73478566:-	-4.34	NA		chr5:125196223:125196224:-	-10.07	5
Aluexon:1739	chr17:73981252:73981288:+	cryptic	nomLeu1	Emerging Exon		chr17:73981223:73981528:-	AluJo	highest		chr17:73981252:73981253:+	2.34	8		chr17:74941733:74941734:+	2.34	8		GL397452:1156718:1156719:+	2.34	8		NA	NA	NA		NA	NA	NA
Aluexon:174	chr1:95103937:95104114:-	cryptic	calJac3	Constant Exon		chr1:95103966:95104141:+	AluSx	high		chr1:95104114:95104115:-	11.82	19		chr1:95405340:95405341:-	12.49	23		GL397278:27123866:27123867:-	10.74	18		chr1:98381950:98381951:-	0.23	6		chr7:131212297:131212298:-	11.02	18
Aluexon:1740	chr17:74461963:74462370:+	alternative	calJac3	Emerging Exon		chr17:74461934:74462096:-	AluJb	high		chr17:74461963:74461964:+	2.48	7		chr17:75434856:75434857:+	2.48	7		GL397452:1687977:1687978:+	2.48	7		chr16:74056024:74056025:+	2.72	5		chr5:125749016:125749017:+	1.2	4
Aluexon:1742	chr17:74377616:74377737:+	alternative	rheMac3	Constant Exon		chr17:74377593:74377890:-	AluSp	moderate		chr17:74377616:74377617:+	4.8	11		chr17:75349198:75349199:+	4.14	10		GL397452:1599720:1599721:+	4.56	15		chr16:73968762:73968763:+	4.57	7		NA	NA	NA
Aluexon:1743	chr17:74059747:74059765:-	cryptic	calJac3	Evolving Exon		chr17:74059484:74059786:+	AluSg	low		chr17:74059765:74059766:-	11.46	18		chr17:75021352:75021353:-	2.2	16		GL397452:1272665:1272666:-	2.2	16		chr16:73634077:73634078:-	0.3	NA		chr5:125331475:125331476:-	4.83	10
Aluexon:1746	chr17:74800265:74800885:+	cryptic	rheMac3	Emerging Exon		chr17:74800236:74800539:-	AluSg4	low		chr17:74800265:74800266:+	-0.09	13		chr17:75777994:75777995:+	-8.05	12		GL397452:2047106:2047107:+	-8.84	20		chr16:74398381:74398382:+	-0.09	NA		NA	NA	NA
Aluexon:1747	chr17:75492294:75492422:+	cryptic	rheMac3	Evolving Exon		chr17:75492098:75492407:-	AluSq	low		chr17:75492294:75492295:+	6.92	15		chr17_GL392724_random:4071:4072:+	4.22	10		NA	NA	NA		chr16:75072114:75072115:+	4.22	20		NA	NA	NA
Aluexon:1748	chr17:75090150:75091066:+	alternative	rheMac3	Emerging Exon		chr17:75090116:75090398:-	AluSq	lowest		chr17:75090150:75090151:+	-18.84	6		chr17:76074169:76074170:+	-18.84	6		GL397452:2360757:2360758:+	-27.59	6		chr16:74667747:74667748:+	-17.02	NA		NA	NA	NA
Aluexon:1749	chr17:74546031:74546313:+	cryptic	rheMac3	Emerging Exon		chr17:74546025:74546337:-	AluSz	low		chr17:74546031:74546032:+	-10.67	9		chr17:75520888:75520889:+	-11.11	9		NA	NA	NA		chr16:74141646:74141647:+	-20.69	5		NA	NA	NA
Aluexon:175	chr1:93756122:93756243:-	cryptic	rheMac3	Constant Exon		chr1:93755965:93756273:+	AluSz	moderate		chr1:93756243:93756244:-	12.1	13		NA	NA	NA		GL397278:25850410:25850411:-	12.08	15		chr1:97054676:97054677:-	NA	NA		NA	NA	NA
Aluexon:1750	chr17:74546620:74546852:+	cryptic	calJac3	Emerging Exon		chr17:74546344:74546640:-	AluSq2	lowest		chr17:74546620:74546621:+	-1.55	13		chr17:75521484:75521485:+	-1.55	12		NA	NA	NA		NA	NA	NA		chr5:125833111:125833112:+	-8.78	9
Aluexon:1751	chr17:74642016:74642121:+	cryptic	calJac3	Emerging Exon		chr17:74641974:74642274:-	AluJo	highest		chr17:74642016:74642017:+	-6.05	8		chr17:75618209:75618210:+	-5.52	11		GL397452:1879311:1879312:+	-7.04	9		chr16:74237432:74237433:+	-5.52	8		chr5:125920928:125920929:+	-2.84	7
Aluexon:1752	chr17:76343436:76343510:+	cryptic	calJac3	Emerging Exon		chr17:76343218:76343510:-	AluSx	moderate		chr17:76343436:76343437:+	0.42	8		chr17:77314433:77314434:+	0.42	5		GL397434:1119223:1119224:+	0.42	7		chr16:75929890:75929891:+	-6.15	5		chr5:127605450:127605451:+	0.42	7
Aluexon:1753	chr17:76378743:76378864:+	cryptic	panTro4	Emerging Exon		chr17:76378717:76379025:-	AluY	lowest		chr17:76378743:76378744:+	4.74	24		chr17:77350760:77350761:+	2.3	26		NA	NA	NA		NA	NA	NA		NA	NA	NA
Aluexon:1755	chr17:73212383:73212403:+	cryptic	calJac3	Constant Exon		chr17:73212350:73212659:-	AluSp	low		chr17:73212383:73212384:+	3.01	13		chr17:74138414:74138415:+	3.01	14		GL397452:352527:352528:+	3.01	14		chr16:72728102:72728103:+	-19.45	15		chr5:124452588:124452589:+	3.05	9
Aluexon:1756	chr17:73212404:73212422:+	cryptic	calJac3	Emerging Exon		chr17:73212350:73212659:-	AluSp	low		chr17:73212404:73212405:+	5.41	13		chr17:74138435:74138436:+	5.5	14		GL397452:352548:352549:+	5.5	14		chr16:72728123:72728124:+	5.72	15		chr5:124452608:124452609:+	-14.02	9
Aluexon:1757	chr17:73265842:73266122:+	cryptic	calJac3	Evolving Exon		chr17:73265629:73265959:-	AluJb	moderate		chr17:73265842:73265843:+	10.07	30		chr17:74189651:74189652:+	6.65	28		GL397452:402759:402760:+	10.07	26		chr16:72782838:72782839:+	8.25	11		chr5:124499979:124499980:+	7.9	12
Aluexon:1758	chr17:76975528:76975668:-	cryptic	calJac3	Constant Exon		chr17:76975550:76975861:+	AluSx	low		chr17:76975668:76975669:-	3.6	8		chr17:77958256:77958257:-	3.6	8		GL397434:1757416:1757417:-	4.98	6		chr16:76534427:76534428:-	3.6	8		chr5:128238695:128238696:-	3	14
Aluexon:1759	chr17:77797592:77797671:+	cryptic	nomLeu1	Evolving Exon		chr17:77797566:77797739:-	AluSx	high		chr17:77797592:77797593:+	12.44	18		chr17:78992946:78992947:+	12.86	9		GL397434:2630917:2630918:+	-4.01	23		NA	NA	NA		NA	NA	NA
Aluexon:176	chr1:93775272:93775347:-	cryptic	rheMac3	Evolving Exon		chr1:93775074:93775383:+	AluSz6	low		chr1:93775347:93775348:-	8.54	10		chr1:94083581:94083582:-	8.8	11		GL397278:25870397:25870398:-	8.98	17		chr1:97073470:97073471:-	7.34	13		NA	NA	NA
Aluexon:1760	chr17:78062094:78062191:+	cryptic	rheMac3	Constant Exon		chr17:78062075:78062349:-	AluSx1	low		chr17:78062094:78062095:+	8.93	5		chr17:79269321:79269322:+	8.93	NA		GL397516:67580:67581:+	8.93	5		chr16:77665460:77665461:+	8.93	6		NA	NA	NA
Aluexon:1762	chr17:78177577:78178395:-	cryptic	rheMac3	Constant Exon		chr17:78178276:78178438:+	AluSp	lowest		chr17:78178395:78178396:-	6.61	12		chr17:79646658:79646659:-	6.61	12		GL397516:182415:182416:-	6.34	NA		chr16:77799041:77799042:-	7.24	15		NA	NA	NA
Aluexon:1764	chr17:79179437:79179489:-	cryptic	panTro4	Emerging Exon		chr17:79179414:79179720:+	AluJr	highest		chr17:79179489:79179490:-	-13.39	5		chr17:80665098:80665099:-	-13.39	5		NA	NA	NA		NA	NA	NA		NA	NA	NA
Aluexon:1765	chr17:78883352:78883353:+	cryptic	calJac3	Constant Exon		chr17:78883177:78883466:-	AluJr	high		chr17:78883352:78883353:+	5.96	6		chr17:80360280:80360281:+	5.96	7		NA	NA	NA		chr16:78499847:78499848:+	7.04	8		chr5:130203509:130203510:+	5.71	8
Aluexon:1766	chr17:79413757:79413854:+	alternative	rheMac3	Emerging Exon		chr17:79413560:79413878:-	AluJr	moderate		chr17:79413757:79413758:+	-7.81	38		chr17:80911862:80911863:+	-7.81	NA		GL397368:274399:274400:+	-8.39	30		chr16:79052759:79052760:+	-8.54	9		NA	NA	NA
Aluexon:1767	chr17:79784256:79784663:-	alternative	rheMac3	Emerging Exon		chr17:79784415:79784713:+	AluSx1	lowest		chr17:79784663:79784664:-	-30.45	20		chr17:81300761:81300762:-	-26.97	7		NA	NA	NA		chr16:79380261:79380262:-	-31.45	12		NA	NA	NA
Aluexon:1768	chr17:79967806:79967879:+	cryptic	calJac3	Emerging Exon		chr17:79967791:79968096:-	AluSx1	lowest		chr17:79967806:79967807:+	2.18	14		chr17:81490190:81490191:+	2.18	NA		NA	NA	NA		chr16:79579267:79579268:+	3.97	18		chr5:131152393:131152394:+	2.71	6
Aluexon:1769	chr17:79530439:79530594:-	alternative	rheMac3	Constant Exon		chr17:79530402:79530628:+	AluJb	highest		chr17:79530594:79530595:-	11.27	14		chr17:81030485:81030486:-	11.27	12		GL397368:397385:397386:-	11.19	15		chr16:79166562:79166563:-	11.27	10		NA	NA	NA
Aluexon:177	chr1:93780706:93780826:-	cryptic	panTro4	Constant Exon		chr1:93780708:93781007:+	AluSx	moderate		chr1:93780826:93780827:-	3.6	10		chr1:94089043:94089044:-	3.6	15		NA	NA	NA		NA	NA	NA		NA	NA	NA
Aluexon:1770	chr17:79530947:79531005:-	alternative	rheMac3	Emerging Exon		chr17:79530960:79531109:+	AluJb	highest		chr17:79531005:79531006:-	2.68	4		NA	NA	NA		GL397368:397797:397798:-	2.68	6		chr16:79166970:79166971:-	NA	NA		NA	NA	NA
Aluexon:1771	chr17:79535052:79535101:-	cryptic	rheMac3	Emerging Exon		chr17:79534825:79535131:+	AluSx3	low		chr17:79535101:79535102:-	4.77	25		chr17:81038070:81038071:-	4.77	15		GL397368:401848:401849:-	-0.68	14		chr16:79171027:79171028:-	2.51	10		NA	NA	NA
Aluexon:1772	chr17:80407307:80408130:-	cryptic	calJac3	Constant Exon		chr17:80407875:80408171:+	AluJb	high		chr17:80408130:80408131:-	3.89	7		chr17:81945288:81945289:-	4.99	7		GL397456:1962333:1962334:-	3.77	NA		chr16:80071947:80071948:-	-5.4	7		chr5:131668554:131668555:-	6.24	7
Aluexon:1774	chr17:80592106:80592148:-	cryptic	rheMac3	Emerging Exon		chr17:80592083:80592388:+	AluSg	moderate		chr17:80592148:80592149:-	-11.81	9		chr17:82137053:82137054:-	-9.81	9		NA	NA	NA		chr16:80249860:80249861:-	NA	NA		NA	NA	NA
Aluexon:1775	chr17:80224601:80224767:-	cryptic	rheMac3	Constant Exon		chr17:80224654:80224957:+	AluY	lowest		chr17:80224767:80224768:-	3.25	22		chr17:81753673:81753674:-	3.25	25		GL397368:979479:979480:-	3.25	25		chr16:79878161:79878162:-	4.02	21		NA	NA	NA
Aluexon:1776	chr17:80224859:80224885:-	cryptic	rheMac3	Emerging Exon		chr17:80224654:80224957:+	AluY	lowest		chr17:80224885:80224886:-	-21.87	22		chr17:81753791:81753792:-	-21.87	25		GL397368:979597:979598:-	-23.66	25		chr16:79878281:79878282:-	-23.86	21		NA	NA	NA
Aluexon:1777	chr18:15615:16332:+	cryptic	hg19	NA		chr18:15594:15759:-	FRAM	highest		chr18:15615:15616:+	9.22	6		NA	NA	NA		NA	NA	NA		NA	NA	NA		NA	NA	NA
Aluexon:1778	chr18:316772:316963:-	cryptic	calJac3	Emerging Exon		chr18:316941:317251:+	AluSx	low		chr18:316963:316964:-	-0.12	6		chr18:16409363:16409364:+	-0.35	6		GL397285:16945550:16945551:-	-0.12	6		chr18:14700934:14700935:+	-1.86	5		chr13:57885574:57885575:+	-7.37	5
Aluexon:178	chr1:100318115:100318257:+	alternative	calJac3	Evolving Exon		chr1:100317914:100318231:-	AluJo	highest		chr1:100318115:100318116:+	10.68	21		chr1:100672707:100672708:+	1.93	20		GL397278:32270918:32270919:+	8.61	22		chr1:103631553:103631554:+	10.68	28		chrUn_GL286435:281755:281756:+	4.62	11
Aluexon:1780	chr18:2552088:2552187:-	cryptic	rheMac3	Emerging Exon		chr18:2551911:2552217:+	AluSx4	lowest		chr18:2552187:2552188:-	2.04	6		chr18:14128171:14128172:+	2.04	5		GL397285:19329852:19329853:-	5.22	7		chr18:11631372:11631373:+	2.38	11		NA	NA	NA
Aluexon:1781	chr18:2577233:2577354:+	cryptic	calJac3	Emerging Exon		chr18:2577214:2577512:-	AluSg4	lowest		chr18:2577233:2577234:+	4.74	17		chr18:14103093:14103094:-	4.68	8		GL397285:19353872:19353873:+	3.97	16		chr18:11608649:11608650:-	3.97	NA		chr13:55275825:55275826:-	-0.02	6
Aluexon:1782	chr18:2582099:2582230:+	cryptic	calJac3	Emerging Exon		chr18:2582053:2582375:-	AluSx1	moderate		chr18:2582099:2582100:+	6.73	6		chr18:14098241:14098242:-	6.73	6		GL397285:19358204:19358205:+	1.01	9		chr18:11603000:11603001:-	-15.14	7		chr13:55270684:55270685:-	2.05	7
Aluexon:1783	chr18:2577320:2577354:+	cryptic	calJac3	Emerging Exon		chr18:2577214:2577512:-	AluSg4	lowest		chr18:2577320:2577321:+	-24.24	17		chr18:14103006:14103007:-	-24.24	8		GL397285:19353959:19353960:+	-20.18	16		chr18:11608569:11608570:-	-17.73	NA		chr13:55275740:55275741:-	-13	6
Aluexon:1784	chr18:2800519:2800588:+	cryptic	rheMac3	Constant Exon		chr18:2800512:2800635:-	AluJo	high		chr18:2800519:2800520:+	8.1	5		chr18:13877492:13877493:-	7.19	5		GL397285:19584488:19584489:+	8.13	5		chr18:11382380:11382381:-	9.22	6		NA	NA	NA
Aluexon:1785	chr18:2729961:2729987:+	cryptic	rheMac3	Emerging Exon		chr18:2729693:2730011:-	AluJr	highest		chr18:2729961:2729962:+	-15.41	14		chr18:13948085:13948086:-	-12.32	22		GL397285:19508045:19508046:+	-16.58	11		chr18:11454607:11454608:-	-14.44	27		NA	NA	NA
Aluexon:1786	chr17:79677103:79678608:+	cryptic	calJac3	Constant Exon		chr17:79676921:79677219:-	AluJr	highest		chr17:79677103:79677104:+	8.07	8		chr17:81183755:81183756:+	8.07	8		GL397368:542893:542894:+	6.99	6		NA	NA	NA		chr5:130957389:130957390:+	8.82	9
Aluexon:1787	chr18:606976:607097:+	alternative	nomLeu1	Constant Exon		chr18:606946:607125:-	AluJb	highest		chr18:606976:606977:+	11.64	6		chr18:16113141:16113142:-	11.64	6		GL397285:17234608:17234609:+	10.86	4		NA	NA	NA		NA	NA	NA
Aluexon:1788	chr18:613157:613279:+	alternative	rheMac3	Emerging Exon		chr18:613137:613436:-	AluSz	low		chr18:613157:613158:+	2.76	8		chr18:16106965:16106966:-	2.31	7		GL397285:17241392:17241393:+	1.22	7		chr18:14411302:14411303:-	-12	NA		NA	NA	NA
Aluexon:1789	chr18:671797:671839:+	cryptic	calJac3	Emerging Exon		chr18:671773:672078:-	AluSz	low		chr18:671797:671798:+	4.37	10		chr18:16047086:16047087:-	3.97	20		GL397285:17296943:17296944:+	3.89	10		chr18:14355557:14355558:-	4.74	18		chr13:57520708:57520709:-	2.3	18
Aluexon:179	chr1:100563760:100563955:-	cryptic	calJac3	Evolving Exon		chr1:100563840:100563969:+	FLAM_A	highest		chr1:100563955:100563956:-	10.71	9		chr1:100927751:100927752:-	10.51	10		GL397278:32520143:32520144:-	10.51	8		chr1:103888820:103888821:-	9.97	7		chr7:136469081:136469082:-	7.55	7
Aluexon:1790	chr18:10595789:10595881:+	cryptic	nomLeu1	Evolving Exon		chr18:10595772:10595905:-	FLAM_C	highest		chr18:10595789:10595790:+	10.54	14		NA	NA	NA		GL397401:1321783:1321784:+	7.93	14		NA	NA	NA		NA	NA	NA
Aluexon:1791	chr18:12017611:12017640:+	alternative	nomLeu1	Constant Exon		chr18:12017578:12017890:-	AluSz	moderate		chr18:12017611:12017612:+	9.88	7		chr18:4542514:4542515:-	9.88	7		GL397401:1430996:1430997:+	10	NA		NA	NA	NA		NA	NA	NA
Aluexon:1792	chr18:12021699:12021706:+	cryptic	calJac3	Emerging Exon		chr18:12021520:12021815:-	AluSz	high		chr18:12021699:12021700:+	3.64	8		chr18:4538452:4538453:-	4.19	8		NA	NA	NA		chr18:3905540:3905541:+	3.64	14		chr13:44920078:44920079:-	-4.3	NA
Aluexon:1793	chr18:12818943:12818994:-	cryptic	rheMac3	Emerging Exon		chr18:12818810:12819110:+	AluSp	lowest		chr18:12818994:12818995:-	-12.33	17		chr18:3711025:3711026:+	-12.33	21		GL397401:2203525:2203526:-	-12.24	23		chr18:1915806:1915807:+	-11.39	6		NA	NA	NA
Aluexon:1794	chr18:13103872:13103886:+	alternative	calJac3	Constant Exon		chr18:13103694:13103988:-	AluJb	high		chr18:13103872:13103873:+	8.36	7		chr18:3429705:3429706:-	9.01	NA		GL397401:2500578:2500579:+	8.36	7		chr18:1618704:1618705:-	8.36	7		chr13:44265908:44265909:+	7.67	5
Aluexon:1795	chr18:13103938:13103964:+	alternative	calJac3	Emerging Exon		chr18:13103694:13103988:-	AluJb	high		chr18:13103938:13103939:+	-12.59	7		NA	NA	NA		GL397401:2500644:2500645:+	-12.59	7		chr18:1618638:1618639:-	-11.99	7		chr13:44265974:44265975:+	-12.42	5
Aluexon:1796	chr18:11895184:11895276:-	alternative	calJac3	Constant Exon		chr18:11895161:11895406:+	AluJr4	high		chr18:11895276:11895277:-	6.76	6		chr18:4666310:4666311:+	7.06	5		GL397401:1295308:1295309:-	6.76	6		chr18:3791317:3791318:-	6.76	6		chr13:45063389:45063390:+	6.52	6
Aluexon:1797	chr18:13670870:13670967:-	cryptic	rheMac3	Evolving Exon		chr18:13670710:13671001:+	AluSp	lowest		chr18:13670967:13670968:-	8.27	7		NA	NA	NA		GL397401:3078149:3078150:-	6.39	6		chr18:1052228:1052229:+	4.8	11		NA	NA	NA
Aluexon:1798	chr18:13519731:13519747:-	cryptic	calJac3	Emerging Exon		chr18:13519477:13519778:+	AluSx	moderate		chr18:13519747:13519748:-	-22.84	7		chr18:3008673:3008674:+	-22.47	7		GL397401:2924819:2924820:-	-22.04	7		chr18:1209552:1209553:+	-22.55	9		chr13:44703952:44703953:-	-26.97	NA
Aluexon:1799	chr17:79820643:79820890:+	cryptic	calJac3	Emerging Exon		chr17:79820361:79820666:-	AluSx	lowest		chr17:79820643:79820644:+	-1.06	7		chr17:81337533:81337534:+	-0.51	7		GL397704:67742:67743:+	-1.62	13		chr16:79418624:79418625:+	-0.12	NA		chrUn_GL287821:5099:5100:-	-2.39	9
Aluexon:18	chr1:6700820:6700849:-	cryptic	nomLeu1	Evolving Exon		chr1:6700609:6700859:+	AluSx	low		chr1:6700849:6700850:-	7.17	6		chr1:6636381:6636382:-	7.17	5		GL397361:185381:185382:-	-0.96	6		NA	NA	NA		NA	NA	NA
Aluexon:180	chr1:100522930:100522970:+	cryptic	calJac3	Constant Exon		chr1:100522898:100523209:-	AluSx1	moderate		chr1:100522930:100522931:+	8.18	15		chr1:100887048:100887049:+	8.18	15		GL397278:32479401:32479402:+	8.36	19		chr1:103845869:103845870:+	6.22	6		chrUn_GL286435:497274:497275:+	7.89	18
Aluexon:1800	chr17:79851426:79851488:+	alternative	rheMac3	Constant Exon		chr17:79851397:79851455:-	AluJb	high		chr17:79851426:79851427:+	8.31	21		chr17:81371142:81371143:+	7.86	18		GL397704:89035:89036:+	8.31	14		chr16:79454435:79454436:+	7.59	9		NA	NA	NA
Aluexon:1801	chr17:79852637:79852738:+	cryptic	calJac3	Constant Exon		chr17:79852581:79852893:-	AluSp	moderate		chr17:79852637:79852638:+	7.91	19		chr17:81372358:81372359:+	7.91	25		GL397704:90197:90198:+	7.91	18		NA	NA	NA		chr5:131008282:131008283:+	8.59	12
Aluexon:1802	chr17:79850978:79851061:+	cryptic	rheMac3	Emerging Exon		chr17:79850888:79851025:-	AluSx	low		chr17:79850978:79850979:+	7.4	16		chr17:81370694:81370695:+	5.42	11		GL397704:88516:88517:+	-1.35	10		chr16:79454127:79454128:+	-1.02	21		NA	NA	NA
Aluexon:1803	chr18:12422245:12422338:+	cryptic	rheMac3	Evolving Exon		chr18:12422196:12422353:-	AluSc8	low		chr18:12422245:12422246:+	8.59	18		chr18:4123745:4123746:-	8.59	17		GL397401:1820778:1820779:+	9.44	19		chr18:2285539:2285540:-	5.26	16		NA	NA	NA
Aluexon:1804	chr18:12437569:12437725:+	cryptic	nomLeu1	Evolving Exon		chr18:12437392:12437686:-	AluY	low		chr18:12437569:12437570:+	8.95	19		chr18:4108341:4108342:-	6.5	9		GL397401:1838334:1838335:+	4.56	5		NA	NA	NA		NA	NA	NA
Aluexon:1805	chr18:12410844:12410855:+	cryptic	rheMac3	Emerging Exon		chr18:12410688:12410975:-	AluSz	moderate		chr18:12410844:12410845:+	-30.87	10		chr18:4135023:4135024:-	-30.87	13		GL397401:1810133:1810134:+	-39.62	13		chr18:2296972:2296973:-	-29.29	11		NA	NA	NA
Aluexon:1806	chr18:19213087:19213814:+	cryptic	nomLeu1	Emerging Exon		chr18:19212801:19213110:-	AluY	lowest		chr18:19213087:19213088:+	-1.62	13		chr18:17292042:17292043:+	-1.62	16		GL397285:15996785:15996786:-	-1.62	14		NA	NA	NA		NA	NA	NA
Aluexon:1807	chr18:19202913:19202931:+	cryptic	panTro4	Evolving Exon		chr18:19202890:19203054:-	AluSc8	moderate		chr18:19202913:19202914:+	9.78	18		chr18:17281251:17281252:+	8.64	17		NA	NA	NA		NA	NA	NA		NA	NA	NA
Aluexon:1808	chr18:18896837:18896863:+	cryptic	calJac3	Emerging Exon		chr18:18896720:18897023:-	AluSx	lowest		chr18:18896837:18896838:+	-10.13	22		chr18:16962371:16962372:+	-10.13	29		GL397285:16341132:16341133:-	-10.13	15		chr18:15232171:15232172:+	-12.43	12		chr13:58481671:58481672:+	-11.17	13
Aluexon:1809	chr18:21603997:21604022:+	cryptic	calJac3	Emerging Exon		chr18:21603981:21604274:-	AluSx4	low		chr18:21603997:21603998:+	2.76	15		chr18:19722867:19722868:+	-0.21	6		GL397285:13479726:13479727:-	4.74	33		chr18:17968279:17968280:+	-3.65	15		chr13:61415400:61415401:+	-1.32	6
Aluexon:181	chr1:101488491:101488564:-	alternative	calJac3	Emerging Exon		chr1:101488468:101488760:+	AluSx	low		chr1:101488564:101488565:-	-15.28	7		chr1:101856486:101856487:-	-16.21	9		GL397278:33493050:33493051:-	-15.72	15		chr1:104809110:104809111:-	-16.21	5		chr7:137371186:137371187:-	-17.53	8
Aluexon:1810	chr18:20536400:20536423:+	cryptic	rheMac3	Emerging Exon		chr18:20536290:20536599:-	AluJr	highest		chr18:20536400:20536401:+	-10.41	7		chr18:18643637:18643638:+	-12.05	7		GL397285:14632751:14632752:-	-20.09	7		chr18:16882159:16882160:+	-18.43	9		NA	NA	NA
Aluexon:1811	chr18:23846143:23846169:+	cryptic	rheMac3	Emerging Exon		chr18:23846077:23846373:-	AluSp	lowest		chr18:23846143:23846144:+	-18.95	6		chr18:21977553:21977554:+	-18.95	NA		GL397285:11120278:11120279:-	-18.3	12		chr18:20179969:20179970:+	-17.31	NA		NA	NA	NA
Aluexon:1812	chr18:24472833:24472954:+	alternative	calJac3	Constant Exon		chr18:24472805:24473112:-	AluSx	low		chr18:24472833:24472834:+	3.46	11		NA	NA	NA		GL397274:14740639:14740640:+	-4.78	16		chr18:20806146:20806147:+	3.85	13		chr13:64493872:64493873:+	4.47	6
Aluexon:1813	chr18:20875907:20877480:-	cryptic	calJac3	Evolving Exon		chr18:20877203:20877504:+	AluJo	high		chr18:20877480:20877481:-	8.2	6		chr18:18989095:18989096:-	8.2	6		GL397285:14257602:14257603:+	7.19	6		chr18:17241563:17241564:-	-0.91	6		chr13:60667017:60667018:-	6.38	7
Aluexon:1814	chr18:29519644:29519707:-	cryptic	calJac3	Emerging Exon		chr18:29519606:29519861:+	AluJb	high		chr18:29519707:29519708:-	-3.88	7		NA	NA	NA		GL397285:5388379:5388380:+	-3.88	6		chr18:25812437:25812438:-	2.98	14		chr13:69487089:69487090:-	-2.97	10
Aluexon:1815	chr18:29533013:29533056:-	cryptic	rheMac3	Emerging Exon		chr18:29532975:29533274:+	AluSg	lowest		chr18:29533056:29533057:-	-30.77	21		chr18:27681661:27681662:-	-22.98	21		GL397285:5374845:5374846:+	-30.77	8		chr18:25830103:25830104:-	-27.94	21		NA	NA	NA
Aluexon:1816	chr18:32846655:32847385:+	alternative	nomLeu1	Emerging Exon		chr18:32846621:32846929:-	AluYk4	lowest		chr18:32846655:32846656:+	3.01	28		chr18:31033193:31033194:+	-12.96	31		GL397285:2001049:2001050:-	-5.73	12		NA	NA	NA		NA	NA	NA
Aluexon:1817	chr18:32842818:32843204:-	cryptic	calJac3	Evolving Exon		chr18:32843055:32843237:+	AluJo	high		chr18:32843204:32843205:-	12.05	14		chr18:31029739:31029740:-	12.44	13		GL397285:2004170:2004171:+	12.44	13		chr18:29199724:29199725:-	9.95	13		chr13:72896851:72896852:-	3.97	9
Aluexon:1819	chr18:32863629:32865141:-	alternative	rheMac3	Constant Exon		chr18:32865106:32865164:+	AluYc	low		chr18:32865141:32865142:-	4.71	7		chr18:31052686:31052687:-	4.71	7		GL397285:1985373:1985374:+	-1.05	7		chr18:29221612:29221613:-	6.01	5		NA	NA	NA
Aluexon:1820	chr18:33723082:33723108:+	cryptic	calJac3	Constant Exon		chr18:33723050:33723384:-	AluSx	lowest		chr18:33723082:33723083:+	2.82	11		chr18:31932695:31932696:+	2.56	10		GL397285:1146612:1146613:-	3.01	14		chr18:30049406:30049407:+	3.01	17		chr13:73808269:73808270:+	3.41	9
Aluexon:1821	chr18:39624498:39624520:+	cryptic	calJac3	Emerging Exon		chr18:39624356:39624682:-	AluJb	highest		chr18:39624498:39624499:+	-9.7	9		chr18:37881377:37881378:+	-9.7	9		NA	NA	NA		chr18:36006093:36006094:+	-10.03	9		chr13:79776957:79776958:+	-10.65	8
Aluexon:1822	chr18:39639757:39639759:+	cryptic	calJac3	Evolving Exon		chr18:39639734:39640039:-	AluJo	highest		chr18:39639757:39639758:+	5.6	17		chr18:37896651:37896652:+	5.6	16		GL397310:4368461:4368462:+	4.73	26		chr18:36022277:36022278:+	4.6	7		chr13:79794203:79794204:+	3.84	9
Aluexon:1823	chr18:40258817:40258930:+	alternative	rheMac3	Emerging Exon		chr18:40258793:40259087:-	AluSp	low		chr18:40258817:40258818:+	-16.6	12		chr18:38540242:38540243:+	-16.6	19		GL397310:5017651:5017652:+	-18.87	6		chr18:36651468:36651469:+	-22.1	NA		NA	NA	NA
Aluexon:1824	chr18:39174310:39174432:-	cryptic	calJac3	Constant Exon		chr18:39174317:39174586:+	AluJo	high		chr18:39174432:39174433:-	9.82	24		chr18:37433971:37433972:-	9.86	13		GL397310:3890898:3890899:-	10.26	14		chr18:35569797:35569798:-	10.4	9		chr13:79335162:79335163:-	9.37	8
Aluexon:1825	chr18:43689611:43689748:+	cryptic	panTro4	Emerging Exon		chr18:43689577:43689885:-	AluSg	moderate		chr18:43689611:43689612:+	2.72	11		chr18:42050287:42050288:+	2.64	10		NA	NA	NA		NA	NA	NA		NA	NA	NA
Aluexon:1826	chr18:34194831:34194851:+	cryptic	rheMac3	Emerging Exon		chr18:34194803:34195112:-	AluSp	lowest		chr18:34194831:34194832:+	4.74	26		chr18:32409169:32409170:+	4.74	20		GL397285:657322:657323:-	3.97	21		chr18:30498665:30498666:+	2.39	15		NA	NA	NA
Aluexon:1827	chr18:47266479:47266494:-	cryptic	calJac3	Constant Exon		chr18:47266438:47266544:+	AluJb	moderate		chr18:47266494:47266495:-	4.93	4		chr18:45662624:45662625:-	4.93	4		GL397310:12253325:12253326:-	5.95	6		NA	NA	NA		chr13:87647293:87647294:-	4.93	6
Aluexon:1828	chr18:47268396:47268410:-	cryptic	calJac3	Emerging Exon		chr18:47268137:47268438:+	AluSx	low		chr18:47268410:47268411:-	0.67	20		chr18:45664536:45664537:-	0.77	17		GL397310:12255114:12255115:-	0.67	22		chr18:43780424:43780425:-	-8.91	18		chr13:87649400:87649401:-	-8.42	20
Aluexon:1829	chr18:46920015:46920112:-	cryptic	rheMac3	Evolving Exon		chr18:46919861:46920169:+	AluSp	low		chr18:46920112:46920113:-	7.82	5		chr18:45318081:45318082:-	7.82	5		GL397310:11922799:11922800:-	7.82	5		chr18:43428599:43428600:-	6.47	5		NA	NA	NA
Aluexon:183	chr1:110652225:110652465:+	cryptic	calJac3	Evolving Exon		chr1:110652199:110652324:-	FLAM_A	highest		chr1:110652225:110652226:+	10.73	25		chr1:126737398:126737399:-	10.79	12		GL397313:5480116:5480117:+	10.29	11		NA	NA	NA		chr7:145996065:145996066:+	7.14	11
Aluexon:1830	chr18:46944305:46944427:-	cryptic	rheMac3	Emerging Exon		chr18:46944168:46944449:+	AluSp	lowest		chr18:46944427:46944428:-	11.46	19		chr18:45342395:45342396:-	11.36	16		GL397310:11947164:11947165:-	8.2	13		chr18:43453966:43453967:-	2.3	NA		NA	NA	NA
Aluexon:1831	chr18:47918742:47922140:+	cryptic	rheMac3	Constant Exon		chr18:47918710:47919038:-	AluJb	moderate		chr18:47918742:47918743:+	4.62	14		chr18:46322420:46322421:+	4.62	20		GL397310:12940371:12940372:+	4.62	15		chr18:44472818:44472819:+	4.79	8		NA	NA	NA
Aluexon:1832	chr18:56401681:56401796:+	cryptic	calJac3	Constant Exon		chr18:56401662:56401819:-	FRAM	high		chr18:56401681:56401682:+	11.23	6		chr18:54831999:54832000:+	11.23	6		GL397295:4260937:4260938:+	11.23	6		chr18:52924600:52924601:+	10.13	5		chr13:96622664:96622665:+	10.75	5
Aluexon:1833	chr18:57129684:57129758:+	cryptic	calJac3	Emerging Exon		chr18:57129636:57129915:-	AluJr	high		chr18:57129684:57129685:+	-23.46	12		chr18:55568023:55568024:+	-23.46	11		GL397295:5007884:5007885:+	-25.02	12		NA	NA	NA		chr13:97365989:97365990:+	-15.24	16
Aluexon:1834	chr18:55308789:55309282:+	constitutive	panTro4	Evolving Exon		chr18:55308774:55309056:-	AluSq	lowest		chr18:55308789:55308790:+	11.39	14		chr18:53726113:53726114:+	9.33	14		NA	NA	NA		NA	NA	NA		NA	NA	NA
Aluexon:1835	chr18:55334472:55334506:+	cryptic	calJac3	Emerging Exon		chr18:55334440:55334673:-	AluJb	highest		chr18:55334472:55334473:+	1.43	6		chr18:53755122:53755123:+	1.43	6		GL397295:3219309:3219310:+	1.43	6		chr18:51850406:51850407:+	1.55	6		chr13:95586256:95586257:+	1.43	12
Aluexon:1836	chr18:59774701:59774819:-	cryptic	calJac3	Emerging Exon		chr18:59774546:59774845:+	AluSq2	low		chr18:59774819:59774820:-	3.42	14		chr18:58208948:58208949:-	2.8	13		GL397295:7682622:7682623:-	2.93	12		chr18:56373210:56373211:-	-1.9	NA		chr13:100024732:100024733:-	-7.76	5
Aluexon:1837	chr18:43661071:43663400:-	cryptic	calJac3	Evolving Exon		chr18:43663123:43663420:+	AluJb	highest		chr18:43663400:43663401:-	8.81	5		chr18:42023344:42023345:-	8.81	5		GL397310:8680351:8680352:-	8.81	5		chr18:40104365:40104366:-	2.8	6		chr13:83812631:83812632:-	3.14	NA
Aluexon:1838	chr18:43673146:43673328:-	cryptic	calJac3	Evolving Exon		chr18:43673220:43673530:+	AluSz6	moderate		chr18:43673328:43673329:-	6.52	16		chr18:42033230:42033231:-	6.52	13		GL397310:8690514:8690515:-	5.77	9		NA	NA	NA		chr13:83823767:83823768:-	4.32	7
Aluexon:1839	chr18:72907035:72907699:-	cryptic	calJac3	Evolving Exon		chr18:72907593:72907887:+	AluJb	high		chr18:72907699:72907700:-	8.38	7		chr18:71507298:71507299:-	8.82	9		GL397295:20627367:20627368:-	8.66	9		chr18:69566335:69566336:-	3.53	18		chr13:112780744:112780745:-	4.64	11
Aluexon:184	chr1:112242173:112242227:+	cryptic	calJac3	Emerging Exon		chr1:112242085:112242390:-	AluJb	high		chr1:112242173:112242174:+	-18.75	16		chr1:125120208:125120209:-	-18.75	29		GL397313:7032682:7032683:+	-20.48	18		chr1:115402500:115402501:+	-12.21	6		chr7:147662851:147662852:+	-17.35	12
Aluexon:1840	chr18:74507305:74507614:-	alternative	nomLeu1	Constant Exon		chr18:74507379:74507633:+	AluSq2	low		chr18:74507614:74507615:-	10.94	5		chr18:73121562:73121563:-	10.94	5		GL397295:22298606:22298607:-	10.94	5		NA	NA	NA		NA	NA	NA
Aluexon:1841	chr19:330264:330380:-	cryptic	panTro4	Constant Exon		chr19:330264:330573:+	AluYf4	lowest		chr19:330380:330381:-	6.42	18		chr19:269484:269485:-	5.9	8		NA	NA	NA		NA	NA	NA		NA	NA	NA
Aluexon:1842	chr19:328488:328720:-	cryptic	rheMac3	Constant Exon		chr19:328465:328769:+	AluSz6	high		chr19:328720:328721:-	4.46	9		chr19:267828:267829:-	4.46	9		NA	NA	NA		chr19:59064:59065:-	5.3	13		NA	NA	NA
Aluexon:1843	chr19:630825:630939:-	cryptic	rheMac3	Constant Exon		chr19:630875:631169:+	AluSx	moderate		chr19:630939:630940:-	6.55	10		chr19:540046:540047:-	6.55	9		GL397406:368940:368941:-	5.92	9		chr19:360593:360594:-	5.92	26		NA	NA	NA
Aluexon:1844	chr19:1036876:1036902:+	cryptic	nomLeu1	Emerging Exon		chr19:1036841:1037156:-	AluSx	moderate		chr19:1036876:1036877:+	2.28	9		NA	NA	NA		GL397406:778697:778698:+	-0.58	21		NA	NA	NA		NA	NA	NA
Aluexon:1845	chr19:1032846:1032918:+	cryptic	calJac3	Emerging Exon		chr19:1032776:1033077:-	AluSx1	low		chr19:1032846:1032847:+	-15.58	5		chr19:971614:971615:+	-15.58	5		NA	NA	NA		chr19:780808:780809:+	-14.83	5		chr22:744835:744836:+	-8.89	7
Aluexon:1846	chr19:1037547:1037617:+	cryptic	nomLeu1	Emerging Exon		chr19:1037438:1037568:-	AluSq10	low		chr19:1037547:1037548:+	-1.62	5		NA	NA	NA		GL397406:779987:779988:+	-1.62	5		NA	NA	NA		NA	NA	NA
Aluexon:1847	chr19:902242:902434:-	cryptic	rheMac3	Evolving Exon		chr19:902327:902652:+	AluJo	moderate		chr19:902434:902435:-	9.08	12		chr19:832260:832261:-	9.08	12		GL397406:642912:642913:-	7.99	11		chr19:647131:647132:-	7.23	NA		NA	NA	NA
Aluexon:1848	chr19:902519:902627:-	cryptic	rheMac3	Evolving Exon		chr19:902327:902652:+	AluJo	moderate		chr19:902627:902628:-	5.63	12		chr19:832456:832457:-	5.97	12		GL397406:643109:643110:-	-11.56	11		chr19:647327:647328:-	NA	NA		NA	NA	NA
Aluexon:1849	chr14:50070268:50070334:+	alternative	rheMac3	Constant Exon		chr14:50070236:50070331:-	AluSx	moderate		chr14:50070268:50070269:+	4.74	27		chr14:48505635:48505636:+	4.74	29		NA	NA	NA		chr7:112606856:112606857:+	4.74	17		NA	NA	NA
Aluexon:185	chr1:112245292:112245323:+	cryptic	rheMac3	Emerging Exon		chr1:112245190:112245481:-	AluSq	moderate		chr1:112245292:112245293:+	-16	14		chr1:125117092:125117093:-	-16	15		GL397313:7036086:7036087:+	-11.25	11		chr1:115404762:115404763:+	-15.07	20		NA	NA	NA
Aluexon:1850	chr14:50086243:50086293:-	cryptic	rheMac3	Emerging Exon		chr14:50086083:50086363:+	AluSp	lowest		chr14:50086293:50086294:-	-24.57	12		chr14:48521687:48521688:-	-24.57	14		GL397312:199477:199478:-	-24.57	19		chr7:112622648:112622649:-	-26.7	7		NA	NA	NA
Aluexon:1851	chr19:1092312:1092313:-	cryptic	calJac3	Emerging Exon		chr19:1092289:1092422:+	AluSx	moderate		chr19:1092313:1092314:-	-17.17	3		chr19:1034813:1034814:-	-17.17	3		GL397406:848508:848509:-	-17.17	3		chr19:847953:847954:-	-17.42	6		chr22:811089:811090:-	-11.77	7
Aluexon:1852	chr19:1264250:1264321:+	cryptic	calJac3	Emerging Exon		chr19:1264069:1264345:-	AluJo	low		chr19:1264250:1264251:+	9.97	15		chr19:1211658:1211659:+	10.68	16		GL397406:1074098:1074099:+	9.67	12		chr19:1026326:1026327:+	9.07	5		chr22:950660:950661:+	-17.31	7
Aluexon:1853	chr19:1583276:1583359:-	cryptic	rheMac3	Constant Exon		chr19:1583227:1583416:+	AluSx	high		chr19:1583359:1583360:-	4.42	20		chr19:1531483:1531484:-	4.42	21		GL397406:1421279:1421280:-	4.63	18		chr19:1373271:1373272:-	4.3	19		NA	NA	NA
Aluexon:1854	chr19:1838495:1838614:-	cryptic	rheMac3	Emerging Exon		chr19:1838336:1838678:+	AluSp	lowest		chr19:1838614:1838615:-	-24.15	15		chr19:1790587:1790588:-	-24.15	18		GL397406:1676363:1676364:-	-24.15	28		chr19:1634333:1634334:-	-19.5	NA		NA	NA	NA
Aluexon:1855	chr19:1982596:1982714:+	cryptic	hg19	NA		chr19:1982413:1982700:-	AluJr	high		chr19:1982596:1982597:+	12.66	18		NA	NA	NA		NA	NA	NA		NA	NA	NA		NA	NA	NA
Aluexon:1856	chr19:800125:800167:+	cryptic	rheMac3	Emerging Exon		chr19:799915:800232:-	AluSx1	low		chr19:800125:800126:+	4.79	18		chr19:731801:731802:+	-8.08	10		GL397406:537863:537864:+	0.32	15		chr19:538797:538798:+	-6.38	6		NA	NA	NA
Aluexon:1857	chr19:2330343:2330347:+	alternative	calJac3	Emerging Exon		chr19:2330113:2330413:-	AluSx	lowest		chr19:2330343:2330344:+	-15.4	19		chr19:2316500:2316501:+	-15.4	28		GL397406:2167486:2167487:+	-15.1	26		chr19:2176530:2176531:+	-13.62	NA		chr22:2020309:2020310:+	-22.08	5
Aluexon:1858	chr19:2826246:2826342:+	alternative	panTro4	Constant Exon		chr19:2826203:2826499:-	AluSg	moderate		chr19:2826246:2826247:+	4.41	17		chr19:2818478:2818479:+	4.41	19		NA	NA	NA		NA	NA	NA		NA	NA	NA
Aluexon:1859	chr19:2833159:2833261:+	cryptic	rheMac3	Evolving Exon		chr19:2833136:2833421:-	AluSq	low		chr19:2833159:2833160:+	8.19	9		chr19:2823989:2823990:+	-0.17	8		GL397406:2639947:2639948:+	-17.5	17		chr19:2721210:2721211:+	5.22	10		NA	NA	NA
Aluexon:186	chr1:112253474:112253494:+	cryptic	calJac3	Constant Exon		chr1:112253456:112253758:-	AluSx	lowest		chr1:112253474:112253475:+	3.92	8		chr1:125108838:125108839:-	3.92	8		GL397313:7044675:7044676:+	3.57	7		chr1:115413787:115413788:+	2.06	7		chr7:147683749:147683750:+	10.46	15
Aluexon:1860	chr19:2964764:2964818:-	cryptic	rheMac3	Emerging Exon		chr19:2964694:2964920:+	AluJo	high		chr19:2964818:2964819:-	-22.77	17		chr19:2960722:2960723:-	-22.77	19		NA	NA	NA		chr19:2863341:2863342:-	-26.11	14		NA	NA	NA
Aluexon:1861	chr19:2786945:2787030:+	cryptic	panTro4	Constant Exon		chr19:2786763:2787049:-	AluY	lowest		chr19:2786945:2786946:+	5.5	15		chr19:2776939:2776940:+	5.5	22		NA	NA	NA		NA	NA	NA		NA	NA	NA
Aluexon:1862	chr19:3066590:3066824:-	cryptic	panTro4	Emerging Exon		chr19:3066782:3066838:+	AluYc	moderate		chr19:3066824:3066825:-	1.76	8		chr19:3067071:3067072:-	1.76	7		NA	NA	NA		NA	NA	NA		NA	NA	NA
Aluexon:1863	chr19:3205832:3205893:+	cryptic	rheMac3	Emerging Exon		chr19:3205810:3205861:-	AluYf4	moderate		chr19:3205832:3205833:+	1.26	15		chr19:3206249:3206250:+	1.26	15		GL397406:3017424:3017425:+	1.26	14		chr19:3105748:3105749:+	-0.2	NA		NA	NA	NA
Aluexon:1864	chr19:3593732:3595074:-	alternative	calJac3	Emerging Exon		chr19:3594931:3595093:+	AluSz6	lowest		chr19:3595074:3595075:-	9.84	17		chr19:3591768:3591769:-	10.62	27		GL397406:3407441:3407442:-	4.29	11		chr19:3509130:3509131:-	4.64	16		chr22:3239230:3239231:-	-4.94	22
Aluexon:1865	chr19:3663552:3663590:-	cryptic	calJac3	Emerging Exon		chr19:3663546:3663664:+	AluJb	moderate		chr19:3663590:3663591:-	-28.37	5		chr19:3663299:3663300:-	-29.13	5		GL397406:3481880:3481881:-	-37.21	7		chr19:3578119:3578120:-	-29.7	5		chr22:3315071:3315072:-	-17.33	3
Aluexon:1866	chr19:3756450:3756654:-	cryptic	rheMac3	Emerging Exon		chr19:3756571:3756738:+	AluSx3	low		chr19:3756654:3756655:-	-15.33	13		NA	NA	NA		GL397406:3556640:3556641:-	-15.33	19		chr19:3678452:3678453:-	-17.46	10		NA	NA	NA
Aluexon:1867	chr19:2238339:2238387:+	cryptic	rheMac3	Constant Exon		chr19:2238319:2238390:-	AluSx	highest		chr19:2238339:2238340:+	6.53	6		chr19:2219412:2219413:+	6.53	6		GL397406:2078704:2078705:+	6.53	NA		chr19:2082342:2082343:+	9.47	7		NA	NA	NA
Aluexon:1868	chr19:3567143:3567143:-	cryptic	rheMac3	Emerging Exon		chr19:3567121:3567291:+	AluJo	highest		chr19:3567143:3567144:-	-24.85	6		chr19:3562864:3562865:-	-16.91	6		GL397406:3380424:3380425:-	-24.85	7		chr19:3482006:3482007:-	-20.16	7		NA	NA	NA
Aluexon:1869	chr19:3567143:3567240:-	cryptic	rheMac3	Constant Exon		chr19:3567121:3567291:+	AluJo	highest		chr19:3567240:3567241:-	5.78	6		chr19:3562960:3562961:-	6.28	6		GL397406:3380521:3380522:-	5.78	7		chr19:3482103:3482104:-	6.41	7		NA	NA	NA
Aluexon:187	chr1:110789869:110791261:+	cryptic	calJac3	Emerging Exon		chr1:110789853:110790130:-	AluJb	highest		chr1:110789869:110789870:+	10.41	15		chr1:126595377:126595378:-	12.03	18		GL397313:5621533:5621534:+	12.01	8		chr1:114005157:114005158:+	11.23	13		chr7:146141602:146141603:+	1.99	14
Aluexon:1870	chr19:4290287:4290307:+	cryptic	rheMac3	Emerging Exon		chr19:4290170:4290296:-	AluJr4	highest		chr19:4290287:4290288:+	2.21	6		chr19:4313406:4313407:+	-2.87	6		NA	NA	NA		chr19:4236915:4236916:+	2.34	6		NA	NA	NA
Aluexon:1871	chr19:4770098:4770231:+	alternative	calJac3	Emerging Exon		chr19:4769917:4770212:-	AluSg	lowest		chr19:4770098:4770099:+	2.45	9		NA	NA	NA		NA	NA	NA		chr19:4739738:4739739:+	2.45	11		chr22:4502603:4502604:+	1.64	13
Aluexon:1872	chr19:4770165:4770231:+	alternative	calJac3	Emerging Exon		chr19:4769917:4770212:-	AluSg	lowest		chr19:4770165:4770166:+	5.18	9		NA	NA	NA		NA	NA	NA		chr19:4739805:4739806:+	0.95	11		chr22:4502669:4502670:+	-5.98	13
Aluexon:1873	chr19:4903581:4903655:+	cryptic	calJac3	Emerging Exon		chr19:4903507:4903812:-	AluSz	moderate		chr19:4903581:4903582:+	-16.83	9		chr19:4922268:4922269:+	-16.83	9		NA	NA	NA		NA	NA	NA		chr22:4634383:4634384:+	-23.19	5
Aluexon:1874	chr19:4111691:4111719:-	cryptic	rheMac3	Emerging Exon		chr19:4111681:4111958:+	AluSq2	lowest		chr19:4111719:4111720:-	-26.23	7		chr19:4125927:4125928:-	-26.23	8		GL397406:3912653:3912654:-	-24.32	6		chr19:4054273:4054274:-	-32.45	7		NA	NA	NA
Aluexon:1875	chr19:4100549:4100620:-	cryptic	calJac3	Emerging Exon		chr19:4100522:4100669:+	AluJr4	high		chr19:4100620:4100621:-	4	26		chr19:4113905:4113906:-	4	26		NA	NA	NA		chr19:4042420:4042421:-	4	8		chr22:3757012:3757013:-	-0.79	12
Aluexon:1876	chr19:4097153:4097180:-	cryptic	nomLeu1	Constant Exon		chr19:4097020:4097233:+	AluSz6	moderate		chr19:4097180:4097181:-	5.49	23		chr19:4110446:4110447:-	5.49	22		GL397406:3899550:3899551:-	5.49	20		NA	NA	NA		NA	NA	NA
Aluexon:1877	chr19:4097181:4097201:-	cryptic	nomLeu1	Evolving Exon		chr19:4097020:4097233:+	AluSz6	moderate		chr19:4097201:4097202:-	12.03	23		chr19:4110467:4110468:-	10.15	22		GL397406:3899571:3899572:-	3.67	20		NA	NA	NA		NA	NA	NA
Aluexon:1878	chr19:4099782:4099849:-	cryptic	rheMac3	Emerging Exon		chr19:4099827:4099966:+	AluSx	moderate		chr19:4099849:4099850:-	-1.55	5		chr19:4113128:4113129:-	-1.55	5		GL397406:3902218:3902219:-	-1.11	5		chr19:4041648:4041649:-	-5.58	6		NA	NA	NA
Aluexon:1879	chr19:4099988:4100054:-	cryptic	rheMac3	Emerging Exon		chr19:4099966:4100273:+	AluY	lowest		chr19:4100054:4100055:-	-12.26	6		chr19:4113333:4113334:-	-12.62	6		GL397406:3902423:3902424:-	-11.01	7		chr19:4041856:4041857:-	-13.93	15		NA	NA	NA
Aluexon:188	chr1:114161152:114161226:+	alternative	rheMac3	Emerging Exon		chr1:114161119:114161425:-	AluSc	low		chr1:114161152:114161153:+	-6.26	8		chr1:123155000:123155001:-	-10.61	8		GL397313:8983708:8983709:+	-6.23	9		chr1:117314059:117314060:+	-12.65	5		NA	NA	NA
Aluexon:1880	chr19:4339597:4339614:+	cryptic	rheMac3	Emerging Exon		chr19:4339480:4339803:-	AluJb	highest		chr19:4339597:4339598:+	-13.78	6		chr19:4363169:4363170:+	-13.78	6		NA	NA	NA		chr19:4282589:4282590:+	-14.31	12		NA	NA	NA
Aluexon:1881	chr19:4353813:4353839:+	cryptic	rheMac3	Emerging Exon		chr19:4353561:4353820:-	AluJb	highest		chr19:4353813:4353814:+	-12.88	8		NA	NA	NA		NA	NA	NA		chr19:4299579:4299580:+	-13.05	10		NA	NA	NA
Aluexon:1882	chr19:4324527:4324661:-	cryptic	calJac3	Emerging Exon		chr19:4324546:4324843:+	AluSx1	lowest		chr19:4324661:4324662:-	2.24	6		NA	NA	NA		GL399020:1194:1195:-	2.24	NA		chr19:4268046:4268047:-	2.24	5		chr22:4026540:4026541:-	2.65	5
Aluexon:1883	chr19:4457826:4458228:-	cryptic	rheMac3	Constant Exon		chr19:4458120:4458421:+	AluJb	low		chr19:4458228:4458229:-	8.61	14		chr19:4473625:4473626:-	8	8		GL397406:4260674:4260675:-	5.09	6		chr19:4407138:4407139:-	8.26	13		NA	NA	NA
Aluexon:1884	chr19:6353367:6353478:-	cryptic	rheMac3	Constant Exon		chr19:6353390:6353504:+	FLAM_C	highest		chr19:6353478:6353479:-	8	10		chr19:6392192:6392193:-	8	27		GL397554:437649:437650:-	8	18		chr19:6366571:6366572:-	7.12	5		NA	NA	NA
Aluexon:1885	chr19:6500627:6500753:-	cryptic	rheMac3	Constant Exon		chr19:6500468:6500774:+	AluJo	high		chr19:6500753:6500754:-	11.36	16		chr19_GL392951_random:3026:3027:-	11.46	24		GL397554:581149:581150:-	11.2	NA		chr19:6515127:6515128:-	11.36	16		NA	NA	NA
Aluexon:1886	chr19:5173980:5174093:-	alternative	nomLeu1	Constant Exon		chr19:5173823:5174118:+	AluY	lowest		chr19:5174093:5174094:-	9.04	6		chr19:5201557:5201558:-	9.04	6		GL397500:687514:687515:-	8.41	NA		NA	NA	NA		NA	NA	NA
Aluexon:1887	chr19:7095914:7096211:+	cryptic	hg19	NA		chr19:7095899:7096174:-	AluSz	low		chr19:7095914:7095915:+	9.44	14		NA	NA	NA		NA	NA	NA		NA	NA	NA		NA	NA	NA
Aluexon:1888	chr19:7457477:7457568:-	cryptic	rheMac3	Emerging Exon		chr19:7457303:7457630:+	AluSz	low		chr19:7457568:7457569:-	-15.38	15		chr19:7494137:7494138:-	-15.38	10		GL397524:56023:56024:-	-15.38	9		chr19:7363330:7363331:-	-10.93	9		NA	NA	NA
Aluexon:1889	chr19:7614605:7614650:+	cryptic	calJac3	Emerging Exon		chr19:7614371:7614671:-	AluSz6	low		chr19:7614605:7614606:+	-16.42	11		chr19:7658020:7658021:+	-16.42	17		NA	NA	NA		NA	NA	NA		chr22:7293165:7293166:+	-15.36	5
Aluexon:189	chr1:113149306:113150219:-	cryptic	calJac3	Evolving Exon		chr1:113149939:113150239:+	AluSq2	low		chr1:113150219:113150220:-	9.12	6		chr1:124206677:124206678:+	9.12	6		GL397313:7964701:7964702:-	9.38	7		chr1:116298396:116298397:-	12.18	9		chr7:148601723:148601724:-	4.74	21
Aluexon:1890	chr19:7917691:7917863:+	cryptic	calJac3	Emerging Exon		chr19:7917425:7917737:-	AluJo	highest		chr19:7917691:7917692:+	7.07	11		chr19:7985004:7985005:+	7.61	11		GL397524:476155:476156:+	6.67	25		chr19:8093393:8093394:-	2.57	17		chr22:7517678:7517679:+	2.4	6
Aluexon:1891	chr19:8080539:8081215:+	cryptic	calJac3	Emerging Exon		chr19:8080513:8080815:-	AluSx1	lowest		chr19:8080539:8080540:+	1.34	19		chr19:8147009:8147010:+	1.34	18		GL397524:629207:629208:+	1.34	13		chr19:7924865:7924866:-	3.06	15		chr22:7666129:7666130:+	2.17	8
Aluexon:1893	chr19:5890818:5893301:-	alternative	calJac3	Constant Exon		chr19:5893193:5893482:+	AluJr	highest		chr19:5893301:5893302:-	7.73	6		chr19:5919803:5919804:-	7.73	NA		GL397500:1378680:1378681:-	7.73	6		chr19:5887161:5887162:-	7.94	6		chr22:5608558:5608559:-	6.97	5
Aluexon:1894	chr19:5911755:5911777:+	cryptic	calJac3	Emerging Exon		chr19:5911681:5911989:-	AluSz	lowest		chr19:5911755:5911756:+	-25.6	20		chr19:5938193:5938194:+	-25.6	12		GL397554:7210:7211:+	-25.73	9		chr19:5907360:5907361:+	-25.45	NA		chr22:5629006:5629007:+	-20.03	14
Aluexon:1895	chr19:5913511:5914318:+	cryptic	rheMac3	Emerging Exon		chr19:5913421:5913722:-	AluSg	lowest		chr19:5913511:5913512:+	-12.8	15		chr19:5939962:5939963:+	-12.8	17		GL397554:7935:7936:+	-12.8	17		chr19:5909297:5909298:+	-4.99	7		NA	NA	NA
Aluexon:1896	chr19:8332416:8332684:-	cryptic	panTro4	Constant Exon		chr19:8332409:8332702:+	AluJo	highest		chr19:8332684:8332685:-	9.86	6		chr19:8410469:8410470:-	9.86	6		NA	NA	NA		NA	NA	NA		NA	NA	NA
Aluexon:1897	chr19:8306223:8306339:+	alternative	rheMac3	Constant Exon		chr19:8306208:8306480:-	AluJr	high		chr19:8306223:8306224:+	7.47	7		chr19:8381571:8381572:+	7.47	7		GL397524:844216:844217:+	10.35	11		chr19:8360078:8360079:+	9.45	7		NA	NA	NA
Aluexon:1898	chr19:8439213:8439492:-	alternative	calJac3	Constant Exon		chr19:8439376:8439674:+	AluSz	moderate		chr19:8439492:8439493:-	8.51	7		chr19:8508676:8508677:-	5.73	6		GL397524:959106:959107:-	6.53	6		chr19:8479035:8479036:-	6.53	9		chr22:8054984:8054985:-	10.03	7
Aluexon:1899	chr19:8441789:8441951:-	alternative	rheMac3	Evolving Exon		chr19:8441909:8441983:+	AluSx	moderate		chr19:8441951:8441952:-	8.41	6		chr19:8511124:8511125:-	8.41	6		GL397524:960122:960123:-	8.41	6		chr19:8479995:8479996:-	5.49	NA		NA	NA	NA
Aluexon:19	chr1:1254003:1254005:-	cryptic	rheMac3	Emerging Exon		chr1:1253756:1254042:+	AluJb	high		chr1:1254005:1254006:-	-15.16	15		NA	NA	NA		GL397470:673278:673279:-	-15.69	24		chr1:4532026:4532027:-	-19.43	16		NA	NA	NA
Aluexon:190	chr1:113383110:113383278:-	alternative	panTro4	Emerging Exon		chr1:113383087:113383456:+	AluJr	moderate		chr1:113383278:113383279:-	-13.95	15		chr1:123977527:123977528:+	-13.95	23		NA	NA	NA		NA	NA	NA		NA	NA	NA
Aluexon:1901	chr19:8941446:8941567:-	cryptic	rheMac3	Emerging Exon		chr19:8941286:8941586:+	AluSz	moderate		chr19:8941567:8941568:-	0.82	13		chr19:9061853:9061854:-	0.82	13		GL397381:303980:303981:-	-0.28	11		chr19:8869030:8869031:-	0.57	12		NA	NA	NA
Aluexon:1902	chr19:8483421:8483689:+	alternative	rheMac3	Emerging Exon		chr19:8483371:8483713:-	AluJr	highest		chr19:8483421:8483422:+	2.17	7		chr19:8557772:8557773:+	1.99	7		GL397524:1000306:1000307:+	2.46	5		chr19:8524792:8524793:+	0.73	23		NA	NA	NA
Aluexon:1903	chr19:8488271:8488623:-	cryptic	rheMac3	Emerging Exon		chr19:8488604:8488899:+	AluJo	moderate		chr19:8488623:8488624:-	-2.56	18		chr19:8563792:8563793:-	-2.56	13		NA	NA	NA		chr19:8531299:8531300:-	-2.03	6		NA	NA	NA
Aluexon:1906	chr19:9404991:9405064:+	cryptic	calJac3	Evolving Exon		chr19:9404945:9405111:-	AluJr	high		chr19:9404991:9404992:+	4.3	6		chr19:9474995:9474996:+	4.3	6		GL397381:666679:666680:+	4.07	6		chr19:9328207:9328208:+	-3.48	6		chr22:8824597:8824598:+	3.1	5
Aluexon:1907	chr19:9486990:9487097:+	constitutive	calJac3	Evolving Exon		chr19:9486819:9487065:-	AluJr	high		chr19:9486990:9486991:+	7.94	7		chr19:9557940:9557941:+	8.66	8		GL397381:753452:753453:+	6.65	7		chr19:9401141:9401142:+	5.9	6		chr22:8904794:8904795:+	5.72	5
Aluexon:1908	chr19:9443689:9443787:+	alternative	calJac3	Constant Exon		chr19:9443642:9443935:-	AluJb	highest		chr19:9443689:9443690:+	3.58	6		chr19:9513894:9513895:+	3.58	6		GL397381:710690:710691:+	3.91	6		chr19:9359867:9359868:+	3.45	6		chr22:8861709:8861710:+	4.85	6
Aluexon:1909	chr19:9461478:9461633:+	cryptic	rheMac3	Emerging Exon		chr19:9461461:9461782:-	AluSz6	moderate		chr19:9461478:9461479:+	2.65	11		chr19:9531711:9531712:+	3.01	13		NA	NA	NA		chr19:9378448:9378449:+	2.9	12		NA	NA	NA
Aluexon:191	chr1:114268368:114268406:-	cryptic	calJac3	Emerging Exon		chr1:114268303:114268607:+	AluSq2	low		chr1:114268406:114268407:-	-26.9	11		chr1:123040424:123040425:+	-27.56	11		GL397313:9083650:9083651:-	-34.23	14		chr1:117416155:117416156:-	-32.59	11		chr7:149742461:149742462:-	-33.21	18
Aluexon:1910	chr19:9544344:9544462:-	alternative	calJac3	Emerging Exon		chr19:9544346:9544650:+	AluSz	low		chr19:9544462:9544463:-	7.4	14		chr19:9618707:9618708:-	-9.45	16		GL397381:819967:819968:-	-3.09	8		chr19:9453673:9453674:-	-0.25	13		chr22:8973053:8973054:-	-3.08	12
Aluexon:1911	chr19:6438458:6438545:-	alternative	rheMac3	Constant Exon		chr19:6438446:6438577:+	AluSx	highest		chr19:6438545:6438546:-	7.03	7		chr19:6476282:6476283:-	7.03	7		NA	NA	NA		chr19:6454515:6454516:-	7.03	NA		NA	NA	NA
Aluexon:1912	chr19:6438735:6438782:-	alternative	rheMac3	Emerging Exon		chr19:6438577:6438882:+	AluSq	low		chr19:6438782:6438783:-	7.73	8		chr19:6476519:6476520:-	6.14	6		NA	NA	NA		chr19:6454752:6454753:-	-10.56	17		NA	NA	NA
Aluexon:1913	chr19:9862221:9862730:-	alternative	rheMac3	Emerging Exon		chr19:9862668:9862732:+	AluSq10	lowest		chr19:9862730:9862731:-	-10.26	7		chr19:9939682:9939683:-	-10.26	NA		NA	NA	NA		chr19:9727870:9727871:-	-10.26	9		NA	NA	NA
Aluexon:1914	chr19:9863066:9863116:-	alternative	rheMac3	Constant Exon		chr19:9863001:9863311:+	AluSx	moderate		chr19:9863116:9863117:-	8.51	21		chr19:9940068:9940069:-	8.79	15		GL397381:1085848:1085849:-	8.36	12		chr19:9728250:9728251:-	8.5	8		NA	NA	NA
Aluexon:1916	chr19:9873105:9873149:-	cryptic	rheMac3	Constant Exon		chr19:9873033:9873242:+	AluSz	highest		chr19:9873149:9873150:-	3.6	5		chr19:9949690:9949691:-	3.6	5		GL397381:1095874:1095875:-	3.6	5		chr19:9740609:9740610:-	3.98	5		NA	NA	NA
Aluexon:1918	chr19:9755748:9756645:+	cryptic	nomLeu1	Constant Exon		chr19:9755726:9756020:-	AluSc	moderate		chr19:9755748:9755749:+	3.01	16		chr19:9832885:9832886:+	3.01	17		GL397381:998680:998681:+	3.37	15		NA	NA	NA		NA	NA	NA
Aluexon:1919	chr19:9738390:9738480:+	cryptic	panTro4	Emerging Exon		chr19:9738225:9738500:-	AluSg4	lowest		chr19:9738390:9738391:+	2.24	5		chr19:9817581:9817582:+	2.24	5		NA	NA	NA		NA	NA	NA		NA	NA	NA
Aluexon:192	chr1:114296894:114296934:-	cryptic	calJac3	Emerging Exon		chr1:114296750:114297046:+	AluJr	highest		chr1:114296934:114296935:-	-13.93	14		chr1:123011865:123011866:+	-13.93	15		GL397313:9112361:9112362:-	-13.93	13		chr1:117444316:117444317:-	-13.93	15		chr7:149775222:149775223:-	-13.58	14
Aluexon:1920	chr19:10290863:10290910:-	alternative	calJac3	Constant Exon		chr19:10290707:10291007:+	AluSz	moderate		chr19:10290910:10290911:-	6.75	5		chr19:10368493:10368494:-	6.75	5		GL397381:1501568:1501569:-	6.75	5		chr19:10182188:10182189:-	4.95	16		chr22:9579797:9579798:-	6.1	5
Aluexon:1921	chr19:10329428:10329545:-	cryptic	calJac3	Evolving Exon		chr19:10329271:10329567:+	AluJb	moderate		chr19:10329545:10329546:-	9.66	15		chr19:10407272:10407273:-	9.66	28		NA	NA	NA		chr19:10224252:10224253:-	9.91	17		chr22:9611063:9611064:-	8.01	18
Aluexon:1922	chr19:10290617:10290658:-	alternative	rheMac3	Constant Exon		chr19:10290383:10290694:+	AluSz	lowest		chr19:10290658:10290659:-	6.89	16		chr19:10368243:10368244:-	6.89	18		GL397381:1501279:1501280:-	7.93	8		chr19:10182098:10182099:-	6.89	16		NA	NA	NA
Aluexon:1923	chr19:10575284:10575334:+	cryptic	rheMac3	Emerging Exon		chr19:10575077:10575380:-	AluJo	high		chr19:10575284:10575285:+	1.19	6		chr19:10658306:10658307:+	-0.26	7		NA	NA	NA		chr19:10479016:10479017:+	1.93	7		NA	NA	NA
Aluexon:1924	chr19:10603249:10603393:-	cryptic	rheMac3	Emerging Exon		chr19:10603113:10603418:+	AluSx4	lowest		chr19:10603393:10603394:-	3.28	12		NA	NA	NA		NA	NA	NA		chr19:10502022:10502023:-	-10.88	18		NA	NA	NA
Aluexon:1925	chr19:10229116:10229233:-	alternative	rheMac3	Constant Exon		chr19:10228959:10229260:+	AluSz6	lowest		chr19:10229233:10229234:-	3.01	18		chr19:10306422:10306423:-	2.47	10		GL397381:1437348:1437349:-	1.86	11		chr19:10118745:10118746:-	3.01	14		NA	NA	NA
Aluexon:1926	chr19:10824785:10827423:+	cryptic	rheMac3	Constant Exon		chr19:10824733:10824831:-	AluJb	moderate		chr19:10824785:10824786:+	8.48	26		chr19:10918632:10918633:+	8.48	27		GL397381:2037312:2037313:+	8.48	17		chr19:10744555:10744556:+	7.49	15		NA	NA	NA
Aluexon:1927	chr19:10817384:10817499:+	cryptic	nomLeu1	Constant Exon		chr19:10817345:10817657:-	AluSx	moderate		chr19:10817384:10817385:+	6.58	16		chr19:10911153:10911154:+	6.22	13		GL397381:2029502:2029503:+	5.76	17		NA	NA	NA		NA	NA	NA
Aluexon:1928	chr19:10965737:10965774:+	cryptic	rheMac3	Emerging Exon		chr19:10965703:10966008:-	AluSx	low		chr19:10965737:10965738:+	4.73	25		chr19:11063992:11063993:+	4.73	22		GL397381:2181206:2181207:+	4.73	17		chr19:10883648:10883649:+	-3.31	13		NA	NA	NA
Aluexon:1929	chr19:11028940:11028951:+	cryptic	calJac3	Evolving Exon		chr19:11028900:11029197:-	AluJb	high		chr19:11028940:11028941:+	7.17	7		chr19:11131373:11131374:+	7.17	NA		GL397381:2246910:2246911:+	3.26	7		chr19:10948354:10948355:+	6.06	7		chr22:10348276:10348277:+	4.23	9
Aluexon:193	chr1:114268522:114268583:-	cryptic	calJac3	Emerging Exon		chr1:114268303:114268607:+	AluSq2	low		chr1:114268583:114268584:-	2.88	11		chr1:123040240:123040241:+	2.88	11		GL397313:9083828:9083829:-	2.88	14		chr1:117416331:117416332:-	2.88	11		chr7:149742635:149742636:-	-8.48	18
Aluexon:1931	chr19:9924468:9925345:-	cryptic	panTro4	Constant Exon		chr19:9925209:9925402:+	AluSc8	low		chr19:9925345:9925346:-	4.64	22		chr19:10001872:10001873:-	6.31	17		NA	NA	NA		NA	NA	NA		NA	NA	NA
Aluexon:1932	chr19:9956163:9956201:+	cryptic	rheMac3	Evolving Exon		chr19:9956048:9956174:-	AluSq	moderate		chr19:9956163:9956164:+	8.98	7		chr19:10034994:10034995:+	7.8	5		GL397381:1155913:1155914:+	0.2	12		chr19:9829652:9829653:+	7.36	6		NA	NA	NA
Aluexon:1933	chr19:11326811:11326926:+	cryptic	nomLeu1	Constant Exon		chr19:11326766:11327063:-	AluJb	highest		chr19:11326811:11326812:+	6.26	12		chr19:11441342:11441343:+	6.26	13		GL397381:2543118:2543119:+	5.28	10		NA	NA	NA		NA	NA	NA
Aluexon:1934	chr19:10480433:10480553:-	cryptic	rheMac3	Evolving Exon		chr19:10480437:10480747:+	AluY	lowest		chr19:10480553:10480554:-	6.67	6		chr19:10564171:10564172:-	6.67	10		GL397381:1691412:1691413:-	5.15	17		chr19:10383908:10383909:-	5.5	NA		NA	NA	NA
Aluexon:1935	chr19:10461858:10461895:-	cryptic	calJac3	Emerging Exon		chr19:10461883:10462179:+	AluSq2	lowest		chr19:10461895:10461896:-	-26.94	6		chr19:10545478:10545479:-	-26.94	6		GL397381:1674160:1674161:-	-26.94	8		chr19:10362273:10362274:-	-17.1	6		chr22:9775294:9775295:-	-25.58	20
Aluexon:1936	chr19:10469714:10469735:-	cryptic	panTro4	Evolving Exon		chr19:10469459:10469759:+	AluSg	low		chr19:10469735:10469736:-	12.94	6		chr19:10553449:10553450:-	11.65	10		NA	NA	NA		NA	NA	NA		NA	NA	NA
Aluexon:1937	chr19:11478850:11478971:-	cryptic	calJac3	Constant Exon		chr19:11478818:11478992:+	AluJb	highest		chr19:11478971:11478972:-	5.65	5		chr19:11594106:11594107:-	5.65	5		NA	NA	NA		chr19:11413680:11413681:-	-2.88	6		chr22:10807900:10807901:-	7.06	5
Aluexon:1938	chr19:11482364:11482547:-	cryptic	rheMac3	Evolving Exon		chr19:11482432:11482731:+	AluSx	moderate		chr19:11482547:11482548:-	5.22	9		chr19:11597724:11597725:-	5.22	11		GL397381:2702610:2702611:-	5.22	15		chr19:11417558:11417559:-	4.19	25		NA	NA	NA
Aluexon:1939	chr19:11665404:11665761:-	cryptic	calJac3	Constant Exon		chr19:11665470:11665791:+	AluJr	moderate		chr19:11665761:11665762:-	10.16	13		NA	NA	NA		GL397381:2872647:2872648:-	9.91	20		NA	NA	NA		chr22:10998143:10998144:-	10.72	11
Aluexon:194	chr1:115125260:115126223:-	alternative	rheMac3	Emerging Exon		chr1:115126145:115126446:+	AluSq2	lowest		chr1:115126223:115126224:-	-17.99	18		chr1:122175493:122175494:+	-17.99	17		GL397313:9957623:9957624:-	-17.99	14		chr1:118285161:118285162:-	-19.37	6		NA	NA	NA
Aluexon:1940	chr19:11674874:11674997:+	alternative	rheMac3	Constant Exon		chr19:11674854:11675150:-	AluJo	high		chr19:11674874:11674875:+	6.57	4		chr19:11794018:11794019:+	6.57	6		NA	NA	NA		chr19:11618151:11618152:+	6.65	6		NA	NA	NA
Aluexon:1941	chr19:11675258:11675305:+	alternative	rheMac3	Constant Exon		chr19:11675166:11675461:-	AluSx	moderate		chr19:11675258:11675259:+	7.23	19		chr19:11794398:11794399:+	6.87	15		GL397381:2881577:2881578:+	6.87	17		chr19:11618531:11618532:+	6.93	10		NA	NA	NA
Aluexon:1942	chr19:11636455:11636552:-	cryptic	panTro4	Constant Exon		chr19:11636434:11636745:+	AluSp	low		chr19:11636552:11636553:-	5.4	19		chr19:11754474:11754475:-	8.95	23		NA	NA	NA		NA	NA	NA		NA	NA	NA
Aluexon:1943	chr19:12156895:12157405:+	cryptic	nomLeu1	Emerging Exon		chr19:12156873:12157016:-	AluJr	highest		chr19:12156895:12156896:+	9.1	5		chr19:12291484:12291485:+	-7.45	5		GL397381:3327506:3327507:+	-7.45	5		NA	NA	NA		NA	NA	NA
Aluexon:1944	chr19:11755052:11755174:+	alternative	panTro4	Constant Exon		chr19:11755020:11755333:-	AluSp	lowest		chr19:11755052:11755053:+	10.67	12		chr19:11876090:11876091:+	11.57	11		NA	NA	NA		NA	NA	NA		NA	NA	NA
Aluexon:1945	chr19:11780477:11781962:+	cryptic	rheMac3	Constant Exon		chr19:11780430:11780736:-	AluSp	lowest		chr19:11780477:11780478:+	5.41	20		chr19:11900022:11900023:+	5.41	22		GL397381:2981616:2981617:+	6.3	9		chr19:11703338:11703339:+	5.95	19		NA	NA	NA
Aluexon:1946	chr19:12241302:12241514:-	cryptic	nomLeu1	Constant Exon		chr19:12241410:12241533:+	AluJo	highest		chr19:12241514:12241515:-	6.85	6		chr19:12383453:12383454:-	6.85	6		GL397381:3415271:3415272:-	6.71	6		NA	NA	NA		NA	NA	NA
Aluexon:1947	chr19:12253456:12253947:-	cryptic	calJac3	Constant Exon		chr19:12253794:12253985:+	FAM	highest		chr19:12253947:12253948:-	6.66	16		chr19:12395567:12395568:-	7.93	15		GL397381:3427514:3427515:-	7.72	10		chr19:12117960:12117961:-	8.11	13		chr22:11319513:11319514:-	8.28	12
Aluexon:1949	chr19:12353522:12353652:-	alternative	calJac3	Emerging Exon		chr19:12353368:12353681:+	AluJb	high		chr19:12353652:12353653:-	-35.5	21		chr19:12499908:12499909:-	-22.37	14		NA	NA	NA		chr19:12216942:12216943:-	-23.42	12		chr22:11430544:11430545:-	-25.73	8
Aluexon:195	chr1:115321553:115321675:-	cryptic	calJac3	Emerging Exon		chr1:115321517:115321692:+	AluJb	highest		chr1:115321675:115321676:-	-0.45	7		chr1:121978499:121978500:+	-0.45	7		GL397313:10161705:10161706:-	-0.45	7		chr1:118482988:118482989:-	1.6	12		chr7:150842187:150842188:-	1.73	6
Aluexon:1950	chr19:12734075:12734213:-	cryptic	calJac3	Emerging Exon		chr19:12733951:12734241:+	AluJb	high		chr19:12734213:12734214:-	0.12	9		chr19:12890243:12890244:-	0.12	9		GL397381:3886519:3886520:-	0.12	10		chr19:12489817:12489818:-	0.78	6		chr22:11812604:11812605:-	-0.38	6
Aluexon:1951	chr19:12508948:12509065:-	cryptic	hg19	NA		chr19:12508782:12509096:+	AluSx	low		chr19:12509065:12509066:-	3.42	24		NA	NA	NA		NA	NA	NA		NA	NA	NA		NA	NA	NA
Aluexon:1952	chr19:12568245:12568390:-	cryptic	calJac3	Constant Exon		chr19:12568275:12568566:+	AluJb	moderate		chr19:12568390:12568391:-	9.55	13		chr19:12718327:12718328:-	9.77	15		GL397381:3728272:3728273:-	9.55	15		NA	NA	NA		chr22:11639663:11639664:-	8.72	7
Aluexon:1953	chr19:12661277:12661466:-	cryptic	calJac3	Emerging Exon		chr19:12661187:12661498:+	AluSx	low		chr19:12661466:12661467:-	11.39	10		chr19:12815492:12815493:-	11.39	10		GL397381:3826902:3826903:-	10.26	10		chr19:12426688:12426689:-	-1.86	5		chr22:11741121:11741122:-	-0.99	11
Aluexon:1954	chr19:12882675:12882692:-	cryptic	calJac3	Constant Exon		chr19:12882415:12882724:+	AluSx	lowest		chr19:12882692:12882693:-	4.74	18		NA	NA	NA		NA	NA	NA		chr19:12640337:12640338:-	4.44	9		chr22:11973386:11973387:-	3.87	16
Aluexon:1955	chr19:11094193:11094385:+	cryptic	rheMac3	Emerging Exon		chr19:11094106:11094409:-	AluSz	moderate		chr19:11094193:11094194:+	-14.89	17		chr19:11200102:11200103:+	-14.89	23		GL397381:2313342:2313343:+	-17.15	28		chr19:11011690:11011691:+	-17.11	10		NA	NA	NA
Aluexon:1956	chr19:11247988:11248091:-	cryptic	calJac3	Constant Exon		chr19:11248057:11248325:+	AluSp	lowest		chr19:11248091:11248092:-	4.82	7		chr19:11358069:11358070:-	4.82	7		GL397381:2465536:2465537:-	4.82	7		chr19:11164633:11164634:-	5.49	6		chr22:10569942:10569943:-	7.67	NA
Aluexon:1957	chr19:13081263:13082058:+	alternative	rheMac3	Constant Exon		chr19:13081245:13081358:-	FLAM_C	high		chr19:13081263:13081264:+	10.66	7		chr19:13242772:13242773:+	10.68	9		GL397381:4226392:4226393:+	10.66	7		chr19:12852798:12852799:+	10.66	12		NA	NA	NA
Aluexon:1958	chr19:13021812:13021926:+	cryptic	calJac3	Constant Exon		chr19:13021795:13022075:-	AluJr	highest		chr19:13021812:13021813:+	10.44	9		chr19:13183210:13183211:+	9.11	9		GL397381:4162627:4162628:+	8.17	6		NA	NA	NA		chr22:12120246:12120247:+	10.21	8
Aluexon:1959	chr19:8384185:8384278:-	cryptic	nomLeu1	Constant Exon		chr19:8384163:8384464:+	AluSx3	lowest		chr19:8384278:8384279:-	5.2	20		chr19:8450351:8450352:-	5.2	17		GL397524:896775:896776:-	5.2	20		NA	NA	NA		NA	NA	NA
Aluexon:196	chr1:115261673:115261709:-	cryptic	calJac3	Emerging Exon		chr1:115261653:115261889:+	AluJb	highest		chr1:115261709:115261710:-	-28.37	7		chr1:122039266:122039267:+	-28.37	7		GL397313:10101067:10101068:-	-26.24	6		chr1:118422964:118422965:-	-28.37	6		chr7:150781635:150781636:-	-22.22	7
Aluexon:1960	chr19:8388227:8388422:-	cryptic	calJac3	Emerging Exon		chr19:8388300:8388632:+	AluJo	highest		chr19:8388422:8388423:-	4.89	11		chr19:8454821:8454822:-	4.42	12		GL397524:901525:901526:-	3.67	11		chr19:8430429:8430430:-	4.42	7		chr22:7994705:7994706:-	2.76	12
Aluexon:1961	chr19:14458127:14458221:-	cryptic	nomLeu1	Constant Exon		chr19:14458104:14458236:+	AluJo	highest		chr19:14458221:14458222:-	8.42	5		chr19:14637828:14637829:-	7.27	5		GL397381:5525153:5525154:-	8.42	5		NA	NA	NA		NA	NA	NA
Aluexon:1962	chr19:14108930:14109129:-	cryptic	calJac3	Evolving Exon		chr19:14109014:14109318:+	AluSx	low		chr19:14109129:14109130:-	6.3	12		chr19:14285261:14285262:-	6.3	13		NA	NA	NA		chr19:13904798:13904799:-	2.24	17		chr22:13236437:13236438:-	3.12	8
Aluexon:1963	chr19:14594301:14594372:-	cryptic	calJac3	Emerging Exon		chr19:14594292:14594560:+	AluSz6	moderate		chr19:14594372:14594373:-	-16.56	7		chr19:14780193:14780194:-	-16.56	7		NA	NA	NA		chr19:14420553:14420554:-	-16.45	6		chr22:13760993:13760994:-	-15.5	7
Aluexon:1964	chr19:14811016:14811522:+	cryptic	rheMac3	Constant Exon		chr19:14810818:14811132:-	AluJr	moderate		chr19:14811016:14811017:+	9.92	11		chr19:14997777:14997778:+	9.92	11		GL397382:100494:100495:+	8.39	7		chr19:14661752:14661753:+	10.49	9		NA	NA	NA
Aluexon:1966	chr19:16266450:16266571:+	cryptic	rheMac3	Emerging Exon		chr19:16266429:16266715:-	AluSg	lowest		chr19:16266450:16266451:+	3.97	19		chr19:16420471:16420472:+	3.97	21		NA	NA	NA		chr19:16071783:16071784:+	2.76	14		NA	NA	NA
Aluexon:1967	chr19:16192272:16192350:+	cryptic	rheMac3	Emerging Exon		chr19:16192207:16192502:-	AluSc	lowest		chr19:16192272:16192273:+	-23.78	17		chr19:16347182:16347183:+	-22.9	13		GL397382:1314552:1314553:+	-23.78	28		chr19:15996213:15996214:+	-21.87	18		NA	NA	NA
Aluexon:1968	chr19:16214595:16214783:-	cryptic	calJac3	Emerging Exon		chr19:16214761:16214905:+	AluSz	low		chr19:16214783:16214784:-	-0.12	5		chr19:16370715:16370716:-	-0.12	NA		GL397382:1339170:1339171:-	-1.62	5		chr19:16016979:16016980:-	-0.12	5		chr22:15079461:15079462:-	-5.8	5
Aluexon:1969	chr19:16214911:16215063:-	cryptic	nomLeu1	Emerging Exon		chr19:16214905:16215190:+	AluSz	moderate		chr19:16215063:16215064:-	-11.84	6		NA	NA	NA		GL397382:1339323:1339324:-	-3.8	6		NA	NA	NA		NA	NA	NA
Aluexon:197	chr1:113227756:113227782:+	cryptic	calJac3	Emerging Exon		chr1:113227639:113227926:-	AluJb	moderate		chr1:113227756:113227757:+	-13.38	19		chr1:124126645:124126646:-	-13.38	26		GL397313:8045148:8045149:+	-13.38	17		chr1:116372898:116372899:+	-13.38	12		chr7:148683186:148683187:+	-14.28	8
Aluexon:1970	chr19:13053611:13053646:+	cryptic	nomLeu1	Evolving Exon		chr19:13053572:13053856:-	AluSq2	moderate		chr19:13053611:13053612:+	5.67	12		chr19:13216816:13216817:+	3.34	12		GL397381:4195293:4195294:+	-2.28	15		NA	NA	NA		NA	NA	NA
Aluexon:1971	chr19:13058112:13058236:-	cryptic	calJac3	Emerging Exon		chr19:13057954:13058251:+	AluJr	highest		chr19:13058236:13058237:-	5.36	9		chr19:13221710:13221711:-	6.64	8		GL397381:4199864:4199865:-	6.64	NA		chr19:12829402:12829403:-	-4.08	6		chr22:12155702:12155703:-	-1.2	11
Aluexon:1972	chr19:17339238:17341269:+	cryptic	calJac3	Emerging Exon		chr19:17339189:17339481:-	AluSx1	lowest		chr19:17339238:17339239:+	5.63	10		chr19:17503144:17503145:+	5.63	9		NA	NA	NA		chr19:17162318:17162319:+	4.2	NA		chr22:16177598:16177599:+	-1.76	13
Aluexon:1973	chr19:17369021:17369510:-	alternative	calJac3	Emerging Exon		chr19:17369235:17369547:+	AluSx	low		chr19:17369510:17369511:-	3.01	17		chr19:17538277:17538278:-	2.56	10		GL397382:2513386:2513387:-	2.82	11		chr19:17204366:17204367:-	2.84	9		chr22:16211758:16211759:-	-5.17	16
Aluexon:1974	chr19:16769969:16770038:-	cryptic	calJac3	Emerging Exon		chr19:16769824:16770123:+	AluJb	moderate		chr19:16770038:16770039:-	-29.44	22		chr19:16938476:16938477:-	-29.3	NA		GL397382:1931936:1931937:-	-29.44	18		chr19:16606350:16606351:-	-29.77	7		chr22:15671261:15671262:-	-27.15	7
Aluexon:1975	chr19:17568182:17568255:+	cryptic	rheMac3	Emerging Exon		chr19:17568173:17568481:-	AluJr4	highest		chr19:17568182:17568183:+	-7.69	11		chr19:17745617:17745618:+	-9.45	17		GL397382:2723700:2723701:+	-5.25	20		chr19:17409101:17409102:+	-7.5	NA		NA	NA	NA
Aluexon:1976	chr19:17443079:17444066:+	cryptic	calJac3	Emerging Exon		chr19:17443054:17443209:-	FRAM	high		chr19:17443079:17443080:+	1.92	6		chr19:17615589:17615590:+	1.82	6		GL397382:2588803:2588804:+	1.82	6		chr19:17277701:17277702:+	7.98	5		chr22:16290865:16290866:+	0.93	6
Aluexon:1977	chr19:17452963:17453719:+	cryptic	calJac3	Emerging Exon		chr19:17452945:17453079:-	AluJo	moderate		chr19:17452963:17452964:+	-26.27	7		chr19:17629467:17629468:+	-26.27	7		GL397382:2598607:2598608:+	-26.27	11		NA	NA	NA		chr22:16301164:16301165:+	-20.57	6
Aluexon:1978	chr19:17325951:17326154:+	cryptic	calJac3	Constant Exon		chr19:17325939:17326055:-	AluJr	moderate		chr19:17325951:17325952:+	5.66	7		chr19:17489120:17489121:+	5.66	7		GL397382:2469244:2469245:+	5.66	7		NA	NA	NA		chr22:16164711:16164712:+	5.33	7
Aluexon:1979	chr19:17317947:17318180:-	cryptic	calJac3	Emerging Exon		chr19:17318159:17318285:+	AluJr4	low		chr19:17318180:17318181:-	-8.16	6		NA	NA	NA		GL397382:2461716:2461717:-	-3.98	6		chr19:17140255:17140256:-	-3.98	6		chr22:16154795:16154796:-	-3.4	5
Aluexon:198	chr1:116995192:116995554:-	cryptic	calJac3	Constant Exon		chr1:116995275:116995572:+	AluSx1	lowest		chr1:116995554:116995555:-	9.28	10		chr1:120285792:120285793:+	9.28	10		GL397313:11863423:11863424:-	9.58	9		chr1:120126570:120126571:-	8.86	9		chr7:152562974:152562975:-	8.93	7
Aluexon:1980	chr19:17318425:17318811:-	cryptic	calJac3	Emerging Exon		chr19:17318538:17318844:+	AluSp	lowest		chr19:17318811:17318812:-	-15.61	12		chr19:17480841:17480842:-	-15.61	29		GL397382:2462346:2462347:-	-21.44	17		NA	NA	NA		chr22:16155313:16155314:-	-19.63	13
Aluexon:1981	chr19:17724591:17724665:+	cryptic	calJac3	Emerging Exon		chr19:17724512:17724818:-	AluSc	lowest		chr19:17724591:17724592:+	-19.05	22		chr19:17904528:17904529:+	-18.39	15		GL397382:2877747:2877748:+	-19.18	10		NA	NA	NA		chr22:16632773:16632774:+	-23.47	14
Aluexon:1982	chr19:17724956:17725225:+	cryptic	calJac3	Emerging Exon		chr19:17724818:17725115:-	AluSx1	low		chr19:17724956:17724957:+	-4.34	6		chr19:17904885:17904886:+	2.51	6		GL397382:2878112:2878113:+	-4.34	6		NA	NA	NA		chr22:16633532:16633533:+	-4.23	5
Aluexon:1983	chr19:17682677:17682789:+	cryptic	rheMac3	Emerging Exon		chr19:17682640:17682839:-	AluJb	highest		chr19:17682677:17682678:+	1.76	10		chr19:17861551:17861552:+	1.76	8		GL397382:2842729:2842730:+	1.79	7		chr19:17534863:17534864:+	1.49	NA		NA	NA	NA
Aluexon:1984	chr19:17841720:17842850:+	cryptic	nomLeu1	Constant Exon		chr19:17841688:17842003:-	AluSx1	moderate		chr19:17841720:17841721:+	12.59	14		chr19:18017206:18017207:+	13.03	19		GL397382:2987669:2987670:+	12.59	14		NA	NA	NA		NA	NA	NA
Aluexon:1985	chr19:17864501:17864616:+	cryptic	calJac3	Emerging Exon		chr19:17864480:17864775:-	AluSx1	lowest		chr19:17864501:17864502:+	-25.4	5		chr19:18040412:18040413:+	-25.4	5		GL397382:3006707:3006708:+	-25.45	11		NA	NA	NA		chr22:16786465:16786466:+	-17.29	5
Aluexon:1986	chr19:17601885:17602006:-	cryptic	calJac3	Evolving Exon		chr19:17601860:17602023:+	AluSx	high		chr19:17602006:17602007:-	8.17	20		chr19:17781917:17781918:-	9.02	19		GL397382:2756067:2756068:-	9.37	20		chr19:17451466:17451467:-	8.85	21		chr22:16526045:16526046:-	3.36	10
Aluexon:1987	chr19:18328009:18328115:+	cryptic	calJac3	Emerging Exon		chr19:18327968:18328275:-	AluJr	high		chr19:18328009:18328010:+	-33.49	12		chr19_GL392881_random:1027:1028:+	-33.49	12		NA	NA	NA		NA	NA	NA		chr22:17267258:17267259:+	-18.1	NA
Aluexon:1988	chr19:18459756:18459876:+	alternative	rheMac3	Constant Exon		chr19:18459570:18459873:-	AluJo	moderate		chr19:18459756:18459757:+	6.76	9		chr19:18645583:18645584:+	6.76	8		GL397382:3582712:3582713:+	6.33	9		chr19:18379404:18379405:+	NA	NA		NA	NA	NA
Aluexon:1989	chr19:16534184:16534209:-	cryptic	calJac3	Constant Exon		chr19:16534095:16534402:+	AluJo	highest		chr19:16534209:16534210:-	7.62	12		chr19:16693690:16693691:-	7.62	12		GL397382:1669540:1669541:-	7.82	11		chr19:16365639:16365640:-	7.62	13		chr22:15420038:15420039:-	7.53	11
Aluexon:199	chr1:110861387:110861504:-	constitutive	calJac3	Emerging Exon		chr1:110861314:110861532:+	AluJb	high		chr1:110861504:110861505:-	4.04	6		chr1:126523603:126523604:+	4.48	12		GL397313:5695974:5695975:-	4.48	10		chr1:114075794:114075795:-	8.94	13		chr7:146208403:146208404:-	-14.67	9
Aluexon:1990	chr19:16662583:16662677:+	cryptic	rheMac3	Constant Exon		chr19:16662559:16662854:-	AluSz	low		chr19:16662583:16662584:+	2.79	20		NA	NA	NA		GL397453:1730460:1730461:-	-11.97	15		chr19:16498342:16498343:+	3.2	25		NA	NA	NA
Aluexon:1991	chr19:16662802:16663134:+	cryptic	calJac3	Emerging Exon		chr19:16662559:16662854:-	AluSz	low		chr19:16662802:16662803:+	-9.38	20		NA	NA	NA		NA	NA	NA		chr19:16498563:16498564:+	-19.22	25		chr22:15558086:15558087:+	-19.31	17
Aluexon:1992	chr19:19538503:19538799:+	alternative	rheMac3	Evolving Exon		chr19:19538473:19538795:-	AluSc	low		chr19:19538503:19538504:+	12.82	7		chr19:19751894:19751895:+	12.82	7		GL397382:4665012:4665013:+	5.83	7		chr19:19535581:19535582:+	4.68	5		NA	NA	NA
Aluexon:1994	chr19:19771338:19771428:-	cryptic	nomLeu1	Evolving Exon		chr19:19771316:19771606:+	AluY	lowest		chr19:19771428:19771429:-	4.8	6		chr19:19985500:19985501:-	4.8	8		GL397382:4925521:4925522:-	3.25	8		NA	NA	NA		NA	NA	NA
Aluexon:1995	chr19:20746847:20746944:-	cryptic	hg19	NA		chr19:20746689:20746993:+	AluSc5	moderate		chr19:20746944:20746945:-	8.63	9		NA	NA	NA		NA	NA	NA		NA	NA	NA		NA	NA	NA
Aluexon:1996	chr19:19903220:19903293:-	alternative	calJac3	Constant Exon		chr19:19903016:19903313:+	AluY	lowest		chr19:19903293:19903294:-	4.62	9		chr19:20118470:20118471:-	4.62	9		GL397382:5060352:5060353:-	1.14	9		NA	NA	NA		chr22_GL285963_random:6119:6120:+	4.64	16
Aluexon:1997	chr19:19900487:19900628:+	cryptic	rheMac3	Constant Exon		chr19:19900468:19900766:-	AluSx	moderate		chr19:19900487:19900488:+	3.86	5		chr19:20115603:20115604:+	3.86	5		GL397382:5057355:5057356:+	0.21	5		chr19:19901133:19901134:+	3.75	8		NA	NA	NA
Aluexon:1998	chr19:19917088:19918305:+	cryptic	hg19	NA		chr19:19917067:19917364:-	AluSp	low		chr19:19917088:19917089:+	2.77	8		NA	NA	NA		NA	NA	NA		NA	NA	NA		NA	NA	NA
Aluexon:1999	chr19:21128303:21128422:+	cryptic	nomLeu1	Evolving Exon		chr19:21128282:21128590:-	AluSx	low		chr19:21128303:21128304:+	5.97	7		chr19:21014666:21014667:+	6.06	7		GL397479:313692:313693:+	-7.13	8		NA	NA	NA		NA	NA	NA
Aluexon:2	chr1:322036:322226:+	alternative	hg19	NA		chr1:322009:322197:-	AluJb	highest		chr1:322036:322037:+	3.98	9		NA	NA	NA		NA	NA	NA		NA	NA	NA		NA	NA	NA
Aluexon:20	chr1:1784009:1784100:-	cryptic	rheMac3	Emerging Exon		chr1:1783968:1784139:+	AluJb	highest		chr1:1784100:1784101:-	-11.22	14		chr1:1716363:1716364:-	-5.56	17		GL397470:997852:997853:-	-5.56	NA		chr1:5034497:5034498:-	-5.56	NA		NA	NA	NA
Aluexon:200	chr1:110922419:110922421:-	cryptic	calJac3	Emerging Exon		chr1:110922396:110922695:+	AluJb	moderate		chr1:110922421:110922422:-	-21.81	15		chr1:126460921:126460922:+	-21.81	NA		GL397313:5756942:5756943:-	-21.81	10		chr1:114138409:114138410:-	-22.37	12		chr7:146273069:146273070:-	-25.38	6
Aluexon:2000	chr19:21125605:21126910:+	alternative	panTro4	Constant Exon		chr19:21125595:21125881:-	AluJr	highest		chr19:21125605:21125606:+	6.59	6		chr19:21011812:21011813:+	6.59	6		NA	NA	NA		NA	NA	NA		NA	NA	NA
Aluexon:2001	chr19:21127056:21127100:+	alternative	hg19	NA		chr19:21127034:21127164:-	FLAM_C	highest		chr19:21127056:21127057:+	7.02	6		NA	NA	NA		NA	NA	NA		NA	NA	NA		NA	NA	NA
Aluexon:2002	chr19:21273715:21274564:+	cryptic	rheMac3	Emerging Exon		chr19:21273679:21273987:-	AluSc	low		chr19:21273715:21273716:+	4.19	31		chr19:21175057:21175058:+	4.19	24		GL397479:452325:452326:+	4.19	21		chrUn_JH290873:29300:29301:-	-4.97	6		NA	NA	NA
Aluexon:2003	chr19:21333898:21333999:+	cryptic	panTro4	Constant Exon		chr19:21333851:21334144:-	AluSc8	low		chr19:21333898:21333899:+	3.61	11		chr19:21234080:21234081:+	3.61	13		NA	NA	NA		NA	NA	NA		NA	NA	NA
Aluexon:2004	chr19:21333880:21333999:+	cryptic	panTro4	Emerging Exon		chr19:21333851:21334144:-	AluSc8	low		chr19:21333880:21333881:+	-9.5	11		chr19:21234062:21234063:+	-9.5	13		NA	NA	NA		NA	NA	NA		NA	NA	NA
Aluexon:2005	chr19:21552635:21552656:+	cryptic	rheMac3	Emerging Exon		chr19:21552615:21552909:-	AluSg	moderate		chr19:21552635:21552636:+	2.12	15		chr19:21463506:21463507:+	2.3	21		GL397479:718850:718851:+	2.12	15		chr19:21009921:21009922:+	0.91	13		NA	NA	NA
Aluexon:2006	chr19:21561429:21562402:+	cryptic	rheMac3	Constant Exon		chr19:21561408:21561700:-	AluSp	moderate		chr19:21561429:21561430:+	4.74	19		NA	NA	NA		GL397479:728480:728481:+	4.74	24		chr19:21018748:21018749:+	4.01	13		NA	NA	NA
Aluexon:2007	chr19:21489620:21489743:-	cryptic	nomLeu1	Constant Exon		chr19:21489464:21489755:+	AluSg	low		chr19:21489743:21489744:-	3.44	5		chr19:21401843:21401844:-	3.34	5		GL397479:657329:657330:-	5	5		NA	NA	NA		NA	NA	NA
Aluexon:2009	chr19:21724612:21724686:+	alternative	nomLeu1	Emerging Exon		chr19:21724538:21724848:-	AluSp	low		chr19:21724612:21724613:+	-21.67	5		NA	NA	NA		GL397479:883238:883239:+	-27.14	5		NA	NA	NA		NA	NA	NA
Aluexon:201	chr1:110960109:110960260:+	cryptic	calJac3	Constant Exon		chr1:110960092:110960225:-	AluJr	moderate		chr1:110960109:110960110:+	9.32	7		chr1:126422668:126422669:-	8.26	8		GL397313:5797798:5797799:+	9.29	15		chr1:114172275:114172276:+	7.49	13		chr7:146309263:146309264:+	9.63	12
Aluexon:2010	chr19:21925621:21926025:-	cryptic	calJac3	Emerging Exon		chr19:21925749:21926051:+	AluSc	moderate		chr19:21926025:21926026:-	2.14	7		NA	NA	NA		NA	NA	NA		NA	NA	NA		chr22:21334419:21334420:+	1.94	8
Aluexon:2011	chr19:21935995:21936379:-	cryptic	calJac3	Emerging Exon		chr19:21936095:21936401:+	AluJb	highest		chr19:21936379:21936380:-	2.85	6		NA	NA	NA		NA	NA	NA		NA	NA	NA		chr6:123719764:123719765:-	2.51	9
Aluexon:2012	chr19:22243342:22243428:+	alternative	panTro4	Emerging Exon		chr19:22243282:22243581:-	AluSx1	low		chr19:22243342:22243343:+	-31.05	16		chr19:22132831:22132832:+	-31.05	7		NA	NA	NA		NA	NA	NA		NA	NA	NA
Aluexon:2013	chr19:22033740:22034162:-	cryptic	rheMac3	Constant Exon		chr19:22034046:22034365:+	AluSx	lowest		chr19:22034162:22034163:-	6.23	24		chr19:21938302:21938303:-	5.47	35		NA	NA	NA		chr19:21439875:21439876:-	6.94	NA		NA	NA	NA
Aluexon:2015	chr19:19103395:19104342:+	cryptic	calJac3	Constant Exon		chr19:19103157:19103460:-	AluSx1	lowest		chr19:19103395:19103396:+	6.21	18		chr19:19309946:19309947:+	6.21	21		GL397382:4230644:4230645:+	6.21	7		chr19:19068818:19068819:+	6.21	22		chr22:17946820:17946821:+	6.24	7
Aluexon:2016	chr19:19150129:19150221:+	cryptic	rheMac3	Constant Exon		chr19:19149944:19150245:-	AluJr	highest		chr19:19150129:19150130:+	7.06	11		chr19:19352460:19352461:+	7.06	10		GL397382:4278941:4278942:+	5.42	9		chr19:19116802:19116803:+	7.78	10		NA	NA	NA
Aluexon:2017	chr19:19151497:19151599:+	cryptic	rheMac3	Emerging Exon		chr19:19151463:19151635:-	AluSz	highest		chr19:19151497:19151498:+	1.29	14		chr19:19353828:19353829:+	1.29	16		GL397382:4280327:4280328:+	-0.64	27		chr19:19118556:19118557:+	0.55	23		NA	NA	NA
Aluexon:2018	chr19:19161069:19161111:+	cryptic	rheMac3	Emerging Exon		chr19:19160977:19161323:-	AluJo	highest		chr19:19161069:19161070:+	-10.61	7		chr19:19363433:19363434:+	-10.61	7		NA	NA	NA		chr19:19129147:19129148:+	-15.91	14		NA	NA	NA
Aluexon:2019	chr19:23425391:23425512:-	cryptic	nomLeu1	Evolving Exon		chr19:23425242:23425527:+	AluSg	lowest		chr19:23425512:23425513:-	9.78	6		chr19:23253353:23253354:-	9.67	11		GL397486:614231:614232:-	-0.48	7		NA	NA	NA		NA	NA	NA
Aluexon:202	chr1:110951667:110951778:+	cryptic	rheMac3	Emerging Exon		chr1:110951564:110951798:-	AluJr	highest		chr1:110951667:110951668:+	-27.35	16		chr1:126431516:126431517:-	-31.86	20		GL397313:5789217:5789218:+	-33.98	14		chr1:114163736:114163737:+	-31.84	20		NA	NA	NA
Aluexon:2020	chr19:23521529:23521856:-	alternative	nomLeu1	Constant Exon		chr19:23521573:23521874:+	AluSc	low		chr19:23521856:23521857:-	3.61	15		chr19:23340416:23340417:-	0.68	14		GL397486:685151:685152:-	3.06	13		NA	NA	NA		NA	NA	NA
Aluexon:2022	chr19:24106233:24106842:+	cryptic	hg19	NA		chr19:24106211:24106477:-	AluYc	lowest		chr19:24106233:24106234:+	4.74	20		NA	NA	NA		NA	NA	NA		NA	NA	NA		NA	NA	NA
Aluexon:2023	chr19:23840862:23841474:-	cryptic	panTro4	Constant Exon		chr19:23841204:23841497:+	AluSg	moderate		chr19:23841474:23841475:-	3.07	8		chr19:23663101:23663102:-	3.07	8		NA	NA	NA		NA	NA	NA		NA	NA	NA
Aluexon:2024	chr19:23453020:23453094:-	constitutive	nomLeu1	Evolving Exon		chr19:23452819:23453116:+	AluSq	lowest		chr19:23453094:23453095:-	12.22	20		chr19:23280068:23280069:-	13.47	13		GL397486:1026769:1026770:+	0.52	15		NA	NA	NA		NA	NA	NA
Aluexon:2025	chr19:28281492:28282809:-	alternative	panTro4	Constant Exon		chr19:28282523:28282831:+	AluSc	low		chr19:28282809:28282810:-	11.7	7		chr19:32861112:32861113:-	12.3	9		NA	NA	NA		NA	NA	NA		NA	NA	NA
Aluexon:2026	chr19:19056888:19056960:+	cryptic	calJac3	Constant Exon		chr19:19056692:19057004:-	AluJb	high		chr19:19056888:19056889:+	6.53	16		chr19:19258902:19258903:+	6.53	17		GL397382:4184854:4184855:+	6.53	8		chr19:19013388:19013389:+	6.53	7		chr22:17902277:17902278:+	6.53	6
Aluexon:2027	chr19:24274789:24274815:+	cryptic	hg19	NA		chr19:24274683:24274973:-	AluY	lowest		chr19:24274789:24274790:+	-16.63	16		NA	NA	NA		NA	NA	NA		NA	NA	NA		NA	NA	NA
Aluexon:2028	chr19:24286547:24286657:+	cryptic	rheMac3	Evolving Exon		chr19:24286519:24286826:-	AluSx1	moderate		chr19:24286547:24286548:+	4.8	11		chr19_GL392890_random:130395:130396:+	4.8	11		NA	NA	NA		chr19:23493398:23493399:+	3.18	7		NA	NA	NA
Aluexon:2029	chr19:32918901:32919037:+	cryptic	rheMac3	Emerging Exon		chr19:32918874:32919177:-	AluSx	low		chr19:32918901:32918902:+	3.01	21		chr19:37563746:37563747:+	3.01	31		GL397373:4740934:4740935:+	-5.04	19		chr19:39032943:39032944:+	-3.38	14		NA	NA	NA
Aluexon:203	chr1:110960414:110960536:+	cryptic	rheMac3	Constant Exon		chr1:110960383:110960694:-	AluSp	lowest		chr1:110960414:110960415:+	4.97	12		chr1:126422361:126422362:-	4.3	14		GL397313:5798109:5798110:+	4.74	22		chr1:114172581:114172582:+	13.87	7		NA	NA	NA
Aluexon:2030	chr19:33605728:33605747:+	cryptic	calJac3	Constant Exon		chr19:33605696:33605938:-	AluSx	lowest		chr19:33605728:33605729:+	4.74	23		chr19:38270353:38270354:+	4.74	18		NA	NA	NA		chr19:39726051:39726052:+	3.28	16		chr22:27526900:27526901:+	6.12	11
Aluexon:2031	chr19:33482240:33482240:-	cryptic	hg19	NA		chr19:33482081:33482388:+	AluSc8	lowest		chr19:33482240:33482241:-	-23.73	6		NA	NA	NA		NA	NA	NA		NA	NA	NA		NA	NA	NA
Aluexon:2032	chr19:34686122:34686223:+	cryptic	calJac3	Evolving Exon		chr19:34686086:34686382:-	AluSx	low		chr19:34686122:34686123:+	9.23	15		chr19:39372255:39372256:+	9.23	15		GL397533:745613:745614:+	9.34	12		chr19:40848362:40848363:+	-2.43	8		chr22:28531214:28531215:+	7.89	6
Aluexon:2033	chr19:34849390:34849821:-	cryptic	calJac3	Constant Exon		chr19:34849691:34849841:+	FRAM	high		chr19:34849821:34849822:-	11.44	5		chr19:39543597:39543598:-	11.44	5		GL397533:909223:909224:-	7.14	7		chr19:41016243:41016244:-	11.44	8		chr22:28678397:28678398:-	10.46	6
Aluexon:2034	chr19:34902455:34902528:+	cryptic	rheMac3	Emerging Exon		chr19:34902449:34902556:-	AluJb	highest		chr19:34902455:34902456:+	-8.67	7		chr19:39599061:39599062:+	-8.67	7		GL397480:14050:14051:+	-8.57	6		chr19:41082116:41082117:+	-7.72	NA		NA	NA	NA
Aluexon:2035	chr19:34920996:34921089:+	cryptic	calJac3	Evolving Exon		chr19:34920828:34921111:-	AluJb	highest		chr19:34920996:34920997:+	8.11	6		chr19:39618352:39618353:+	8.11	6		GL397480:33682:33683:+	8.11	6		chr19:41102906:41102907:+	5.49	6		chr22:28750644:28750645:+	6.67	6
Aluexon:2036	chr19:34973933:34973969:+	cryptic	calJac3	Constant Exon		chr19:34973897:34974228:-	AluJb	moderate		chr19:34973933:34973934:+	4.19	21		chr19:39672161:39672162:+	4.19	35		NA	NA	NA		chr19:41157806:41157807:+	-13.98	NA		chr22:28808793:28808794:+	4.19	15
Aluexon:2037	chr19:35527394:35527465:+	cryptic	calJac3	Emerging Exon		chr19:35527336:35527636:-	AluSx	moderate		chr19:35527394:35527395:+	-31.64	5		chr19:40236255:40236256:+	-31.64	5		GL397480:498907:498908:+	-31.64	5		chr19:41626527:41626528:+	-31.64	5		chr22:29014259:29014260:+	-31.97	5
Aluexon:2038	chr19:35527788:35527850:+	cryptic	calJac3	Emerging Exon		chr19:35527678:35527954:-	AluSz	low		chr19:35527788:35527789:+	-2.7	5		chr19:40236640:40236641:+	-3.01	5		GL397480:499284:499285:+	-2.7	5		chr19:41626818:41626819:+	-1.59	6		chr22:29014937:29014938:+	-22.78	5
Aluexon:2039	chr19:36451373:36451494:+	cryptic	rheMac3	Constant Exon		chr19:36451337:36451489:-	AluSq10	lowest		chr19:36451373:36451374:+	5.15	5		chr19:41163743:41163744:+	2.51	12		NA	NA	NA		chr19:42559254:42559255:+	5.15	5		NA	NA	NA
Aluexon:204	chr1:110873656:110873765:-	cryptic	nomLeu1	Emerging Exon		chr1:110873629:110873797:+	AluSx	moderate		chr1:110873765:110873766:-	-28.26	6		chr1:126510581:126510582:+	-28.26	6		GL397313:5708253:5708254:-	-28.26	6		NA	NA	NA		NA	NA	NA
Aluexon:2040	chr19:36437260:36438146:+	cryptic	calJac3	Evolving Exon		chr19:36437241:36437370:-	FLAM_C	high		chr19:36437260:36437261:+	12.58	12		chr19:41149495:41149496:+	12.74	16		GL397480:1375211:1375212:+	1.01	NA		chr19:42543892:42543893:+	-9.5	10		chr22:29770494:29770495:+	5.05	11
Aluexon:2041	chr19:36813032:36813286:-	alternative	rheMac3	Emerging Exon		chr19:36813022:36813312:+	AluSx1	low		chr19:36813286:36813287:-	8.59	14		NA	NA	NA		NA	NA	NA		chr19:42886390:42886391:-	-0.75	8		NA	NA	NA
Aluexon:2042	chr19:36813032:36813127:-	alternative	rheMac3	Emerging Exon		chr19:36813022:36813312:+	AluSx1	low		chr19:36813127:36813128:-	4.84	14		NA	NA	NA		NA	NA	NA		chr19:42886230:42886231:-	2.4	8		NA	NA	NA
Aluexon:2043	chr19:36811546:36811662:-	alternative	hg19	NA		chr19:36811380:36811694:+	AluY	low		chr19:36811662:36811663:-	10.62	24		NA	NA	NA		NA	NA	NA		NA	NA	NA		NA	NA	NA
Aluexon:2044	chr19:36813032:36813243:-	alternative	rheMac3	Emerging Exon		chr19:36813022:36813312:+	AluSx1	low		chr19:36813243:36813244:-	-15.22	14		NA	NA	NA		NA	NA	NA		chr19:42886347:42886348:-	-14.99	8		NA	NA	NA
Aluexon:2045	chr19:36805085:36805222:-	cryptic	rheMac3	Emerging Exon		chr19:36805111:36805401:+	AluSx1	moderate		chr19:36805222:36805223:-	2.24	6		NA	NA	NA		NA	NA	NA		chrUn_JH290656:134450:134451:-	2.24	5		NA	NA	NA
Aluexon:2046	chr19:36947340:36947451:-	cryptic	rheMac3	Evolving Exon		chr19:36947156:36947465:+	AluSx	moderate		chr19:36947451:36947452:-	8.51	23		chr19:42300129:42300130:+	9.96	15		NA	NA	NA		chr19:43038242:43038243:-	7.09	NA		NA	NA	NA
Aluexon:2047	chr19:37068041:37068183:+	cryptic	rheMac3	Constant Exon		chr19:37067847:37068161:-	AluJb	highest		chr19:37068041:37068042:+	11.97	16		chr19:42182186:42182187:-	11.97	22		GL397276:354583:354584:+	9.33	20		chr19:43158370:43158371:+	11.29	10		NA	NA	NA
Aluexon:2049	chr19:37070784:37073606:-	alternative	nomLeu1	Evolving Exon		chr19:37073325:37073629:+	AluY	lowest		chr19:37073606:37073607:-	10.11	20		chr19:42176344:42176345:+	10.11	27		GL397276:366789:366790:-	5.15	11		NA	NA	NA		NA	NA	NA
Aluexon:205	chr1:113463638:113463659:-	cryptic	nomLeu1	Emerging Exon		chr1:113463479:113463788:+	AluY	lowest		chr1:113463659:113463660:-	-23.83	16		chr1:123887492:123887493:+	-23.83	23		GL397313:8251085:8251086:-	-23.98	9		NA	NA	NA		NA	NA	NA
Aluexon:2050	chr19:19639339:19639493:+	cryptic	calJac3	Emerging Exon		chr19:19639300:19639389:-	AluJb	high		chr19:19639339:19639340:+	1.28	3		chr19:19855005:19855006:+	1.28	3		GL397382:4784010:4784011:+	1.28	3		chr19:19637593:19637594:+	2.21	3		chr22_GL285903_random:297578:297579:+	-7.56	3
Aluexon:2051	chr19:36608691:36608761:+	cryptic	rheMac3	Emerging Exon		chr19:36608658:36608967:-	AluSx1	lowest		chr19:36608691:36608692:+	2.26	8		chr19:41323122:41323123:+	1.8	11		GL397480:1557112:1557113:+	-6.12	6		chr19:42721892:42721893:+	-7.58	5		NA	NA	NA
Aluexon:2052	chr19:37469904:37472442:+	alternative	calJac3	Constant Exon		chr19:37469884:37470184:-	AluSp	lowest		chr19:37469904:37469905:+	4.74	18		chr19:41774878:41774879:-	4.56	15		NA	NA	NA		NA	NA	NA		chr22:30408446:30408447:-	5.25	7
Aluexon:2053	chr19:37422453:37422545:+	cryptic	nomLeu1	Constant Exon		chr19:37422285:37422568:-	AluJr	high		chr19:37422453:37422454:+	8.01	7		chr19:41823127:41823128:-	8.01	7		GL397261:47724980:47724981:-	9.45	7		NA	NA	NA		NA	NA	NA
Aluexon:2055	chr19:37148555:37148652:-	cryptic	calJac3	Evolving Exon		chr19:37148398:37148708:+	AluSp	low		chr19:37148652:37148653:-	6.87	6		chr19:42102985:42102986:+	6.87	6		GL397261:48020503:48020504:+	6.39	6		chr19:43234942:43234943:-	6.69	6		chr22:30185614:30185615:+	5.55	8
Aluexon:2056	chr19:37183292:37183398:+	cryptic	rheMac3	Evolving Exon		chr19:37183272:37183567:-	AluJo	high		chr19:37183292:37183293:+	10.61	6		chr19:42068288:42068289:-	10.61	6		GL397261:48003663:48003664:-	10.62	6		chr19:43273357:43273358:+	9.34	7		NA	NA	NA
Aluexon:2057	chr19:37218016:37218114:+	cryptic	nomLeu1	Emerging Exon		chr19:37217953:37218273:-	AluSz	low		chr19:37218016:37218017:+	-10.2	6		chr19:42033251:42033252:-	-9.53	6		GL397261:47973043:47973044:-	-10.21	8		NA	NA	NA		NA	NA	NA
Aluexon:2058	chr19:37218423:37219413:+	cryptic	rheMac3	Emerging Exon		chr19:37218284:37218580:-	AluY	lowest		chr19:37218423:37218424:+	-6.31	15		chr19:42032844:42032845:-	-6.31	15		GL397261:47972637:47972638:-	-5.23	11		chr19:43311040:43311041:+	-3.66	24		NA	NA	NA
Aluexon:2059	chr19:36234056:36234109:-	cryptic	calJac3	Constant Exon		chr19:36233991:36234304:+	AluSq	low		chr19:36234109:36234110:-	3.6	30		chr19:40941501:40941502:-	4.48	7		GL397480:1171422:1171423:-	3.3	12		chr19:42329804:42329805:-	3.6	21		chr22:29560180:29560181:-	7.17	11
Aluexon:206	chr1:113554310:113556461:-	alternative	rheMac3	Emerging Exon		chr1:113556182:113556478:+	AluSz	moderate		chr1:113556461:113556462:-	9.1	15		chr1:123792241:123792242:+	10.86	20		GL397313:8359283:8359284:-	9.1	15		chr1:116709864:116709865:-	0.63	12		NA	NA	NA
Aluexon:2060	chr19:36234197:36234246:-	cryptic	calJac3	Constant Exon		chr19:36233991:36234304:+	AluSq	low		chr19:36234246:36234247:-	11.15	30		chr19:40941638:40941639:-	10.46	7		GL397480:1171559:1171560:-	10.03	12		chr19:42329941:42329942:-	10.95	21		chr22:29560301:29560302:-	10.74	11
Aluexon:2062	chr19:36234056:36234106:-	cryptic	calJac3	Emerging Exon		chr19:36233991:36234304:+	AluSq	low		chr19:36234106:36234107:-	2.24	30		chr19:40941498:40941499:-	2.76	7		GL397480:1171419:1171420:-	2.58	12		chr19:42329801:42329802:-	2.24	21		chr22:29560177:29560178:-	-4.69	11
Aluexon:2063	chr19:36261653:36261930:-	cryptic	calJac3	Emerging Exon		chr19:36261929:36262238:+	AluJr	moderate		chr19:36261930:36261931:-	-33.57	10		chr19:40969894:40969895:-	-33.57	10		GL397480:1200140:1200141:-	-42.34	5		chr19:42362614:42362615:-	-29.24	9		chr22:29588197:29588198:-	-32.98	7
Aluexon:2065	chr19:37686785:37686929:-	cryptic	rheMac3	Emerging Exon		chr19:37686646:37686955:+	AluSp	lowest		chr19:37686929:37686930:-	0.42	8		chr19:41551883:41551884:+	-10.08	6		GL397261:47474837:47474838:+	-6.66	15		chr19:43696814:43696815:+	-6.3	12		NA	NA	NA
Aluexon:2066	chr19:37690302:37690399:-	cryptic	panTro4	Constant Exon		chr19:37690147:37690431:+	AluJb	highest		chr19:37690399:37690400:-	8.3	6		chr19:41548399:41548400:+	9.42	6		NA	NA	NA		NA	NA	NA		NA	NA	NA
Aluexon:2067	chr19:37715718:37715883:+	alternative	nomLeu1	Constant Exon		chr19:37715700:37715995:-	AluSg	low		chr19:37715718:37715719:+	10.03	13		chr19:41523000:41523001:-	10.1	11		GL397261:47440098:47440099:-	10.24	14		NA	NA	NA		NA	NA	NA
Aluexon:207	chr1:113591045:113591182:-	alternative	nomLeu1	Emerging Exon		chr1:113590908:113591211:+	AluSp	lowest		chr1:113591182:113591183:-	-11.35	22		chr1:123755194:123755195:+	-9.61	27		GL397313:8396307:8396308:-	-9.61	19		NA	NA	NA		NA	NA	NA
Aluexon:2070	chr19:37293358:37293529:+	alternative	hg19	NA		chr19:37293337:37293635:-	AluY	low		chr19:37293358:37293359:+	10.33	15		NA	NA	NA		NA	NA	NA		NA	NA	NA		NA	NA	NA
Aluexon:2071	chr19:38249116:38249236:-	alternative	nomLeu1	Evolving Exon		chr19:38248958:38249266:+	AluSx	lowest		chr19:38249236:38249237:-	12.1	16		chr19:42917392:42917393:-	10.73	12		GL397261:46960779:46960780:+	9.48	12		NA	NA	NA		NA	NA	NA
Aluexon:2072	chr19:38249687:38249779:-	alternative	calJac3	Constant Exon		chr19:38249677:38249804:+	FLAM_C	high		chr19:38249779:38249780:-	6.59	5		chr19:42917935:42917936:-	6.59	5		GL397261:46960230:46960231:+	6.59	5		chr19:44177733:44177734:-	5.41	5		chr22:30572136:30572137:+	5.96	5
Aluexon:2073	chr19:38219536:38220685:-	cryptic	calJac3	Emerging Exon		chr19:38220596:38220908:+	AluSp	lowest		chr19:38220685:38220686:-	2	8		chr19:42894738:42894739:-	2	27		GL397261:46990500:46990501:+	2	12		NA	NA	NA		chr22:30590818:30590819:+	1.74	5
Aluexon:2074	chr19:38142332:38142449:-	cryptic	calJac3	Constant Exon		chr19:38142195:38142492:+	AluSc8	lowest		chr19:38142449:38142450:-	3.89	16		chr19:42814352:42814353:-	3.89	25		NA	NA	NA		chr19:44090209:44090210:-	4.71	6		chr22:30627807:30627808:+	3.46	20
Aluexon:2075	chr19:38894612:38895444:+	cryptic	calJac3	Emerging Exon		chr19:38894527:38894832:-	AluSq	lowest		chr19:38894612:38894613:+	-25.28	6		chr19:43611527:43611528:+	-24.8	6		GL397261:46312078:46312079:-	-25.44	5		chr19:44832279:44832280:+	-23.43	7		chr22:31696442:31696443:+	-24.19	6
Aluexon:2076	chr19:1439603:1439676:+	cryptic	rheMac3	Evolving Exon		chr19:1439558:1439689:-	AluJo	high		chr19:1439603:1439604:+	7.97	5		chr19:1390626:1390627:+	5.14	5		GL397406:1265608:1265609:+	5.14	5		chr19:1218718:1218719:+	6	5		NA	NA	NA
Aluexon:2077	chr19:1460631:1461823:-	alternative	calJac3	Evolving Exon		chr19:1461569:1461877:+	AluY	lowest		chr19:1461823:1461824:-	9.06	12		chr19:1414941:1414942:-	7.82	9		GL397406:1292313:1292314:-	3.89	9		NA	NA	NA		chr22:1158683:1158684:-	6.59	17
Aluexon:2079	chr19:38596927:38597013:+	cryptic	rheMac3	Constant Exon		chr19:38596748:38597046:-	AluSx1	lowest		chr19:38596927:38596928:+	3.86	16		chr19:43306554:43306555:+	5.46	16		GL397261:46632267:46632268:-	4.31	15		chr19:44517871:44517872:+	3.6	11		NA	NA	NA
Aluexon:208	chr1:144595852:144595950:+	alternative	hg19	NA		chr1:144595810:144596109:-	AluJb	high		chr1:144595852:144595853:+	3.59	10		NA	NA	NA		NA	NA	NA		NA	NA	NA		NA	NA	NA
Aluexon:2080	chr19:39481400:39481401:-	cryptic	rheMac3	Emerging Exon		chr19:39481123:39481423:+	AluSx1	low		chr19:39481401:39481402:-	12.03	16		chr12:108987141:108987142:+	NA	NA		NA	NA	NA		chr19:45425068:45425069:-	1.61	5		NA	NA	NA
Aluexon:2081	chr19:39505027:39505187:-	cryptic	rheMac3	Evolving Exon		chr19:39505072:39505397:+	AluJb	high		chr19:39505187:39505188:-	9.81	9		chr19:44233106:44233107:-	9.91	12		GL398690:4701:4702:+	9.81	9		chr19:45442608:45442609:-	7.2	NA		NA	NA	NA
Aluexon:2083	chr19:37815696:37816174:+	alternative	rheMac3	Constant Exon		chr19:37815673:37815978:-	AluY	moderate		chr19:37815696:37815697:+	10.6	14		NA	NA	NA		NA	NA	NA		chr19:42884721:42884722:-	11.84	15		NA	NA	NA
Aluexon:2084	chr19:37849441:37849481:+	alternative	nomLeu1	Constant Exon		chr19:37849419:37849720:-	AluSg7	lowest		chr19:37849441:37849442:+	4.8	13		chr19:42501080:42501081:+	4.64	6		GL397261:47365570:47365571:-	4.64	16		NA	NA	NA		NA	NA	NA
Aluexon:2087	chr19:37875768:37876538:+	alternative	calJac3	Emerging Exon		chr19:37875743:37876009:-	AluJo	high		chr19:37875768:37875769:+	5	7		chr19:42532385:42532386:+	5	7		GL397261:47330493:47330494:-	5	7		chr19:43811305:43811306:+	5	7		chr22:30908863:30908864:-	-4.38	7
Aluexon:2088	chr19:37828418:37828487:+	cryptic	panTro4	Emerging Exon		chr19:37828360:37828644:-	AluSx3	low		chr19:37828418:37828419:+	-24.44	8		chr19:42480250:42480251:+	-24.44	10		NA	NA	NA		NA	NA	NA		NA	NA	NA
Aluexon:2089	chr19:37828621:37828688:+	cryptic	nomLeu1	Emerging Exon		chr19:37828360:37828644:-	AluSx3	low		chr19:37828621:37828622:+	0.11	8		chr19:42480453:42480454:+	-1.38	10		GL397261:47386613:47386614:-	-0.94	NA		NA	NA	NA		NA	NA	NA
Aluexon:209	chr1:144596282:144596471:+	alternative	rheMac3	Evolving Exon		chr1:144596263:144596561:-	AluJb	high		chr1:144596282:144596283:+	11.29	13		NA	NA	NA		NA	NA	NA		chr1:94882074:94882075:-	9.7	7		NA	NA	NA
Aluexon:2090	chr19:36153626:36154059:+	cryptic	rheMac3	Constant Exon		chr19:36153427:36153742:-	AluJb	moderate		chr19:36153626:36153627:+	9.3	13		chr19:40856111:40856112:+	9.3	11		GL397480:1087021:1087022:+	9.3	8		chr19:42258943:42258944:+	8.72	9		NA	NA	NA
Aluexon:2091	chr19:36167136:36167233:+	alternative	calJac3	Evolving Exon		chr19:36167081:36167385:-	AluSz	moderate		chr19:36167136:36167137:+	5.36	12		NA	NA	NA		NA	NA	NA		chr19:42275320:42275321:+	4.86	7		chr22:29504599:29504600:+	3.89	NA
Aluexon:2092	chr19:39883290:39883440:+	cryptic	calJac3	Constant Exon		chr19:39883259:39883532:-	AluJr4	high		chr19:39883290:39883291:+	4.19	20		chr19:44616558:44616559:+	4.19	27		GL397330:2245636:2245637:-	2.98	11		chr19:45831231:45831232:+	4.19	17		chr22:32693023:32693024:+	4.19	18
Aluexon:2093	chr19:41044513:41044771:+	cryptic	rheMac3	Emerging Exon		chr19:41044498:41044793:-	AluJr	high		chr19:41044513:41044514:+	1.78	7		chr19:45739675:45739676:+	1.78	7		NA	NA	NA		chr19:47000800:47000801:+	-3.69	8		NA	NA	NA
Aluexon:2095	chr19:40517156:40517252:+	cryptic	calJac3	Emerging Exon		chr19:40517120:40517429:-	AluSx4	lowest		chr19:40517156:40517157:+	8.45	14		chr19:45194129:45194130:+	9.23	15		NA	NA	NA		NA	NA	NA		chr22:33447214:33447215:+	-4.82	9
Aluexon:2097	chr19:39982535:39983406:+	cryptic	calJac3	Constant Exon		chr19:39982499:39982652:-	AluJo	highest		chr19:39982535:39982536:+	2.92	9		chr19:44717258:44717259:+	3.83	9		GL397330:2141117:2141118:-	4.64	11		chr19:45935747:45935748:+	6.21	8		chr22:32795261:32795262:+	3.83	5
Aluexon:2098	chr19:39983933:39984497:+	cryptic	calJac3	Emerging Exon		chr19:39983893:39984043:-	AluSx	highest		chr19:39983933:39983934:+	1.52	10		chr19:44718652:44718653:+	1.52	12		GL397330:2139426:2139427:-	3.15	NA		NA	NA	NA		chr22:32796659:32796660:+	1.44	17
Aluexon:2099	chr19:39982083:39982485:+	cryptic	panTro4	Emerging Exon		chr19:39981807:39982106:-	AluSp	lowest		chr19:39982083:39982084:+	-0.58	12		chr19:44716810:44716811:+	-1.38	12		NA	NA	NA		NA	NA	NA		NA	NA	NA
Aluexon:21	chr1:9714035:9714101:-	alternative	calJac3	Constant Exon		chr1:9713982:9714148:+	FRAM	highest		chr1:9714101:9714102:-	5.84	4		chr1:9762685:9762686:-	5.84	4		GL397361:3126483:3126484:-	4.31	4		chr1:12812062:12812063:-	5.37	5		chr7:44167022:44167023:-	5.65	5
Aluexon:210	chr1:144595833:144595950:+	alternative	hg19	NA		chr1:144595810:144596109:-	AluJb	high		chr1:144595833:144595834:+	-2.03	10		NA	NA	NA		NA	NA	NA		NA	NA	NA		NA	NA	NA
Aluexon:2101	chr17:16381734:16383849:+	cryptic	calJac3	Constant Exon		chr17:16381489:16381799:-	AluSx	moderate		chr17:16381734:16381735:+	5.61	14		chr17_GL392652_random:627921:627922:+	5.61	13		GL397288:4093209:4093210:-	6.55	13		chr16:16670893:16670894:-	4.85	18		chr5:77703237:77703238:-	6.24	13
Aluexon:2102	chr19:39381205:39381277:-	cryptic	calJac3	Emerging Exon		chr19:39381048:39381359:+	AluSx	low		chr19:39381277:39381278:-	-7.69	16		chr19:44110650:44110651:-	-7.69	11		GL397330:2720187:2720188:+	-7.69	11		chr19:45325814:45325815:-	-8.01	9		chr22:32200481:32200482:-	-16.52	11
Aluexon:2103	chr19:39381205:39381231:-	cryptic	calJac3	Emerging Exon		chr19:39381048:39381359:+	AluSx	low		chr19:39381231:39381232:-	-11.84	16		chr19:44110604:44110605:-	-11.84	11		GL397330:2720233:2720234:+	-11.84	11		chr19:45325768:45325769:-	-11.84	9		chr22:32200435:32200436:-	-11.84	11
Aluexon:2104	chr19:39418909:39418929:-	cryptic	rheMac3	Emerging Exon		chr19:39418737:39419044:+	AluSz6	high		chr19:39418929:39418930:-	-21.01	6		chr19:44151982:44151983:-	-24.28	6		GL397330:2681773:2681774:+	-20.08	7		chr19:45367646:45367647:-	-20.36	8		NA	NA	NA
Aluexon:2105	chr19:41342270:41342434:+	cryptic	panTro4	Emerging Exon		chr19:41341991:41342286:-	AluSz	low		chr19:41342270:41342271:+	-21.26	6		chr19:46044599:46044600:+	-24.46	6		NA	NA	NA		NA	NA	NA		NA	NA	NA
Aluexon:2106	chr19:42579055:42579055:+	cryptic	calJac3	Evolving Exon		chr19:42579038:42579334:-	AluSz	moderate		chr19:42579055:42579056:+	12.95	5		NA	NA	NA		GL397519:2929:2930:+	11.92	7		chr19:48461359:48461360:+	7.01	24		chr22:35019761:35019762:+	3.73	19
Aluexon:2107	chr19:42405018:42405081:+	cryptic	calJac3	Emerging Exon		chr19:42404935:42405238:-	AluSc	lowest		chr19:42405018:42405019:+	-11.28	25		chr19:46977568:46977569:+	-12.64	21		GL397330:159576:159577:-	-13.18	23		chr19:48280224:48280225:+	-15.25	14		chr22:34838548:34838549:+	-14.85	10
Aluexon:2108	chr19:42405027:42405081:+	cryptic	calJac3	Emerging Exon		chr19:42404935:42405238:-	AluSc	lowest		chr19:42405027:42405028:+	-4.55	25		chr19:46977577:46977578:+	-5.05	21		GL397330:159567:159568:-	-12.95	23		chr19:48280233:48280234:+	-14.55	14		chr22:34838557:34838558:+	-9.42	10
Aluexon:2109	chr19:41264687:41264772:+	cryptic	rheMac3	Emerging Exon		chr19:41264625:41264830:-	AluSx	high		chr19:41264687:41264688:+	-3.01	9		chr19:45966978:45966979:+	-3.01	NA		NA	NA	NA		chr19:47218586:47218587:+	-11.3	8		NA	NA	NA
Aluexon:2110	chr19:44299564:44299566:-	cryptic	calJac3	Emerging Exon		chr19:44299357:44299643:+	AluJo	high		chr19:44299566:44299567:-	-11.55	5		chr19:48968179:48968180:-	-15.68	6		GL397530:482311:482312:-	-11.46	6		chr19:49972137:49972138:-	-15.76	6		chr22:36114351:36114352:-	-15.28	6
Aluexon:2111	chr19:44345036:44347316:+	cryptic	panTro4	Constant Exon		chr19:44344843:44345153:-	AluY	lowest		chr19:44345036:44345037:+	8.92	12		chr19:49014664:49014665:+	8.92	12		NA	NA	NA		NA	NA	NA		NA	NA	NA
Aluexon:2112	chr19:44337655:44337776:+	alternative	calJac3	Evolving Exon		chr19:44337632:44337932:-	AluY	lowest		chr19:44337655:44337656:+	13.03	17		chr19:49006758:49006759:+	12.98	8		GL397530:522281:522282:+	2.53	20		NA	NA	NA		chr22:36157956:36157957:+	4.07	14
Aluexon:2113	chr19:44344857:44344938:+	cryptic	panTro4	Constant Exon		chr19:44344843:44345153:-	AluY	lowest		chr19:44344857:44344858:+	4.75	12		chr19:49014485:49014486:+	4.75	12		NA	NA	NA		NA	NA	NA		NA	NA	NA
Aluexon:2114	chr19:44334250:44334276:+	cryptic	calJac3	Emerging Exon		chr19:44334226:44334529:-	AluJb	high		chr19:44334250:44334251:+	10.25	7		NA	NA	NA		GL397530:518894:518895:+	9.95	9		chr19:50013389:50013390:+	-3.85	6		chr22:36154872:36154873:+	1.05	8
Aluexon:2116	chr19:44112657:44112755:-	cryptic	calJac3	Emerging Exon		chr19:44112497:44112792:+	AluJo	high		chr19:44112755:44112756:-	3.89	6		chr19:48776349:48776350:-	3.89	6		GL397530:267245:267246:-	4.07	6		chr19:49773911:49773912:-	3.89	6		chr22:35910399:35910400:-	2.42	6
Aluexon:2117	chr19:44385774:44385890:-	cryptic	panTro4	Constant Exon		chr19:44385826:44386131:+	AluSp	lowest		chr19:44385890:44385891:-	6.13	22		chr19:49056978:49056979:-	6.42	19		NA	NA	NA		NA	NA	NA		NA	NA	NA
Aluexon:2118	chr19:44406939:44407314:-	cryptic	nomLeu1	Evolving Exon		chr19:44407029:44407336:+	AluSz6	low		chr19:44407314:44407315:-	10.54	7		chr19:49078454:49078455:-	10.54	7		GL397530:558485:558486:-	-10.51	7		NA	NA	NA		NA	NA	NA
Aluexon:2119	chr19:44989247:44989368:-	cryptic	calJac3	Emerging Exon		chr19:44989089:44989395:+	AluSz	low		chr19:44989368:44989369:-	4.74	24		chr19:49675745:49675746:-	4.74	26		GL397417:75648:75649:-	2.29	8		chr19:50586653:50586654:-	2.43	15		chr22:36588499:36588500:-	-3.95	16
Aluexon:2120	chr19:45000609:45000726:-	alternative	calJac3	Emerging Exon		chr19:45000432:45000761:+	AluJo	high		chr19:45000726:45000727:-	3.01	16		chr19:49685853:49685854:-	4.46	16		GL397417:86526:86527:-	3.74	14		chr19:50596603:50596604:-	4.52	12		chr22:36597366:36597367:-	2.7	7
Aluexon:2121	chr19:44734965:44735007:-	cryptic	calJac3	Emerging Exon		chr19:44734943:44735079:+	AluJb	highest		chr19:44735007:44735008:-	-18.83	19		NA	NA	NA		GL397530:886473:886474:-	-18.83	18		chr19:50364646:50364647:-	-18.83	8		chr22:36424564:36424565:-	-18.83	5
Aluexon:2122	chr19:43034857:43035418:+	cryptic	calJac3	Emerging Exon		chr19:43034836:43035107:-	AluJb	low		chr19:43034857:43034858:+	4.19	15		chr19:47607090:47607091:+	4.62	15		NA	NA	NA		chrUn_JH290704:146495:146496:-	4.19	NA		chr22:35515129:35515130:+	1.51	11
Aluexon:2123	chr19:39121340:39121413:+	cryptic	panTro4	Emerging Exon		chr19:39121306:39121614:-	AluSp	low		chr19:39121340:39121341:+	2.52	6		chr19:43840735:43840736:+	2.52	6		NA	NA	NA		NA	NA	NA		NA	NA	NA
Aluexon:2124	chr19:45452817:45454283:-	cryptic	calJac3	Emerging Exon		chr19:45454023:45454318:+	AluSx	lowest		chr19:45454283:45454284:-	11.56	12		chr19:50141633:50141634:-	10.13	11		GL397417:486113:486114:-	1.76	12		chr19:50982107:50982108:-	2.35	16		chr22:36997982:36997983:-	1.76	6
Aluexon:2125	chr19:45702145:45702185:+	cryptic	panTro4	Constant Exon		chr19:45701946:45702265:-	AluSz6	low		chr19:45702145:45702146:+	6.29	8		chr19:50399874:50399875:+	6.29	8		NA	NA	NA		NA	NA	NA		NA	NA	NA
Aluexon:2126	chr19:45780713:45780733:+	cryptic	rheMac3	Constant Exon		chr19:45780691:45780914:-	AluJo	moderate		chr19:45780713:45780714:+	10.07	19		chr19:50479505:50479506:+	7.49	13		GL397417:802239:802240:+	9.79	17		chr19:51322430:51322431:+	9.67	12		NA	NA	NA
Aluexon:2128	chr19:45174574:45174706:+	cryptic	calJac3	Constant Exon		chr19:45174397:45174691:-	AluSg	lowest		chr19:45174574:45174575:+	5.35	14		chr19:49852516:49852517:+	5.35	13		GL397417:219381:219382:+	4.75	17		chr19:50705148:50705149:+	4.75	12		chr22:36718690:36718691:+	4.75	10
Aluexon:213	chr1:144283036:144283165:-	cryptic	calJac3	Emerging Exon		chr1:144283053:144283355:+	AluSx	highest		chr1:144283165:144283166:-	8.88	6		NA	NA	NA		NA	NA	NA		NA	NA	NA		chr1:86595157:86595158:-	0.06	4
Aluexon:2130	chr19:45591765:45591838:+	cryptic	rheMac3	Evolving Exon		chr19:45591580:45591879:-	AluJb	highest		chr19:45591765:45591766:+	6.15	6		chr19:50286073:50286074:+	5.43	6		GL397417:629899:629900:+	6.15	6		chr19:51126499:51126500:+	3.78	6		NA	NA	NA
Aluexon:2131	chr19:45611943:45611944:+	cryptic	calJac3	Emerging Exon		chr19:45611886:45612197:-	AluSp	low		chr19:45611943:45611944:+	5.41	15		chr19:50306290:50306291:+	5.41	7		GL397417:650466:650467:+	6.5	16		chr19:51147080:51147081:+	3.7	26		chr22:37162323:37162324:+	-4.01	6
Aluexon:2132	chr19:46131956:46132053:-	cryptic	nomLeu1	Constant Exon		chr19:46131800:46132082:+	AluSx	low		chr19:46132053:46132054:-	7.49	5		NA	NA	NA		GL397417:1149483:1149484:-	6.53	5		NA	NA	NA		NA	NA	NA
Aluexon:2133	chr19:40838429:40838550:-	alternative	rheMac3	Emerging Exon		chr19:40838286:40838578:+	AluSx1	lowest		chr19:40838550:40838551:-	4.93	12		chr19:45527602:45527603:-	4.58	13		GL397330:1425306:1425307:+	4.39	13		chr19:46758038:46758039:-	2.31	8		NA	NA	NA
Aluexon:2134	chr19:40743506:40743532:-	cryptic	rheMac3	Emerging Exon		chr19:40743271:40743536:+	AluSg4	lowest		chr19:40743532:40743533:-	-12.76	5		chr19:45427261:45427262:-	-12.76	5		GL397330:1523319:1523320:+	-12.76	5		chr19:46663492:46663493:-	-15.79	5		NA	NA	NA
Aluexon:2135	chr19:46531403:46531514:+	cryptic	calJac3	Constant Exon		chr19:46531380:46531549:-	AluJo	highest		chr19:46531403:46531404:+	7.14	13		chr19:50986665:50986666:+	7.14	9		GL397417:1550696:1550697:+	7.14	12		chr19:52127826:52127827:+	7.14	9		chr22:38104665:38104666:+	7.5	5
Aluexon:2137	chr19:46533376:46533417:+	cryptic	rheMac3	Evolving Exon		chr19:46533365:46533663:-	AluSx	low		chr19:46533376:46533377:+	7.6	10		chr19:50988623:50988624:+	9.3	12		GL397417:1552660:1552661:+	10.86	23		chr19:52131356:52131357:+	3.47	19		NA	NA	NA
Aluexon:2138	chr19:45953899:45953981:-	cryptic	calJac3	Emerging Exon		chr19:45953745:45954057:+	AluSx	lowest		chr19:45953981:45953982:-	-14.86	17		NA	NA	NA		GL397417:975678:975679:-	-14.86	12		chr19:51496257:51496258:-	-14.86	NA		chr22:37516821:37516822:-	-15.67	22
Aluexon:2139	chr19:45917610:45917683:-	cryptic	rheMac3	Emerging Exon		chr19:45917451:45917752:+	AluSx1	low		chr19:45917683:45917684:-	-16.64	14		chr19:50616414:50616415:-	-16.64	16		GL397417:937323:937324:-	-17.88	25		chr19:51456908:51456909:-	-17.88	20		NA	NA	NA
Aluexon:214	chr1:144527413:144527555:+	cryptic	rheMac3	Evolving Exon		chr1:144527241:144527490:-	AluJo	highest		chr1:144527413:144527414:+	7.97	6		NA	NA	NA		NA	NA	NA		chr1:128130283:128130284:-	4.67	3		NA	NA	NA
Aluexon:2140	chr19:46365158:46365285:-	cryptic	calJac3	Emerging Exon		chr19:46365020:46365313:+	AluSz	moderate		chr19:46365285:46365286:-	4.19	15		chr19:50817180:50817181:-	4.19	19		NA	NA	NA		chr19:51945805:51945806:-	-4.62	NA		chr22:37924841:37924842:-	2.14	5
Aluexon:2141	chr19:47809770:47810765:+	cryptic	calJac3	Emerging Exon		chr19:47809588:47809825:-	AluJr	high		chr19:47809770:47809771:+	-19.84	5		chr19:52246092:52246093:+	-18.97	5		GL397417:2821157:2821158:+	-17.67	7		chr19:53333862:53333863:+	-18.29	6		chr22:39209279:39209280:+	-18.97	5
Aluexon:2142	chr19:41868888:41868982:-	cryptic	calJac3	Emerging Exon		chr19:41868871:41869148:+	AluJo	high		chr19:41868982:41868983:-	8.04	8		chr19:46529370:46529371:-	8.04	8		GL397330:521673:521674:+	8.04	8		chr19:47819378:47819379:-	0.3	5		chr22:34538113:34538114:-	-1.51	7
Aluexon:2143	chr19:41846181:41846540:+	cryptic	calJac3	Evolving Exon		chr19:41846149:41846485:-	AluSx1	lowest		chr19:41846181:41846182:+	12.22	24		chr19:46505923:46505924:+	12.05	14		GL397330:545121:545122:-	2.3	5		chr19:47796375:47796376:+	2.79	17		chr22:34515345:34515346:+	4.74	25
Aluexon:2144	chr19:47891227:47896654:+	cryptic	calJac3	Constant Exon		chr19:47891058:47891338:-	AluJo	high		chr19:47891227:47891228:+	6.53	6		chr19:52326198:52326199:+	6.53	7		NA	NA	NA		NA	NA	NA		chr22:39306062:39306063:+	6.54	7
Aluexon:2145	chr19:47860269:47860313:+	cryptic	rheMac3	Evolving Exon		chr19:47860243:47860372:-	FLAM_C	high		chr19:47860269:47860270:+	5.62	8		chr19:52294336:52294337:+	5.62	8		GL397417:2875481:2875482:+	10.07	17		chr19:53397076:53397077:+	3.69	12		NA	NA	NA
Aluexon:2146	chr19:47861822:47861848:+	cryptic	calJac3	Emerging Exon		chr19:47861713:47861874:-	AluJb	highest		chr19:47861822:47861823:+	-18.28	15		chr19:52295889:52295890:+	-18.28	14		GL397417:2877043:2877044:+	-18.28	NA		chr19:53398895:53398896:+	-18.21	21		chr22:39277908:39277909:+	-15.04	13
Aluexon:2147	chr19:48612041:48612108:-	cryptic	rheMac3	Emerging Exon		chr19:48611903:48612214:+	AluSq2	moderate		chr19:48612108:48612109:-	-9.93	5		chr19:53006831:53006832:-	-9.93	5		NA	NA	NA		chr19:54121975:54121976:-	-10.36	5		NA	NA	NA
Aluexon:2148	chr19:48612041:48612179:-	cryptic	rheMac3	Emerging Exon		chr19:48611903:48612214:+	AluSq2	moderate		chr19:48612179:48612180:-	-3.79	5		chr19:53006902:53006903:-	0.6	5		NA	NA	NA		chr19:54122046:54122047:-	0.6	5		NA	NA	NA
Aluexon:2149	chr19:48863576:48863667:-	cryptic	calJac3	Emerging Exon		chr19:48863553:48863851:+	AluSz	low		chr19:48863667:48863668:-	2.24	19		chr19:53326439:53326440:-	2.24	22		NA	NA	NA		chr19:54400916:54400917:-	4.22	13		chr22:40265937:40265938:-	2.24	6
Aluexon:215	chr1:119693414:119694043:+	alternative	rheMac3	Constant Exon		chr1:119693395:119693555:-	AluSx	moderate		chr1:119693414:119693415:+	4.02	14		chr1:117558824:117558825:-	4.02	10		NA	NA	NA		chr1:122795084:122795085:+	4.42	5		NA	NA	NA
Aluexon:2150	chr19:47979294:47979558:-	cryptic	rheMac3	Constant Exon		chr19:47979281:47979595:+	AluSz6	low		chr19:47979558:47979559:-	1.09	5		chr19:52412690:52412691:-	1.09	NA		NA	NA	NA		chr19:53525456:53525457:-	6.82	NA		NA	NA	NA
Aluexon:2151	chr19:47998283:47998399:+	constitutive	calJac3	Emerging Exon		chr19:47998261:47998549:-	AluJo	high		chr19:47998283:47998284:+	4.13	7		chr19:52431192:52431193:+	4.13	7		GL397417:3018823:3018824:+	4.03	6		chr19:53544334:53544335:+	4.13	7		chr22:39412140:39412141:+	-5.2	7
Aluexon:2152	chr19:49209136:49210668:-	cryptic	rheMac3	Constant Exon		chr19:49210393:49210687:+	AluSc	lowest		chr19:49210668:49210669:-	9.57	12		chr19:53690553:53690554:-	10.12	13		GL397326:666524:666525:-	8.8	10		chr19:54761177:54761178:-	10.45	14		NA	NA	NA
Aluexon:2153	chr19:49235830:49238489:+	cryptic	rheMac3	Evolving Exon		chr19:49235810:49235869:-	AluJb	highest		chr19:49235830:49235831:+	9.93	6		chr19:53716470:53716471:+	9.93	6		GL397326:694419:694420:+	7.44	6		chr19:54787254:54787255:+	6.99	6		NA	NA	NA
Aluexon:2154	chr19:49390154:49390175:+	cryptic	calJac3	Emerging Exon		chr19:49390047:49390269:-	AluJb	high		chr19:49390154:49390155:+	10.07	16		chr19:53866364:53866365:+	9.29	16		GL397326:837522:837523:+	8.03	10		chr19:54937487:54937488:+	6.08	NA		chr22:40793091:40793092:+	0.11	12
Aluexon:2155	chr19:49563181:49563218:-	cryptic	calJac3	Emerging Exon		chr19:49563024:49563323:+	AluSz	lowest		chr19:49563218:49563219:-	-13.99	33		NA	NA	NA		NA	NA	NA		NA	NA	NA		chr22:40958208:40958209:-	-12.83	12
Aluexon:2156	chr19:47022278:47023229:-	cryptic	rheMac3	Constant Exon		chr19:47022966:47023266:+	AluJr	moderate		chr19:47023229:47023230:-	4.19	33		chr19:51447730:51447731:-	4.19	26		GL397417:2030330:2030331:-	-4.69	21		chr19:52553443:52553444:-	4.19	21		NA	NA	NA
Aluexon:2157	chr19:47638783:47638854:+	cryptic	nomLeu1	Constant Exon		chr19:47638772:47639039:-	AluJb	high		chr19:47638783:47638784:+	9.01	11		chr19:52074424:52074425:+	9.01	10		GL397417:2636383:2636384:+	9.4	16		NA	NA	NA		NA	NA	NA
Aluexon:2158	chr19:49676953:49676974:+	cryptic	rheMac3	Constant Exon		chr19:49676909:49677221:-	AluJr	highest		chr19:49676953:49676954:+	6.29	10		NA	NA	NA		GL397326:1114988:1114989:+	4.79	7		chr19:55230560:55230561:+	6.29	18		NA	NA	NA
Aluexon:2159	chr11:8853103:8853235:-	alternative	calJac3	Emerging Exon		chr11:8853136:8853263:+	FLAM_C	highest		chr11:8853235:8853236:-	0.97	8		chr11:8641309:8641310:-	0.16	5		NA	NA	NA		chr8:56149529:56149530:-	-7.77	7		chr11:72277551:72277552:-	-7.23	9
Aluexon:216	chr1:119898612:119898832:+	cryptic	calJac3	Evolving Exon		chr1:119898412:119898727:-	AluJb	highest		chr1:119898612:119898613:+	9.17	6		chr1:117360331:117360332:-	9.17	6		GL397313:14796662:14796663:+	9.17	6		NA	NA	NA		chr7:155615801:155615802:+	7.08	6
Aluexon:2160	chr11:8705408:8705515:+	cryptic	rheMac3	Emerging Exon		chr11:8705258:8705528:-	AluSx	lowest		chr11:8705408:8705409:+	6.51	5		chr11:8489937:8489938:+	6.51	5		GL397264:23208518:23208519:+	7.84	7		chr8:56001855:56001856:+	-5.5	6		NA	NA	NA
Aluexon:2162	chr19:48692142:48692822:-	cryptic	rheMac3	Constant Exon		chr19:48692575:48692854:+	AluY	low		chr19:48692822:48692823:-	11.02	10		chr19:53088962:53088963:-	10.58	6		GL397326:149193:149194:-	13.37	20		chr19:54204888:54204889:-	13.37	20		NA	NA	NA
Aluexon:2163	chr19:48759606:48760335:+	alternative	hg19	NA		chr19:48759590:48759885:-	AluSc8	low		chr19:48759606:48759607:+	3.13	14		NA	NA	NA		NA	NA	NA		NA	NA	NA		NA	NA	NA
Aluexon:2164	chr19:48741214:48741240:+	cryptic	panTro4	Emerging Exon		chr19:48741157:48741445:-	AluSx	moderate		chr19:48741214:48741215:+	-20.69	8		chr19:53199961:53199962:+	-20.39	8		NA	NA	NA		NA	NA	NA		NA	NA	NA
Aluexon:2165	chr19:48784877:48784944:+	alternative	rheMac3	Constant Exon		chr19:48784763:48785081:-	AluJr	moderate		chr19:48784877:48784878:+	5.52	19		chr19:53245158:53245159:+	5.52	11		GL397326:253732:253733:+	5.5	15		chr19:54321631:54321632:+	5.52	6		NA	NA	NA
Aluexon:2166	chr19:48773402:48773490:-	cryptic	hg19	NA		chr19:48773444:48773678:+	AluJb	highest		chr19:48773490:48773491:-	9.73	14		NA	NA	NA		NA	NA	NA		NA	NA	NA		NA	NA	NA
Aluexon:2167	chr19:49807977:49809389:-	cryptic	nomLeu1	Constant Exon		chr19:49809273:49809575:+	AluY	lowest		chr19:49809389:49809390:-	6.01	11		NA	NA	NA		GL397326:1228842:1228843:-	6.01	10		NA	NA	NA		NA	NA	NA
Aluexon:2168	chr19:50199737:50199857:+	alternative	calJac3	Emerging Exon		chr19:50199711:50199879:-	AluJb	high		chr19:50199737:50199738:+	4.19	18		chr19:54698502:54698503:+	4.19	20		GL397326:1646207:1646208:+	4.21	24		chr19:55754083:55754084:+	7.05	11		chr22:41592019:41592020:+	2.4	16
Aluexon:2169	chr19:50080016:50080134:-	alternative	nomLeu1	Evolving Exon		chr19:50079860:50080166:+	AluSp	lowest		chr19:50080134:50080135:-	3.01	25		chr19:54577409:54577410:-	3.01	26		GL397326:1516352:1516353:-	-5.17	16		NA	NA	NA		NA	NA	NA
Aluexon:217	chr1:146383219:146384133:+	cryptic	hg19	NA		chr1:146383191:146383491:-	AluSq2	high		chr1:146383219:146383220:+	1.47	7		NA	NA	NA		NA	NA	NA		NA	NA	NA		NA	NA	NA
Aluexon:2170	chr19:50062738:50062760:-	cryptic	calJac3	Emerging Exon		chr19:50062561:50062783:+	AluJb	high		chr19:50062760:50062761:-	2.9	12		chr19:54560234:54560235:-	2.82	11		GL397326:1497175:1497176:-	3.01	24		chr19:55603996:55603997:-	2.82	11		chr22:41445203:41445204:-	-13.26	10
Aluexon:2171	chr19:50656934:50656988:-	cryptic	calJac3	Emerging Exon		chr19:50656776:50657083:+	AluSx1	low		chr19:50656988:50656989:-	-15.81	14		chr19:55106095:55106096:-	-15.38	11		GL397326:2025496:2025497:-	-15.38	11		chr19:56137631:56137632:-	-12.95	NA		chr22:41977838:41977839:-	-11.66	20
Aluexon:2172	chr19:50914293:50914313:+	cryptic	calJac3	Emerging Exon		chr19:50914214:50914421:-	AluJr	high		chr19:50914293:50914294:+	-26.03	18		chr19:55361604:55361605:+	-26.03	27		GL397326:2284323:2284324:+	-27.36	22		chr19:56401123:56401124:+	-28.79	13		chr22:42221690:42221691:+	-27.14	15
Aluexon:2173	chr19:51846940:51847325:+	cryptic	calJac3	Evolving Exon		chr19:51846786:51847055:-	AluSz	moderate		chr19:51846940:51846941:+	9.03	5		chr19:56231440:56231441:+	5.78	6		GL397326:3155125:3155126:+	6.34	5		chr19:57235702:57235703:+	4.47	6		chr22:43091124:43091125:+	3.62	5
Aluexon:2174	chr19:49463494:49463530:+	alternative	nomLeu1	Evolving Exon		chr19:49463440:49463617:-	AluSx1	moderate		chr19:49463494:49463495:+	5.88	8		chr19:53939964:53939965:+	5.45	6		GL397326:912565:912566:+	4.34	14		NA	NA	NA		NA	NA	NA
Aluexon:2175	chr19:50820291:50822245:-	cryptic	calJac3	Emerging Exon		chr19:50822051:50822274:+	AluSz6	high		chr19:50822245:50822246:-	4.78	23		chr19:55269099:55269100:-	4.78	20		GL397326:2194376:2194377:-	-7.77	NA		chr19:56305785:56305786:-	5.33	22		chr22:42134268:42134269:-	0.82	7
Aluexon:2176	chr19:50876126:50876240:+	alternative	rheMac3	Constant Exon		chr19:50876102:50876243:-	AluSc	lowest		chr19:50876126:50876127:+	2.81	5		chr19:55322455:55322456:+	2.33	9		NA	NA	NA		chr19:56364410:56364411:+	8.35	17		NA	NA	NA
Aluexon:2177	chr19:50898280:50898405:+	cryptic	calJac3	Evolving Exon		chr19:50898085:50898398:-	AluSq2	moderate		chr19:50898280:50898281:+	8.95	20		NA	NA	NA		GL397326:2268485:2268486:+	5.6	7		chr19:56387227:56387228:+	8.34	7		chr22:42207020:42207021:+	5.6	7
Aluexon:2179	chr19:52432983:52433147:+	constitutive	calJac3	Evolving Exon		chr19:52432967:52433099:-	FLAM_C	high		chr19:52432983:52432984:+	9.98	7		chr19:56822136:56822137:+	10.7	7		GL397326:3742842:3742843:+	9.34	7		chr19:57745943:57745944:+	9.34	7		chr22:43473950:43473951:+	8.67	7
Aluexon:218	chr1:147492946:147493510:+	cryptic	hg19	NA		chr1:147492914:147493221:-	AluSz	high		chr1:147492946:147492947:+	0.6	5		NA	NA	NA		NA	NA	NA		NA	NA	NA		NA	NA	NA
Aluexon:2180	chr19:52431146:52431245:+	alternative	calJac3	Constant Exon		chr19:52431103:52431262:-	AluJb	moderate		chr19:52431146:52431147:+	5.74	6		chr19:56820166:56820167:+	5.74	6		GL397326:3741009:3741010:+	5.74	7		chr19:57744054:57744055:+	5.74	7		chr22:43472001:43472002:+	5.14	23
Aluexon:2182	chr19:52520829:52520950:-	alternative	rheMac3	Evolving Exon		chr19:52520674:52520970:+	AluSg	low		chr19:52520950:52520951:-	11.22	18		chr19:56911509:56911510:-	11.22	20		GL397326:3837316:3837317:-	4.68	16		chr19:57831600:57831601:-	4.78	22		NA	NA	NA
Aluexon:2183	chr19:52487032:52487422:-	cryptic	rheMac3	Constant Exon		chr19:52487198:52487454:+	AluSz6	low		chr19:52487422:52487423:-	1.93	17		chr19:56877175:56877176:-	2.68	18		GL397326:3797235:3797236:-	2.68	19		chr19:57803184:57803185:-	8.11	17		NA	NA	NA
Aluexon:2184	chr19:52470588:52470653:-	cryptic	calJac3	Emerging Exon		chr19:52470559:52470684:+	AluSz6	moderate		chr19:52470653:52470654:-	5.62	10		chr19:56860452:56860453:-	4.27	6		GL397326:3779340:3779341:-	1.21	13		chr19:57785112:57785113:-	-0.07	6		chr22:43668183:43668184:+	0.51	12
Aluexon:2186	chr19:52625613:52625710:-	alternative	rheMac3	Emerging Exon		chr19:52625456:52625768:+	AluSp	low		chr19:52625710:52625711:-	6.85	6		chr19:57018535:57018536:-	6.85	6		GL397326:3952017:3952018:-	6.46	7		chr19:57940144:57940145:-	-3.23	NA		NA	NA	NA
Aluexon:2187	chr19:52672901:52673034:-	constitutive	rheMac3	Constant Exon		chr19:52672907:52673064:+	AluJb	moderate		chr19:52673034:52673035:-	3.93	16		chr19:57065713:57065714:-	3.93	15		GL397326:4000440:4000441:-	3.93	14		chr19:57983184:57983185:-	9.8	14		NA	NA	NA
Aluexon:2189	chr19:52672901:52673038:-	alternative	rheMac3	Emerging Exon		chr19:52672907:52673064:+	AluJb	moderate		chr19:52673038:52673039:-	2.36	16		chr19:57065717:57065718:-	2.36	15		GL397326:4000444:4000445:-	2.36	14		chr19:57983188:57983189:-	-8.37	14		NA	NA	NA
Aluexon:219	chr1:149245588:149245612:+	cryptic	calJac3	Emerging Exon		chr1:149245474:149245771:-	AluJb	high		chr1:149245588:149245589:+	-13.79	6		NA	NA	NA		NA	NA	NA		NA	NA	NA		chr1:86596287:86596288:-	-11.5	6
Aluexon:2190	chr19:52597099:52597224:-	constitutive	nomLeu1	Constant Exon		chr19:52597105:52597285:+	AluJb	highest		chr19:52597224:52597225:-	5.28	8		chr19:56987929:56987930:-	5.28	7		GL397326:3921057:3921058:-	5.28	9		NA	NA	NA		NA	NA	NA
Aluexon:2191	chr19:52561638:52562346:-	cryptic	nomLeu1	Emerging Exon		chr19:52562324:52562623:+	AluY	lowest		chr19:52562346:52562347:-	-0.12	23		chr19:56953477:56953478:-	-0.12	15		GL397326:3883767:3883768:-	-1.62	17		NA	NA	NA		NA	NA	NA
Aluexon:2192	chr19:52791293:52791293:+	alternative	rheMac3	Constant Exon		chr19:52791266:52791573:-	AluSx	moderate		chr19:52791293:52791294:+	5.15	11		chr19:57192115:57192116:+	4.39	10		GL397326:4112327:4112328:+	3.57	8		chr19:58083280:58083281:+	9.36	9		NA	NA	NA
Aluexon:2193	chr19:52820691:52820764:+	cryptic	nomLeu1	Emerging Exon		chr19:52820617:52820923:-	AluSq2	moderate		chr19:52820691:52820692:+	-15.43	5		chr19:57229477:57229478:+	-15.43	5		GL397326:4144548:4144549:+	-16.79	5		NA	NA	NA		NA	NA	NA
Aluexon:2194	chr19:52850958:52851195:+	alternative	rheMac3	Constant Exon		chr19:52850778:52851075:-	AluJo	highest		chr19:52850958:52850959:+	8.85	9		chr19:57264751:57264752:+	8.85	9		GL397326:4177891:4177892:+	9.35	8		chr19:58146321:58146322:+	8.11	6		NA	NA	NA
Aluexon:2195	chr19:52877735:52877964:+	alternative	rheMac3	Evolving Exon		chr19:52877716:52877888:-	AluJo	highest		chr19:52877735:52877736:+	11.05	14		chr19:57293784:57293785:+	10.27	13		GL397326:4206741:4206742:+	8.49	10		chr19:58164217:58164218:+	9.27	12		NA	NA	NA
Aluexon:2196	chr19:52905680:52905796:+	alternative	calJac3	Constant Exon		chr19:52905647:52905954:-	AluSz6	highest		chr19:52905680:52905681:+	2.9	12		NA	NA	NA		NA	NA	NA		NA	NA	NA		chr22:43898831:43898832:+	3.01	14
Aluexon:2197	chr19:52911477:52912513:+	cryptic	rheMac3	Constant Exon		chr19:52911436:52911716:-	AluSx1	moderate		chr19:52911477:52911478:+	7.26	13		chr19:57328762:57328763:+	7.26	NA		GL397326:4244215:4244216:+	7.26	16		chr19:58205441:58205442:+	7.76	14		NA	NA	NA
Aluexon:2198	chr19:53214460:53214557:-	alternative	hg19	NA		chr19:53214302:53214617:+	AluSq	moderate		chr19:53214557:53214558:-	7.66	11		NA	NA	NA		NA	NA	NA		NA	NA	NA		NA	NA	NA
Aluexon:2199	chr19:53210722:53210791:-	alternative	hg19	NA		chr19:53210641:53210814:+	AluSz6	high		chr19:53210791:53210792:-	2.2	17		NA	NA	NA		NA	NA	NA		NA	NA	NA		NA	NA	NA
Aluexon:22	chr1:10376984:10377027:+	cryptic	rheMac3	Evolving Exon		chr1:10376960:10377078:-	FAM	low		chr1:10376984:10376985:+	12.16	8		chr1:10436534:10436535:+	11.03	8		GL397361:3796073:3796074:+	11.55	20		chrUn_JH290750:80422:80423:-	4.42	7		NA	NA	NA
Aluexon:220	chr1:145492841:145493183:-	cryptic	nomLeu1	Emerging Exon		chr1:145492905:145493198:+	AluY	lowest		chr1:145493183:145493184:-	1.46	10		chr1:113004505:113004506:+	1.46	9		GL397313:16527790:16527791:+	2.14	10		NA	NA	NA		NA	NA	NA
Aluexon:2200	chr19:53210795:53210795:-	cryptic	hg19	NA		chr19:53210641:53210814:+	AluSz6	high		chr19:53210795:53210796:-	13.35	17		NA	NA	NA		NA	NA	NA		NA	NA	NA		NA	NA	NA
Aluexon:2201	chr19:53456537:53456537:-	cryptic	hg19	NA		chr19:53456366:53456665:+	AluSx3	highest		chr19:53456537:53456538:-	-15.43	11		NA	NA	NA		NA	NA	NA		NA	NA	NA		NA	NA	NA
Aluexon:2202	chr19:53433189:53433282:-	cryptic	hg19	NA		chr19:53433175:53433360:+	AluSx1	high		chr19:53433282:53433283:-	-20.59	10		NA	NA	NA		NA	NA	NA		NA	NA	NA		NA	NA	NA
Aluexon:2203	chr19:53055690:53056185:+	cryptic	hg19	NA		chr19:53055657:53055840:-	AluSz6	high		chr19:53055690:53055691:+	3.05	14		NA	NA	NA		NA	NA	NA		NA	NA	NA		NA	NA	NA
Aluexon:2204	chr19:53076387:53076461:+	cryptic	calJac3	Emerging Exon		chr19:53076325:53076487:-	AluSx	highest		chr19:53076387:53076388:+	-17.49	7		NA	NA	NA		NA	NA	NA		NA	NA	NA		chr22_GL285920_random:38483:38484:+	-18.08	11
Aluexon:2206	chr19:53119971:53120068:-	alternative	rheMac3	Constant Exon		chr19:53119814:53120116:+	AluSp	low		chr19:53120068:53120069:-	6.49	8		chr19:57549961:57549962:-	5.72	8		GL397326:4494796:4494797:-	-2.54	6		chr19:58374366:58374367:-	5.5	5		NA	NA	NA
Aluexon:2207	chr19:53188715:53189124:-	cryptic	nomLeu1	Constant Exon		chr19:53188867:53189179:+	AluSq2	moderate		chr19:53189124:53189125:-	8.05	29		NA	NA	NA		GL397326:4544238:4544239:-	8.05	12		NA	NA	NA		NA	NA	NA
Aluexon:2208	chr19:53737044:53737224:-	cryptic	calJac3	Emerging Exon		chr19:53737037:53737338:+	AluSz	low		chr19:53737224:53737225:-	-12.42	19		chr19:58137862:58137863:-	-12.42	21		NA	NA	NA		NA	NA	NA		chr22:44532011:44532012:-	-20.15	9
Aluexon:2209	chr19:53308398:53308515:-	alternative	calJac3	Evolving Exon		chr19:53308239:53308550:+	AluSc8	moderate		chr19:53308515:53308516:-	5	12		NA	NA	NA		NA	NA	NA		NA	NA	NA		chr22_GL285920_random:26236:26237:+	3.18	10
Aluexon:221	chr1:145495025:145495260:-	cryptic	nomLeu1	Emerging Exon		chr1:145495152:145495464:+	AluJb	high		chr1:145495260:145495261:-	-29.03	18		chr1:113002423:113002424:+	-29.03	17		GL397313:16525394:16525395:+	-23.2	7		NA	NA	NA		NA	NA	NA
Aluexon:2210	chr19:53299777:53301373:-	cryptic	hg19	NA		chr19:53301093:53301406:+	AluSc8	moderate		chr19:53301373:53301374:-	4.25	8		NA	NA	NA		NA	NA	NA		NA	NA	NA		NA	NA	NA
Aluexon:2211	chr19:53348432:53348549:-	alternative	hg19	NA		chr19:53348273:53348582:+	AluSc8	high		chr19:53348549:53348550:-	3.46	10		NA	NA	NA		NA	NA	NA		NA	NA	NA		NA	NA	NA
Aluexon:2213	chr19:53394454:53394599:-	alternative	hg19	NA		chr19:53394425:53394624:+	AluSx	high		chr19:53394599:53394600:-	10.17	10		NA	NA	NA		NA	NA	NA		NA	NA	NA		NA	NA	NA
Aluexon:2214	chr19:53397032:53397109:-	alternative	rheMac3	Constant Exon		chr19:53397021:53397134:+	AluSx	highest		chr19:53397109:53397110:-	7.38	9		chr19:57815541:57815542:-	7.52	9		GL397326:4703106:4703107:-	7.12	11		chr19:58623426:58623427:-	8.03	NA		NA	NA	NA
Aluexon:2215	chr19:53397379:53397473:-	alternative	rheMac3	Constant Exon		chr19:53397356:53397666:+	AluSx1	moderate		chr19:53397473:53397474:-	3.8	16		chr19:57815906:57815907:-	4.47	25		GL397326:4703473:4703474:-	3.8	7		chr19:58623792:58623793:-	5.01	5		NA	NA	NA
Aluexon:2217	chr19:54026516:54027182:+	cryptic	calJac3	Evolving Exon		chr19:54026476:54026772:-	AluSq2	low		chr19:54026516:54026517:+	9.86	10		chr19:58428424:58428425:+	9.86	9		NA	NA	NA		chr19:59329785:59329786:+	7.59	NA		chr22:44692095:44692096:+	8.48	5
Aluexon:2218	chr19:53928581:53928950:+	alternative	calJac3	Evolving Exon		chr19:53928569:53928864:-	AluJb	highest		chr19:53928581:53928582:+	11.36	10		NA	NA	NA		GL397276:36297842:36297843:+	11.13	6		chr19:59311422:59311423:+	10.96	5		chr22:44672542:44672543:+	4.74	23
Aluexon:222	chr1:148558186:148558284:+	constitutive	hg19	NA		chr1:148558145:148558443:-	AluJb	high		chr1:148558186:148558187:+	3.59	9		NA	NA	NA		NA	NA	NA		NA	NA	NA		NA	NA	NA
Aluexon:2221	chr19:53949478:53949588:+	constitutive	calJac3	Constant Exon		chr19:53949453:53949622:-	AluSx	highest		chr19:53949478:53949479:+	1.17	9		NA	NA	NA		NA	NA	NA		NA	NA	NA		chr22_GL285921_random:32405:32406:-	6.79	9
Aluexon:2222	chr19:53953131:53953217:+	alternative	nomLeu1	Emerging Exon		chr19:53952944:53953236:-	AluJo	highest		chr19:53953131:53953132:+	8.13	6		NA	NA	NA		GL397276:36278203:36278204:+	-2.51	11		NA	NA	NA		NA	NA	NA
Aluexon:2223	chr19:55652020:55652067:-	cryptic	rheMac3	Evolving Exon		chr19:55651864:55652147:+	AluSc	lowest		chr19:55652067:55652068:-	8.34	6		chr19:60059282:60059283:-	8.69	6		GL397560:525872:525873:-	8.69	5		chr19:60793628:60793629:-	5.75	NA		NA	NA	NA
Aluexon:2224	chr19:55644970:55645042:-	cryptic	rheMac3	Emerging Exon		chr19:55644765:55645075:+	AluSg	lowest		chr19:55645042:55645043:-	-1.22	15		NA	NA	NA		GL397560:520993:520994:-	-1.97	13		chr19:60785504:60785505:-	-8.74	5		NA	NA	NA
Aluexon:2225	chr19:55550185:55550632:-	cryptic	rheMac3	Emerging Exon		chr19:55550618:55550927:+	AluSx1	lowest		chr19:55550632:55550633:-	-22.46	5		chr19:59951376:59951377:-	-22.46	5		GL397560:421085:421086:-	-19.26	5		chr19:60677785:60677786:-	-22.46	5		NA	NA	NA
Aluexon:2226	chr19:55575664:55575780:-	constitutive	rheMac3	Constant Exon		chr19:55575508:55575798:+	AluSc	low		chr19:55575780:55575781:-	7.46	13		chr19:59977614:59977615:-	7.46	13		NA	NA	NA		chr19:60707461:60707462:-	9.13	14		NA	NA	NA
Aluexon:2227	chr19:55575664:55575710:-	alternative	rheMac3	Emerging Exon		chr19:55575508:55575798:+	AluSc	low		chr19:55575710:55575711:-	-7.99	13		chr19:59977544:59977545:-	-7.99	13		GL397560:444434:444435:-	-20.01	7		chr19:60707391:60707392:-	-5.99	14		NA	NA	NA
Aluexon:2228	chr19:55580127:55580153:-	cryptic	rheMac3	Emerging Exon		chr19:55579921:55580233:+	AluY	lowest		chr19:55580153:55580154:-	-21.87	7		NA	NA	NA		NA	NA	NA		chr19:60712062:60712063:-	-22.48	9		NA	NA	NA
Aluexon:2230	chr19:55580127:55580196:-	cryptic	rheMac3	Evolving Exon		chr19:55579921:55580233:+	AluY	lowest		chr19:55580196:55580197:-	11.1	7		NA	NA	NA		NA	NA	NA		chr19:60712105:60712106:-	5.44	9		NA	NA	NA
Aluexon:2231	chr19:55546800:55546816:-	cryptic	panTro4	Emerging Exon		chr19:55546805:55547110:+	AluSx1	low		chr19:55546816:55546817:-	-9.16	6		chr19:59947122:59947123:-	-17.23	6		NA	NA	NA		NA	NA	NA		NA	NA	NA
Aluexon:2232	chr19:54956668:54957209:-	cryptic	rheMac3	Emerging Exon		chr19:54957106:54957231:+	AluJb	low		chr19:54957209:54957210:-	4.19	15		chr19:59368689:59368690:-	2.14	11		NA	NA	NA		chr19:60259910:60259911:-	2.52	22		NA	NA	NA
Aluexon:2234	chr19:56909248:56909415:+	alternative	rheMac3	Constant Exon		chr19:56909113:56909335:-	AluJb	high		chr19:56909248:56909249:+	9.92	11		chr19:61440980:61440981:+	10.36	14		GL397411:1121253:1121254:+	10.38	10		chr19:62116431:62116432:+	9.12	11		NA	NA	NA
Aluexon:2237	chr19:57729073:57729108:+	cryptic	nomLeu1	Emerging Exon		chr19:57728783:57729080:-	AluSg7	lowest		chr19:57729073:57729074:+	-11.44	8		chr19:62261538:62261539:+	-20.11	27		GL397411:1925923:1925924:+	-20.58	15		NA	NA	NA		NA	NA	NA
Aluexon:2239	chr19:57937007:57939948:+	cryptic	nomLeu1	Emerging Exon		chr19:57936783:57937083:-	AluSg	lowest		chr19:57937007:57937008:+	-9.88	8		chr19:62471006:62471007:+	-9.88	NA		GL397411:2127964:2127965:+	-9.49	5		NA	NA	NA		NA	NA	NA
Aluexon:2240	chr19:58603817:58603935:-	cryptic	calJac3	Emerging Exon		chr19:58603659:58603965:+	AluSx1	lowest		chr19:58603935:58603936:-	3.01	20		NA	NA	NA		NA	NA	NA		chr19:63608214:63608215:-	9.63	9		chr22:48653203:48653204:-	1.38	6
Aluexon:2243	chr19:58654472:58654565:-	alternative	calJac3	Emerging Exon		chr19:58654336:58654601:+	AluJb	high		chr19:58654565:58654566:-	4.72	8		chr19:63197049:63197050:-	4.72	8		GL397411:2877782:2877783:-	1.11	8		chr19:63667360:63667361:-	-4.71	6		chr22:48724902:48724903:-	-4.51	5
Aluexon:2244	chr19:58268238:58269899:+	cryptic	calJac3	Constant Exon		chr19:58268224:58268503:-	AluJo	highest		chr19:58268238:58268239:+	10.04	7		chr19:62807375:62807376:+	10.04	7		GL397411:2452283:2452284:+	10.04	7		chr19:63330619:63330620:+	10.64	6		chr22:48331841:48331842:+	11.18	8
Aluexon:2247	chr19:58371932:58372839:+	cryptic	calJac3	Emerging Exon		chr19:58371652:58371935:-	AluSz	high		chr19:58371932:58371933:+	-7.16	5		chr19:62912430:62912431:+	-7.16	5		GL397411:2567930:2567931:+	-8.73	5		chr19:63409221:63409222:+	-16.35	5		chr22:48446507:48446508:-	0.35	5
Aluexon:2248	chr19:58373160:58378413:+	cryptic	nomLeu1	Evolving Exon		chr19:58373136:58373440:-	AluSz	moderate		chr19:58373160:58373161:+	12.65	16		chr19:62913661:62913662:+	13.21	12		GL397411:2568988:2568989:+	4.62	15		NA	NA	NA		NA	NA	NA
Aluexon:2249	chr19:58379826:58379947:-	alternative	rheMac3	Evolving Exon		chr19:58379832:58380148:+	AluSp	low		chr19:58379947:58379948:-	9.84	9		NA	NA	NA		GL397411:2588213:2588214:-	9.84	7		chr19:63417112:63417113:-	7.61	9		NA	NA	NA
Aluexon:225	chr1:148565501:148566077:+	cryptic	hg19	NA		chr1:148565473:148565774:-	AluSq2	high		chr1:148565501:148565502:+	1.53	9		NA	NA	NA		NA	NA	NA		NA	NA	NA		NA	NA	NA
Aluexon:2251	chr19:58434566:58434657:-	alternative	rheMac3	Emerging Exon		chr19:58434385:58434689:+	AluSg	low		chr19:58434657:58434658:-	2.66	8		chr19:62976758:62976759:-	2.3	8		NA	NA	NA		chr19:63450641:63450642:-	-5.05	12		NA	NA	NA
Aluexon:2252	chr19:51305711:51305871:-	alternative	rheMac3	Emerging Exon		chr19:51305758:51306042:+	AluSg	lowest		chr19:51305871:51305872:-	5.47	5		chr19:55724911:55724912:-	2.58	7		GL397326:2667626:2667627:-	1.87	14		chr19:56789079:56789080:-	2.21	15		NA	NA	NA
Aluexon:2254	chr19:50376727:50377054:-	cryptic	rheMac3	Emerging Exon		chr19:50376967:50377077:+	FLAM_C	low		chr19:50377054:50377055:-	8.35	17		chr19:54878744:54878745:-	-0.73	10		GL397326:1818734:1818735:-	-7.44	10		chr19:55933816:55933817:-	0.51	9		NA	NA	NA
Aluexon:2256	chr19:47243421:47243542:-	alternative	calJac3	Emerging Exon		chr19:47243261:47243560:+	AluSz	lowest		chr19:47243542:47243543:-	2.78	11		NA	NA	NA		GL397417:2242749:2242750:-	3.78	15		chr19:52761667:52761668:-	0.42	10		chr22:38651220:38651221:-	1.75	9
Aluexon:2257	chr19:47239407:47239525:-	cryptic	calJac3	Emerging Exon		chr19:47239248:47239557:+	AluSz	low		chr19:47239525:47239526:-	1.28	6		chr19:51673912:51673913:-	1.28	6		GL397417:2238110:2238111:-	1.28	6		NA	NA	NA		chr22:38646672:38646673:-	-0.24	6
Aluexon:2258	chr19:47252030:47252139:+	cryptic	calJac3	Emerging Exon		chr19:47251997:47252299:-	AluSx	moderate		chr19:47252030:47252031:+	2.33	8		chr19:51687036:51687037:+	2.33	6		NA	NA	NA		chr19:52770487:52770488:+	-4.61	19		chr22:38660596:38660597:+	2.72	10
Aluexon:226	chr1:147892966:147893083:+	cryptic	hg19	NA		chr1:147892944:147893242:-	AluJb	highest		chr1:147892966:147892967:+	2.21	6		NA	NA	NA		NA	NA	NA		NA	NA	NA		NA	NA	NA
Aluexon:2262	chr19:58994899:58995013:-	alternative	nomLeu1	Constant Exon		chr19:58994862:58995027:+	AluJb	highest		chr19:58995013:58995014:-	9.26	10		chr19:63540391:63540392:-	9.2	11		GL397411:3218589:3218590:-	9.54	10		NA	NA	NA		NA	NA	NA
Aluexon:2263	chr2:1673486:1673524:-	cryptic	calJac3	Emerging Exon		chr2:1673330:1673629:+	AluSx	moderate		chr2:1673524:1673525:-	-15.06	5		chr2A:1595266:1595267:-	-14.62	5		GL397445:1320656:1320657:-	-14.09	5		chr13:1632451:1632452:-	-15.06	5		chr14:107207765:107207766:+	-14.88	6
Aluexon:2264	chr2:1099089:1099126:+	alternative	rheMac3	Emerging Exon		chr2:1099061:1099373:-	AluSc	lowest		chr2:1099089:1099090:+	11.64	11		chr2A:1070130:1070131:+	11.32	14		NA	NA	NA		chr13:1099965:1099966:+	2.53	NA		NA	NA	NA
Aluexon:2265	chr2:3582989:3583016:-	cryptic	rheMac3	Emerging Exon		chr2:3582725:3583036:+	AluSz6	moderate		chr2:3583016:3583017:-	10.86	18		NA	NA	NA		NA	NA	NA		chrUn_JH290552:36895:36896:-	0.47	11		NA	NA	NA
Aluexon:2266	chr2:8965873:8966043:-	alternative	rheMac3	Constant Exon		chr2:8965934:8966226:+	AluY	lowest		chr2:8966043:8966044:-	7.28	11		chr2A:8922956:8922957:-	7.28	11		GL397349:1069380:1069381:-	7.28	16		chr13:7056588:7056589:-	8.37	12		NA	NA	NA
Aluexon:2267	chr19:46193830:46193925:-	cryptic	calJac3	Constant Exon		chr19:46193807:46194119:+	AluSx1	low		chr19:46193925:46193926:-	4.07	17		chr19:50633033:50633034:-	4.07	10		GL397417:1210683:1210684:-	4.07	7		chr19:51755658:51755659:-	4.25	18		chr22:37753585:37753586:-	4.87	11
Aluexon:2268	chr19:59083068:59083320:+	alternative	calJac3	Emerging Exon		chr19:59083049:59083339:-	AluJb	highest		chr19:59083068:59083069:+	2.12	8		chr19_GL392949_random:1159:1160:+	2.07	15		GL397411:3333231:3333232:+	0.79	8		chr19:64117607:64117608:+	-6.51	9		chr22:49093069:49093070:+	2.3	22
Aluexon:2269	chr2:10813041:10813112:-	cryptic	calJac3	Emerging Exon		chr2:10812836:10813129:+	AluSz	high		chr2:10813112:10813113:-	2.54	9		chr2A:10771751:10771752:-	1.95	8		GL397349:2947217:2947218:-	1.42	8		chr13:8915241:8915242:-	1.07	7		chr14:97891046:97891047:+	-5.78	6
Aluexon:227	chr1:150302892:150302965:+	cryptic	rheMac3	Emerging Exon		chr1:150302844:150303123:-	AluSc8	lowest		chr1:150302892:150302893:+	-12.89	6		chr1:128493114:128493115:+	-12.89	7		GL397275:1085522:1085523:+	-15.9	6		chr1:129190032:129190033:+	-15.83	6		NA	NA	NA
Aluexon:2270	chr2:11269110:11269224:-	alternative	calJac3	Emerging Exon		chr2:11269105:11269237:+	AluJo	moderate		chr2:11269224:11269225:-	6.57	6		chr2A:11233870:11233871:-	6.57	6		GL397349:3400148:3400149:-	9.91	15		chr13:9354738:9354739:-	3.93	9		chr14:97456786:97456787:+	2.4	7
Aluexon:2271	chr2:11269453:11269529:-	cryptic	calJac3	Emerging Exon		chr2:11269298:11269606:+	AluSz	moderate		chr2:11269529:11269530:-	-24.07	5		chr2A:11234174:11234175:-	-24.07	5		GL397349:3400451:3400452:-	-24.26	5		chr13:9355045:9355046:-	-22.76	5		chr14:97456477:97456478:+	-24.59	5
Aluexon:2272	chr2:11312875:11312948:+	cryptic	rheMac3	Evolving Exon		chr2:11312852:11313002:-	AluJb	high		chr2:11312875:11312876:+	10.31	6		chr2A:11280885:11280886:+	10.31	6		GL397349:3439003:3439004:+	10.31	6		chr13:9399247:9399248:+	8.11	4		NA	NA	NA
Aluexon:2273	chr2:15689727:15689758:-	cryptic	calJac3	Emerging Exon		chr2:15689570:15689875:+	AluJb	highest		chr2:15689758:15689759:-	-20.41	7		chr2A:15699223:15699224:-	-20.41	7		GL397349:7894725:7894726:-	-20.09	7		chr13:13670329:13670330:-	-20.41	6		chr14:93011143:93011144:+	-20.29	9
Aluexon:2274	chr2:17922012:17922089:-	alternative	calJac3	Constant Exon		chr2:17921838:17922146:+	AluSz	low		chr2:17922089:17922090:-	5.63	8		chr2A:17942002:17942003:-	5.63	11		GL397383:1629196:1629197:-	-1.87	7		chr13:15815157:15815158:-	5.15	13		chr14:90865296:90865297:+	4.77	23
Aluexon:2275	chr2:19284683:19284786:-	cryptic	calJac3	Constant Exon		chr2:19284666:19284807:+	AluJr	high		chr2:19284786:19284787:-	10.97	5		chr2A:19292913:19292914:-	10.97	5		GL397383:3039581:3039582:-	10.97	5		chr13:17150911:17150912:-	10.97	5		chr14:89522991:89522992:+	12.56	6
Aluexon:2277	chr2:23603054:23603112:-	cryptic	calJac3	Constant Exon		chr2:23602834:23603130:+	AluSz	moderate		chr2:23603112:23603113:-	2.65	11		chr2A:23683536:23683537:-	2.9	12		GL397331:2513243:2513244:-	-11.86	13		chr13:21457414:21457415:-	3.36	17		chr14:85179694:85179695:+	3.01	18
Aluexon:2278	chr19:56136296:56136483:-	cryptic	calJac3	Evolving Exon		chr19:56136349:56136506:+	AluJb	low		chr19:56136483:56136484:-	9.23	18		chr19:60554981:60554982:-	9.23	21		NA	NA	NA		chr19:61327874:61327875:-	9.11	13		chr22:46496973:46496974:-	7.79	11
Aluexon:2279	chr2:24102873:24102917:-	cryptic	calJac3	Emerging Exon		chr2:24102642:24102942:+	AluSx1	low		chr2:24102917:24102918:-	6.88	17		chr2A:24193310:24193311:-	7.72	14		NA	NA	NA		chr13:21954705:21954706:-	3.01	23		chr14:84677201:84677202:+	1.85	7
Aluexon:228	chr1:150615203:150616344:-	cryptic	calJac3	Emerging Exon		chr1:150616329:150616609:+	AluSq	lowest		chr1:150616344:150616345:-	-26.94	10		chr1:128826672:128826673:-	-26.94	9		GL397275:1346746:1346747:-	-26.94	7		chr1:129524569:129524570:-	-26.94	8		chr18:4633366:4633367:-	-26.94	10
Aluexon:2280	chr2:9656627:9656655:-	cryptic	calJac3	Emerging Exon		chr2:9656625:9656913:+	AluSx1	moderate		chr2:9656655:9656656:-	-18.07	8		chr2A:9609352:9609353:-	-18.07	8		GL397349:1772565:1772566:-	-18.07	9		chr13:7750782:7750783:-	-18.07	8		chr14:99147797:99147798:+	-17.45	8
Aluexon:2281	chr2:25721444:25721475:-	cryptic	rheMac3	Emerging Exon		chr2:25721440:25721738:+	AluJb	high		chr2:25721475:25721476:-	-16.07	22		chr2A:25836678:25836679:-	-16.07	9		GL397331:4688206:4688207:-	-16.07	14		chr13:23619490:23619491:-	-14.93	7		NA	NA	NA
Aluexon:2282	chr2:27023795:27023928:+	alternative	nomLeu1	Constant Exon		chr2:27023767:27023877:-	AluSx	low		chr2:27023795:27023796:+	5.63	9		chr2A:27177562:27177563:+	5.63	9		GL397331:6039399:6039400:+	5.63	14		NA	NA	NA		NA	NA	NA
Aluexon:2283	chr2:27522396:27522554:+	alternative	rheMac3	Constant Exon		chr2:27522377:27522543:-	AluJb	highest		chr2:27522396:27522397:+	7.02	4		chr2A:27679435:27679436:+	7.02	4		GL397331:6580650:6580651:+	7.02	5		chr13:25458915:25458916:+	6.69	4		NA	NA	NA
Aluexon:2284	chr2:24191787:24191903:+	alternative	nomLeu1	Emerging Exon		chr2:24191751:24192059:-	AluSc	lowest		chr2:24191787:24191788:+	3.01	17		chr2A:24284739:24284740:+	-4.95	14		GL397331:3099371:3099372:+	-5.39	10		NA	NA	NA		NA	NA	NA
Aluexon:2285	chr2:26457959:26458022:-	cryptic	calJac3	Emerging Exon		chr2:26457894:26458199:+	AluSx	moderate		chr2:26458022:26458023:-	-16.25	5		chr2A:26593370:26593371:-	-16.25	5		GL397331:5446411:5446412:-	-16.14	5		chr13:24357252:24357253:-	-19.53	5		chr14:82273251:82273252:+	-10.61	6
Aluexon:2286	chr2:26453759:26453780:-	cryptic	nomLeu1	Constant Exon		chr2:26453505:26453808:+	AluSq	moderate		chr2:26453780:26453781:-	5.21	6		chr2A:26589118:26589119:-	5.21	6		GL397331:5442204:5442205:-	5.21	6		NA	NA	NA		NA	NA	NA
Aluexon:2287	chr2:29002973:29002994:+	cryptic	hg19	NA		chr2:29002941:29003256:-	AluSp	lowest		chr2:29002973:29002974:+	3.97	21		NA	NA	NA		NA	NA	NA		NA	NA	NA		NA	NA	NA
Aluexon:2289	chr2:28525905:28525933:+	cryptic	nomLeu1	Constant Exon		chr2:28525877:28526017:-	FLAM_C	moderate		chr2:28525905:28525906:+	8.29	7		chr2A:28694071:28694072:+	8.29	7		GL397288:7871863:7871864:+	8.29	7		NA	NA	NA		NA	NA	NA
Aluexon:229	chr1:150274070:150274086:+	cryptic	rheMac3	Emerging Exon		chr1:150274035:150274325:-	AluSx3	lowest		chr1:150274070:150274071:+	-9.75	11		chr1:128463034:128463035:+	-12.02	8		GL397275:1058907:1058908:+	NA	NA		chr1:129160497:129160498:+	-18.03	10		NA	NA	NA
Aluexon:2290	chr2:28165251:28165278:+	cryptic	calJac3	Emerging Exon		chr2:28165216:28165534:-	AluJb	highest		chr2:28165251:28165252:+	2.44	15		chr2A:28331805:28331806:+	2.92	16		GL397288:7505072:7505073:+	1.87	20		chr13:26100048:26100049:+	3.46	18		chr14:80490633:80490634:-	-4.74	5
Aluexon:2291	chr2:32402544:32402663:+	alternative	panTro4	Constant Exon		chr2:32402388:32402657:-	AluSz	moderate		chr2:32402544:32402545:+	6.02	10		chr2A:32657827:32657828:+	6.02	12		NA	NA	NA		NA	NA	NA		NA	NA	NA
Aluexon:2292	chr2:33706255:33706369:+	alternative	nomLeu1	Emerging Exon		chr2:33706221:33706527:-	AluY	lowest		chr2:33706255:33706256:+	-21.76	7		chr2A:33981914:33981915:+	-21.76	7		GL397288:13107317:13107318:+	-24.05	26		NA	NA	NA		NA	NA	NA
Aluexon:2293	chr2:33706263:33706369:+	alternative	nomLeu1	Emerging Exon		chr2:33706221:33706527:-	AluY	lowest		chr2:33706263:33706264:+	-17.47	7		chr2A:33981922:33981923:+	-17.47	7		GL397288:13107325:13107326:+	-21.62	26		NA	NA	NA		NA	NA	NA
Aluexon:2294	chr2:27573181:27573499:-	cryptic	rheMac3	Evolving Exon		chr2:27573384:27573531:+	AluJb	highest		chr2:27573499:27573500:-	5.65	7		chr2A:27731672:27731673:-	5.14	6		GL397331:6640849:6640850:-	3.13	5		chr13:25510984:25510985:-	4.32	11		NA	NA	NA
Aluexon:2295	chr2:27580673:27584040:+	cryptic	rheMac3	Emerging Exon		chr2:27580656:27580789:-	AluJr4	highest		chr2:27580673:27580674:+	7.4	6		chr2A:27742882:27742883:+	6.48	6		NA	NA	NA		chr13:25519478:25519479:+	-1.89	6		NA	NA	NA
Aluexon:2296	chr2:38585585:38585635:-	cryptic	nomLeu1	Emerging Exon		chr2:38585562:38585847:+	AluYc	lowest		chr2:38585635:38585636:-	-9.14	14		NA	NA	NA		GL397288:18202754:18202755:-	-10.83	20		NA	NA	NA		NA	NA	NA
Aluexon:2297	chr2:36605995:36606065:+	cryptic	rheMac3	Emerging Exon		chr2:36605949:36606020:-	FRAM	lowest		chr2:36605995:36605996:+	3.67	20		chr2A:36909903:36909904:+	3.67	16		GL397288:15970601:15970602:+	2.86	26		chr13:34575134:34575135:+	2.86	7		NA	NA	NA
Aluexon:2298	chr2:38793273:38793342:-	cryptic	rheMac3	Constant Exon		chr2:38793243:38793535:+	AluSx1	lowest		chr2:38793342:38793343:-	3.83	13		chr2A:39119877:39119878:-	3.83	13		GL397288:18423065:18423066:-	3.66	6		chr13:36756912:36756913:-	3.66	13		NA	NA	NA
Aluexon:2299	chr2:39006398:39006581:+	alternative	calJac3	Constant Exon		chr2:39006378:39006671:-	AluSz	high		chr2:39006398:39006399:+	3.18	6		chr2A:39346805:39346806:+	1.86	6		GL397288:18643295:18643296:+	3.18	6		chr13:36993340:36993341:+	3.18	6		chr14:69495812:69495813:-	3.18	7
Aluexon:23	chr1:10579897:10580031:+	alternative	calJac3	Emerging Exon		chr1:10579837:10580196:-	AluJb	high		chr1:10579897:10579898:+	-15.54	5		chr1:10642837:10642838:+	-15.54	5		GL397361:4029535:4029536:+	-16.04	5		chr1:13700194:13700195:+	-15.54	8		chr7:45102459:45102460:+	-9.58	5
Aluexon:230	chr1:150790241:150790283:-	cryptic	calJac3	Emerging Exon		chr1:150790001:150790307:+	AluSq2	low		chr1:150790283:150790284:-	3.58	18		chr1:128997189:128997190:-	3.58	17		GL397275:1532301:1532302:-	3.33	13		chr1:129701392:129701393:-	2.99	11		chr18:4791400:4791401:-	-5.35	10
Aluexon:2301	chr2:37440578:37440695:+	cryptic	calJac3	Evolving Exon		chr2:37440549:37440856:-	AluSz	moderate		chr2:37440578:37440579:+	4.09	10		chr2A:37743589:37743590:+	4.19	17		GL397288:16996798:16996799:+	3.66	10		NA	NA	NA		chr14:71070117:71070118:-	3.08	5
Aluexon:2302	chr2:40269507:40269611:+	cryptic	nomLeu1	Emerging Exon		chr2:40269493:40269766:-	AluSc	low		chr2:40269507:40269508:+	-6.51	5		chr2A:40661967:40661968:+	-6.51	5		GL397288:19978373:19978374:+	-6.88	5		NA	NA	NA		NA	NA	NA
Aluexon:2303	chr2:39680978:39681070:+	constitutive	rheMac3	Constant Exon		chr2:39680767:39681094:-	AluJb	highest		chr2:39680978:39680979:+	7.09	9		chr2A:40032321:40032322:+	6.67	9		GL397288:19338408:19338409:+	7.01	12		chr13:38588698:38588699:+	6.67	15		NA	NA	NA
Aluexon:2304	chr2:43906654:43906775:+	cryptic	calJac3	Emerging Exon		chr2:43906624:43906928:-	AluSx	moderate		chr2:43906654:43906655:+	3.97	19		chr2A:44345059:44345060:+	3.77	13		GL397288:23719591:23719592:+	3.31	8		NA	NA	NA		chr14:64332844:64332845:-	2.64	9
Aluexon:2305	chr2:42809000:42809046:+	cryptic	rheMac3	Emerging Exon		chr2:42808899:42809188:-	AluSp	low		chr2:42809000:42809001:+	-2.42	5		chr2A:43264204:43264205:+	-2.42	5		NA	NA	NA		chr13:41819843:41819844:+	-4.95	6		NA	NA	NA
Aluexon:2306	chr2:42841332:42841332:+	cryptic	rheMac3	Emerging Exon		chr2:42841240:42841536:-	AluSp	low		chr2:42841332:42841333:+	-21.52	7		chr2A:43295022:43295023:+	-12.92	20		GL397288:22654533:22654534:+	-16.7	15		chr13:41849448:41849449:+	-15.42	9		NA	NA	NA
Aluexon:2307	chr2:44008765:44008901:+	cryptic	rheMac3	Emerging Exon		chr2:44008735:44009039:-	AluY	low		chr2:44008765:44008766:+	3.01	13		chr2A:44452096:44452097:+	-4.95	22		GL397288:23829307:23829308:+	-4.9	9		chr13:43004267:43004268:+	0.67	10		NA	NA	NA
Aluexon:2308	chr2:44033041:44033061:+	cryptic	rheMac3	Evolving Exon		chr2:44033009:44033320:-	AluSg7	lowest		chr2:44033041:44033042:+	7.57	10		chr2A:44476383:44476384:+	7.57	10		GL397288:23854162:23854163:+	10.62	18		chr13:43029949:43029950:+	3.8	13		NA	NA	NA
Aluexon:2309	chr2:44002893:44002925:+	cryptic	calJac3	Emerging Exon		chr2:44002814:44003143:-	AluSx1	moderate		chr2:44002893:44002894:+	-23.37	30		chr2A:44445861:44445862:+	-17.59	12		GL397288:23823407:23823408:+	-23.37	25		chr13:42998435:42998436:+	-23.37	21		chr14:64218721:64218722:-	-23.32	6
Aluexon:231	chr1:150833723:150833778:-	alternative	calJac3	Constant Exon		chr1:150833685:150833781:+	AluJo	moderate		chr1:150833778:150833779:-	7.26	5		chr1:129042222:129042223:-	7.26	5		GL397275:1580424:1580425:-	8.13	6		NA	NA	NA		chr18:4833227:4833228:-	6.27	5
Aluexon:2310	chr2:44776692:44776865:+	cryptic	calJac3	Constant Exon		chr2:44776672:44776770:-	AluJo	moderate		chr2:44776692:44776693:+	9.72	8		chr2A:45240204:45240205:+	9.72	8		GL397288:24656346:24656347:+	8.76	7		chr13:43813601:43813602:+	11.03	10		chr14:63393894:63393895:-	10.91	9
Aluexon:2311	chr2:43739981:43741197:-	cryptic	calJac3	Evolving Exon		chr2:43741053:43741228:+	AluJo	highest		chr2:43741197:43741198:-	10.43	14		chr2A:44183593:44183594:-	9.6	12		GL397288:23555844:23555845:-	9.14	8		chr13:42751837:42751838:-	10.25	13		chr14:64499339:64499340:+	5.97	6
Aluexon:2312	chr2:47604395:47604417:+	cryptic	calJac3	Constant Exon		chr2:47604368:47604675:-	AluSz6	high		chr2:47604395:47604396:+	6.32	9		chr2A:48137818:48137819:+	6.32	7		GL397287:49689:49690:+	6.32	5		chr13:46638528:46638529:+	6.49	6		chr14:60437454:60437455:-	5.99	6
Aluexon:2313	chr2:47604419:47604554:+	cryptic	rheMac3	Evolving Exon		chr2:47604368:47604675:-	AluSz6	high		chr2:47604419:47604420:+	9.81	9		chr2A:48137842:48137843:+	9.64	7		GL397287:49713:49714:+	8.3	5		chr13:46638552:46638553:+	7.76	6		NA	NA	NA
Aluexon:2314	chr2:38907200:38907301:+	cryptic	calJac3	Constant Exon		chr2:38907150:38907463:-	AluJb	high		chr2:38907200:38907201:+	6.34	7		chr2A:39240897:39240898:+	6.34	6		GL397810:35763:35764:+	6.34	7		chr13:36881289:36881290:+	6.34	20		chr14:69604676:69604677:-	6.49	15
Aluexon:2315	chr2:47394615:47394688:-	cryptic	calJac3	Emerging Exon		chr2:47394550:47394862:+	AluSx	moderate		chr2:47394688:47394689:-	-6.49	35		chr2A:47916233:47916234:-	-6.74	20		GL397288:27313441:27313442:-	-4.95	6		NA	NA	NA		chr14:60680690:60680691:+	-3.09	7
Aluexon:2316	chr2:47560073:47560165:-	cryptic	rheMac3	Evolving Exon		chr2:47560054:47560185:+	FLAM_A	high		chr2:47560165:47560166:-	6.05	7		chr2A:48092580:48092581:-	4.85	7		GL397288:27478303:27478304:-	6.05	7		chr13:46597182:46597183:-	3.1	6		NA	NA	NA
Aluexon:2317	chr2:48407461:48407555:-	cryptic	rheMac3	Emerging Exon		chr2:48407321:48407633:+	AluSx1	low		chr2:48407555:48407556:-	-43.13	29		chr2A:48954156:48954157:-	-27.75	28		ADFV01138669:2929:2930:-	-26.69	12		chr13:47524695:47524696:-	-24.82	20		NA	NA	NA
Aluexon:2318	chr2:47137919:47137985:-	alternative	calJac3	Emerging Exon		chr2:47137896:47138157:+	AluJr	high		chr2:47137985:47137986:-	4.43	7		chr2A:47655912:47655913:-	4.43	9		GL397288:27053864:27053865:-	-3.57	7		chr13:46173703:46173704:-	7.77	14		chr14:60924957:60924958:+	2.33	11
Aluexon:2319	chr2:47137919:47137977:-	alternative	calJac3	Emerging Exon		chr2:47137896:47138157:+	AluJr	high		chr2:47137977:47137978:-	-19.62	7		chr2A:47655904:47655905:-	-19.62	9		GL397288:27053856:27053857:-	-20.16	7		chr13:46173695:46173696:-	-18.57	14		chr14:60924965:60924966:+	-18.71	11
Aluexon:232	chr1:150115014:150115017:+	alternative	calJac3	Emerging Exon		chr1:150114861:150115129:-	AluJb	moderate		chr1:150115014:150115015:+	6.28	6		chr1:128299322:128299323:+	5.17	NA		GL397275:895047:895048:+	6.28	6		chr1:128992741:128992742:+	6.28	6		chr18:4108233:4108234:+	2.47	12
Aluexon:2320	chr2:47144321:47144414:+	constitutive	calJac3	Evolving Exon		chr2:47144302:47144434:-	FLAM_C	low		chr2:47144321:47144322:+	8.28	9		chr2A:47663093:47663094:+	8.28	9		GL397288:27060392:27060393:+	8.28	10		chr13:46179993:46179994:+	7.51	7		chr14:60917650:60917651:-	7.04	9
Aluexon:2321	chr2:47715469:47715673:-	alternative	rheMac3	Emerging Exon		chr2:47715448:47715701:+	AluY	lowest		chr2:47715673:47715674:-	-24.18	5		chr2A:48249510:48249511:-	-24.18	7		GL397287:169463:169464:-	-24.69	5		chr13:46744822:46744823:-	-23.32	13		NA	NA	NA
Aluexon:2322	chr2:53830522:53830655:-	cryptic	calJac3	Evolving Exon		chr2:53830540:53830661:+	AluJb	highest		chr2:53830655:53830656:-	8.03	4		chr2A:54445840:54445841:-	8.03	4		GL397287:6527667:6527668:-	5.34	6		chr13:53692690:53692691:-	4.3	4		chr14:53950151:53950152:+	5.01	7
Aluexon:2323	chr2:48029492:48029527:+	cryptic	rheMac3	Constant Exon		chr2:48029475:48029771:-	AluSq2	high		chr2:48029492:48029493:+	8.71	8		chr2A:48565694:48565695:+	9.24	7		GL397287:483742:483743:+	9.24	7		chr13:47108294:47108295:+	8.04	6		NA	NA	NA
Aluexon:2325	chr2:48711010:48711031:+	cryptic	calJac3	Constant Exon		chr2:48710997:48711126:-	FLAM_C	highest		chr2:48711010:48711011:+	7.26	6		chr2A:49262148:49262149:+	6.65	6		GL397287:1215630:1215631:+	7.26	6		chr13:47835570:47835571:+	1.38	12		chr14:59279758:59279759:-	7.78	8
Aluexon:2326	chr2:54278093:54278185:+	cryptic	rheMac3	Emerging Exon		chr2:54277911:54278209:-	AluJo	highest		chr2:54278093:54278094:+	10.5	7		chr2A:54904906:54904907:+	10.5	7		GL397287:7026667:7026668:+	9.62	6		chr13:54161091:54161092:+	2.32	7		NA	NA	NA
Aluexon:2327	chr2:55313981:55314174:+	cryptic	nomLeu1	Evolving Exon		chr2:55313965:55314095:-	FLAM_C	highest		chr2:55313981:55313982:+	9.79	13		chr2A:55946740:55946741:+	10.38	25		GL397287:8127273:8127274:+	8.58	17		NA	NA	NA		NA	NA	NA
Aluexon:2328	chr2:42485642:42485681:+	cryptic	rheMac3	Emerging Exon		chr2:42485551:42485839:-	AluSp	low		chr2:42485642:42485643:+	-9.47	6		chr2A:42936204:42936205:+	-9.47	6		GL397288:22278904:22278905:+	-9.64	8		chr13:41484180:41484181:+	-10.11	NA		NA	NA	NA
Aluexon:2329	chr2:61302116:61302303:+	cryptic	calJac3	Emerging Exon		chr2:61302099:61302230:-	FLAM_C	moderate		chr2:61302116:61302117:+	9.41	13		chr2A:61928610:61928611:+	9.41	13		GL397287:14133234:14133235:+	8.89	8		chr13:61098426:61098427:+	8.88	12		chr14:46179808:46179809:-	1.14	14
Aluexon:233	chr1:151339492:151339651:-	cryptic	calJac3	Emerging Exon		chr1:151339547:151339849:+	AluSz	low		chr1:151339651:151339652:-	5.83	16		chr1:129561607:129561608:-	5.83	25		GL397275:2118300:2118301:-	6.25	10		chr1:130304003:130304004:-	4.17	12		chr18:5357995:5357996:-	-7.91	12
Aluexon:2330	chr2:61313319:61313416:+	cryptic	calJac3	Emerging Exon		chr2:61313293:61313462:-	AluJr	highest		chr2:61313319:61313320:+	2.41	6		chr2A:61940409:61940410:+	2.41	6		GL397287:14145446:14145447:+	2.41	6		chr13:61109215:61109216:+	1.22	7		chr14:46168557:46168558:-	1.52	6
Aluexon:2332	chr2:61386451:61386572:+	alternative	rheMac3	Constant Exon		chr2:61386430:61386730:-	AluSz	low		chr2:61386451:61386452:+	9.45	11		chr2A:62014437:62014438:+	9.45	12		GL397287:14230893:14230894:+	9.99	15		chr13:61189843:61189844:+	9.14	13		NA	NA	NA
Aluexon:2333	chr2:64084682:64084850:+	cryptic	calJac3	Constant Exon		chr2:64084486:64084799:-	AluJb	high		chr2:64084682:64084683:+	8.61	8		chr2A:64724557:64724558:+	8.61	NA		GL397287:17178536:17178537:+	9.06	11		chr13:64068605:64068606:+	11.48	22		chr14:43126945:43126946:-	8.07	5
Aluexon:2334	chr2:64121712:64121747:-	cryptic	calJac3	Emerging Exon		chr2:64121553:64121849:+	AluJb	high		chr2:64121747:64121748:-	-20.1	14		chr2A:64763580:64763581:-	-20.1	18		NA	NA	NA		chr13:64108915:64108916:-	-20.1	18		chr14:43083712:43083713:+	-30.58	22
Aluexon:2335	chr2:65330330:65330426:-	cryptic	rheMac3	Evolving Exon		chr2:65330197:65330448:+	AluJo	highest		chr2:65330426:65330427:-	4.73	15		chr2A:65995614:65995615:-	4.22	7		GL397287:18608909:18608910:-	3.06	17		chr13:65358675:65358676:-	3.01	15		NA	NA	NA
Aluexon:2336	chr2:61707433:61707716:+	cryptic	rheMac3	Evolving Exon		chr2:61707414:61707715:-	AluSq2	moderate		chr2:61707433:61707434:+	4.74	17		chr2A:62333242:62333243:+	4.74	17		GL397287:14579652:14579653:+	5.02	11		chr13:61539944:61539945:+	3.3	12		NA	NA	NA
Aluexon:2337	chr2:61709760:61709869:+	cryptic	calJac3	Emerging Exon		chr2:61709732:61710056:-	AluSx3	moderate		chr2:61709760:61709761:+	9.33	12		chr2A:62335996:62335997:+	8.31	14		GL397287:14581957:14581958:+	3.42	12		NA	NA	NA		chr14:45728909:45728910:-	2.2	16
Aluexon:2338	chr2:61738040:61738069:-	cryptic	calJac3	Emerging Exon		chr2:61737790:61738094:+	AluJo	high		chr2:61738069:61738070:-	2.79	22		chr2A:62364656:62364657:-	2.79	24		GL397287:14616110:14616111:-	11.22	21		chr13:61581092:61581093:-	10.53	14		chr14:45697083:45697084:+	-6.59	7
Aluexon:2339	chr2:61761558:61761622:-	cryptic	calJac3	Emerging Exon		chr2:61761535:61761833:+	AluSx1	low		chr2:61761622:61761623:-	-29.41	5		chr2A:62388529:62388530:-	-29.41	5		GL397287:14639174:14639175:-	-29.41	5		chr13:61603129:61603130:-	-29.98	7		chr14:45673907:45673908:+	-35.65	6
Aluexon:234	chr1:151022055:151022700:+	cryptic	rheMac3	Constant Exon		chr1:151022040:151022306:-	AluJo	high		chr1:151022055:151022056:+	1.95	8		NA	NA	NA		GL397275:1783182:1783183:+	1.95	8		chr1:129956693:129956694:+	4.18	11		NA	NA	NA
Aluexon:2340	chr2:63587104:63587211:-	cryptic	rheMac3	Emerging Exon		chr2:63586933:63587224:+	AluSx3	moderate		chr2:63587211:63587212:-	7.88	11		chr2A:64226579:64226580:-	8.67	12		GL397287:16673666:16673667:-	9.64	15		chr13:63573583:63573584:-	0.73	12		NA	NA	NA
Aluexon:2341	chr2:65829347:65829496:-	cryptic	nomLeu1	Constant Exon		chr2:65829242:65829539:+	AluSp	lowest		chr2:65829496:65829497:-	9.27	10		chr2A:66504359:66504360:-	9.27	10		GL397287:19133220:19133221:-	8.99	17		NA	NA	NA		NA	NA	NA
Aluexon:2342	chr2:68814938:68815061:+	alternative	rheMac3	Constant Exon		chr2:68814930:68815228:-	AluJo	highest		chr2:68814938:68814939:+	3.45	13		chr2A:69491162:69491163:+	3.45	12		GL397287:22175622:22175623:+	6.12	19		chr13:68827120:68827121:+	4.99	10		NA	NA	NA
Aluexon:2343	chr2:69657133:69657153:-	cryptic	calJac3	Constant Exon		chr2:69656878:69657179:+	AluJb	highest		chr2:69657153:69657154:-	2.14	9		chr2A:70349348:70349349:-	2.59	7		GL397287:23075203:23075204:-	2.45	5		NA	NA	NA		chr14:37473493:37473494:+	6.65	7
Aluexon:2344	chr2:69967357:69967801:+	cryptic	rheMac3	Evolving Exon		chr2:69967340:69967469:-	FLAM_C	highest		chr2:69967357:69967358:+	14.41	8		chr2A:70662631:70662632:+	14.06	7		GL397287:23396662:23396663:+	14.41	6		chr13:69988236:69988237:+	11.75	9		NA	NA	NA
Aluexon:2345	chr2:68362244:68363178:-	cryptic	calJac3	Constant Exon		chr2:68363064:68363371:+	AluJr	high		chr2:68363178:68363179:-	7.27	19		chr2A:69045600:69045601:-	7.7	16		GL397287:21723733:21723734:-	7.63	18		chr13:68408053:68408054:-	7.12	12		chr14:38816965:38816966:+	7.25	15
Aluexon:2346	chr2:70245147:70245263:-	cryptic	hg19	NA		chr2:70244989:70245312:+	AluSx3	moderate		chr2:70245263:70245264:-	3.96	6		NA	NA	NA		NA	NA	NA		NA	NA	NA		NA	NA	NA
Aluexon:2347	chr2:70282846:70283042:-	alternative	rheMac3	Constant Exon		chr2:70282928:70283060:+	AluJr4	high		chr2:70283042:70283043:-	6.27	9		chr2A:70992602:70992603:-	6.27	9		GL397287:23719907:23719908:-	6.27	8		chr13:70323309:70323310:-	6.27	NA		NA	NA	NA
Aluexon:2348	chr2:70275842:70277384:-	alternative	calJac3	Constant Exon		chr2:70277133:70277437:+	AluSg	low		chr2:70277384:70277385:-	2.46	9		chr2A:70986944:70986945:-	2.46	9		GL397287:23713931:23713932:-	2.4	12		chr13:70317513:70317514:-	4.04	9		chr14:36828633:36828634:+	3.16	8
Aluexon:235	chr1:151045513:151045631:+	cryptic	calJac3	Evolving Exon		chr1:151045491:151045771:-	AluJr	high		chr1:151045513:151045514:+	9.92	7		chr1:129254676:129254677:+	9.92	7		NA	NA	NA		chr1:129979402:129979403:+	9.19	8		chr18:5052917:5052918:+	8.69	7
Aluexon:2350	chr2:62196102:62196263:+	cryptic	calJac3	Evolving Exon		chr2:62196080:62196257:-	FAM	highest		chr2:62196102:62196103:+	7.89	19		chr2A:62827298:62827299:+	7.89	17		GL397287:15083305:15083306:+	7.98	20		chr13:62185704:62185705:+	5.62	14		chr14:45238102:45238103:-	5.81	6
Aluexon:2351	chr2:73954435:73956432:-	cryptic	rheMac3	Evolving Exon		chr2:73956319:73956450:+	FLAM_C	high		chr2:73956432:73956433:-	10.07	17		NA	NA	NA		GL397319:1399031:1399032:-	11.6	16		chr13:73937839:73937840:-	8.43	10		NA	NA	NA
Aluexon:2352	chr2:73959711:73959827:-	alternative	rheMac3	Emerging Exon		chr2:73959556:73959855:+	AluSq2	lowest		chr2:73959827:73959828:-	3.99	14		chr2A:74707335:74707336:-	3.99	31		GL397319:1402435:1402436:-	3.42	6		chr13:73941590:73941591:-	2.51	5		NA	NA	NA
Aluexon:2353	chr2:73269617:73269714:-	cryptic	rheMac3	Evolving Exon		chr2:73269461:73269771:+	AluSg	low		chr2:73269714:73269715:-	9.14	8		NA	NA	NA		GL397287:26703527:26703528:-	9.14	7		chr13:73318204:73318205:-	3.89	14		NA	NA	NA
Aluexon:2354	chr2:73268736:73268790:-	alternative	rheMac3	Evolving Exon		chr2:73268538:73268812:+	AluSg	low		chr2:73268790:73268791:-	11.96	7		chr2A:73999328:73999329:-	11.12	8		GL397287:26702599:26702600:-	11.56	10		chr13:73317270:73317271:-	10.56	13		NA	NA	NA
Aluexon:2355	chr2:71156703:71157326:-	cryptic	calJac3	Constant Exon		chr2:71157182:71157347:+	AluJo	highest		chr2:71157326:71157327:-	9.56	5		chr2A:71892631:71892632:-	9.56	5		GL397287:24616357:24616358:-	9.56	5		chr13:71225324:71225325:-	9.56	5		chr14:35897889:35897890:+	9.19	5
Aluexon:2356	chr2:74596661:74596697:-	cryptic	calJac3	Constant Exon		chr2:74596661:74596963:+	AluSc	lowest		chr2:74596697:74596698:-	3.94	20		chr2A:75331343:75331344:-	3.94	19		GL397319:2088407:2088408:-	3.94	20		chr13:74567619:74567620:-	-14.47	12		chr14:32475358:32475359:+	3.14	6
Aluexon:2357	chr2:85394041:85394153:+	cryptic	nomLeu1	Constant Exon		chr2:85394025:85394192:-	AluY	lowest		chr2:85394041:85394042:+	10.06	7		chr2A:86349673:86349674:+	10.06	7		GL397319:12463468:12463469:+	12.83	7		NA	NA	NA		NA	NA	NA
Aluexon:2358	chr2:85652429:85652528:+	alternative	rheMac3	Constant Exon		chr2:85652372:85652690:-	AluSq	low		chr2:85652429:85652430:+	7.08	22		chr2A:86613218:86613219:+	7.08	14		GL397319:12733371:12733372:+	7.08	14		chr13:86004507:86004508:+	6.19	14		NA	NA	NA
Aluexon:236	chr1:150901872:150902181:+	cryptic	nomLeu1	Constant Exon		chr1:150901835:150902157:-	AluSz	moderate		chr1:150901872:150901873:+	8.95	10		chr1:129111483:129111484:+	8.36	43		GL397275:1662438:1662439:+	10.86	21		NA	NA	NA		NA	NA	NA
Aluexon:2360	chr2:86346665:86346995:+	cryptic	rheMac3	Evolving Exon		chr2:86346477:86346777:-	AluY	lowest		chr2:86346665:86346666:+	8.15	14		chr2A:87324602:87324603:+	8.15	10		GL397319:13389786:13389787:+	5.19	8		chr13:86719743:86719744:+	3.72	12		NA	NA	NA
Aluexon:2361	chr2:74724509:74724713:-	cryptic	calJac3	Emerging Exon		chr2:74724684:74724911:+	AluJo	low		chr2:74724713:74724714:-	7.33	10		chr2A:75462283:75462284:-	6.7	9		GL397319:2221575:2221576:-	5.65	9		chr13:74701181:74701182:-	6.4	14		chr14:32343357:32343358:+	-6.62	5
Aluexon:2363	chr2:85872936:85873020:+	cryptic	calJac3	Emerging Exon		chr2:85872920:85873043:-	AluJr	highest		chr2:85872936:85872937:+	-11.76	5		chr2A:86834973:86834974:+	-11.76	5		GL397319:12952782:12952783:+	-10.31	5		NA	NA	NA		chr14:20906426:20906427:-	-12.24	5
Aluexon:2364	chr2:95956779:95957035:+	cryptic	calJac3	Emerging Exon		chr2:95956576:95956811:-	AluSz6	low		chr2:95956779:95956780:+	6.53	6		chr2A:95486391:95486392:+	6.53	6		GL397523:403270:403271:+	8.51	7		chr13:96226226:96226227:+	6.53	6		chr14:349135:349136:+	-1.84	6
Aluexon:2365	chr2:96472872:96473050:-	alternative	hg19	NA		chr2:96472959:96473078:+	FLAM_C	highest		chr2:96473050:96473051:-	11.5	12		NA	NA	NA		NA	NA	NA		NA	NA	NA		NA	NA	NA
Aluexon:2366	chr2:97294309:97294385:-	alternative	calJac3	Emerging Exon		chr2:97294106:97294415:+	AluJb	high		chr2:97294385:97294386:-	4.37	8		chr2A:96874762:96874763:-	4.19	20		GL397574:347865:347866:-	4	11		chr13:96860274:96860275:-	3.74	23		chr14:1201282:1201283:-	-0.89	13
Aluexon:2367	chr2:98081561:98082014:-	alternative	calJac3	Evolving Exon		chr2:98081923:98082042:+	FLAM_C	highest		chr2:98082014:98082015:-	11.39	11		NA	NA	NA		NA	NA	NA		NA	NA	NA		chr14:14893554:14893555:+	9.46	8
Aluexon:2368	chr2:96893606:96893910:+	cryptic	nomLeu1	Emerging Exon		chr2:96893570:96893874:-	AluSp	low		chr2:96893606:96893607:+	2.33	8		chr2A:96468785:96468786:+	2.33	10		GL397523:811810:811811:+	-4.95	22		NA	NA	NA		NA	NA	NA
Aluexon:2369	chr2:96907613:96910297:+	alternative	calJac3	Constant Exon		chr2:96907439:96907730:-	AluJr	high		chr2:96907613:96907614:+	10.18	9		chr2A:96482795:96482796:+	10.18	9		GL397523:825948:825949:+	10.18	9		chr13:96555199:96555200:+	9.29	6		chr14:705898:705899:+	9.18	7
Aluexon:237	chr1:150930194:150930222:+	cryptic	calJac3	Constant Exon		chr1:150930179:150930343:-	FRAM	highest		chr1:150930194:150930195:+	10.22	7		chr1:129139770:129139771:+	10.22	7		GL397275:1685190:1685191:+	10.22	7		chr1:129857730:129857731:+	10.46	8		chr18:4926513:4926514:+	11.63	22
Aluexon:2370	chr2:98370167:98370267:-	cryptic	calJac3	Evolving Exon		chr2:98370154:98370466:+	AluJo	highest		chr2:98370267:98370268:-	11.03	9		chr2A:97926692:97926693:-	11.03	8		GL397456:288359:288360:-	10.48	8		chr13:97385841:97385842:-	8.56	6		chr14:1698227:1698228:-	8.17	7
Aluexon:2372	chr2:98287652:98287767:+	cryptic	calJac3	Constant Exon		chr2:98287411:98287769:-	AluSz	low		chr2:98287652:98287653:+	1.81	6		chr2A:97843771:97843772:+	1.81	6		GL397456:200771:200772:+	0.44	6		chr13:97289632:97289633:+	0.44	6		chr14:1616881:1616882:+	4.56	9
Aluexon:2373	chr2:98287792:98292182:+	alternative	calJac3	Constant Exon		chr2:98287777:98287909:-	AluJr	low		chr2:98287792:98287793:+	7.88	6		chr2A:97843911:97843912:+	7.88	6		GL397456:200911:200912:+	8.69	6		chr13:97289772:97289773:+	8.69	6		chr14:1617021:1617022:+	7.53	6
Aluexon:2374	chr2:98287051:98287150:+	cryptic	rheMac3	Emerging Exon		chr2:98287015:98287326:-	AluJb	highest		chr2:98287051:98287052:+	3.53	6		chr2A:97843170:97843171:+	3.53	6		GL397456:200180:200181:+	2.24	6		chr13:97289029:97289030:+	1.01	NA		NA	NA	NA
Aluexon:2376	chr2:98310908:98311060:+	cryptic	nomLeu1	Evolving Exon		chr2:98310695:98311022:-	AluY	lowest		chr2:98310908:98310909:+	7.02	18		chr2A:97867156:97867157:+	7.02	27		GL397456:224883:224884:+	4.02	22		NA	NA	NA		NA	NA	NA
Aluexon:2377	chr2:98282264:98282401:+	cryptic	calJac3	Emerging Exon		chr2:98282237:98282538:-	AluJb	high		chr2:98282264:98282265:+	2.9	7		NA	NA	NA		GL397456:195779:195780:+	4.19	18		NA	NA	NA		chr2:133505205:133505206:-	-6.29	7
Aluexon:2378	chr2:98287434:98291018:+	alternative	calJac3	Emerging Exon		chr2:98287411:98287769:-	AluSz	low		chr2:98287434:98287435:+	0.36	6		chr2A:97843553:97843554:+	0.36	6		GL397456:200556:200557:+	0.36	6		chr13:97289426:97289427:+	2.74	6		chr14:1616716:1616717:+	1.77	9
Aluexon:2379	chr2:98282307:98282401:+	cryptic	calJac3	Emerging Exon		chr2:98282237:98282538:-	AluJb	high		chr2:98282307:98282308:+	-11.49	7		NA	NA	NA		GL397456:195822:195823:+	-20.27	18		NA	NA	NA		chr2:133505162:133505163:-	-15.67	7
Aluexon:238	chr1:152313561:152313750:+	alternative	rheMac3	Constant Exon		chr1:152313547:152313808:-	AluJr	highest		chr1:152313561:152313562:+	7.59	7		chr1:130549287:130549288:+	6.42	7		GL397275:3060802:3060803:+	-0.37	6		chr1:131360710:131360711:+	7.93	9		NA	NA	NA
Aluexon:2382	chr2:101811698:101811788:-	cryptic	rheMac3	Constant Exon		chr2:101811696:101811821:+	FLAM_A	moderate		chr2:101811788:101811789:-	8.65	7		chr2A:101493113:101493114:-	8.65	7		GL397368:2901126:2901127:-	8.9	6		chr13:100932907:100932908:-	8.65	6		NA	NA	NA
Aluexon:2383	chr2:109079042:109079131:+	cryptic	nomLeu1	Constant Exon		chr2:109079013:109079318:-	AluSx1	low		chr2:109079042:109079043:+	3.01	20		NA	NA	NA		GL397413:2998509:2998510:+	3.01	18		NA	NA	NA		NA	NA	NA
Aluexon:2384	chr2:109470000:109470025:+	cryptic	rheMac3	Emerging Exon		chr2:109469980:109470278:-	AluJo	highest		chr2:109470000:109470001:+	-2.94	14		NA	NA	NA		GL397543:71707:71708:+	-1.34	10		chr13:108490131:108490132:+	-2.5	17		NA	NA	NA
Aluexon:2385	chr2:109277070:109277155:+	cryptic	calJac3	Constant Exon		chr2:109276884:109277179:-	AluJo	high		chr2:109277070:109277071:+	6.23	6		NA	NA	NA		GL397413:3198047:3198048:+	4.98	5		chr13:108291143:108291144:+	7.86	6		chr14:13462847:13462848:+	5.86	6
Aluexon:2386	chr2:99823095:99823218:+	alternative	nomLeu1	Evolving Exon		chr2:99823077:99823377:-	AluSz	low		chr2:99823095:99823096:+	11.18	16		chr2A:99423288:99423289:+	10.93	15		GL397456:1714293:1714294:+	4.97	16		NA	NA	NA		NA	NA	NA
Aluexon:2387	chr2:99772762:99772887:+	alternative	rheMac3	Constant Exon		chr2:99772749:99773026:-	AluSx1	lowest		chr2:99772762:99772763:+	7.56	9		chr2A:99372711:99372712:+	7.22	8		GL397456:1656430:1656431:+	6.21	9		chr13:98861304:98861305:+	9.91	NA		NA	NA	NA
Aluexon:2388	chr2:99772793:99772887:+	alternative	nomLeu1	Emerging Exon		chr2:99772749:99773026:-	AluSx1	lowest		chr2:99772793:99772794:+	-17.35	9		chr2A:99372742:99372743:+	-18.33	8		GL397456:1656477:1656478:+	-18.31	9		NA	NA	NA		NA	NA	NA
Aluexon:2389	chr2:99812819:99815681:+	cryptic	calJac3	Emerging Exon		chr2:99812776:99813067:-	AluJb	moderate		chr2:99812819:99812820:+	-5.79	6		NA	NA	NA		NA	NA	NA		chr13:98898391:98898392:+	-6.94	5		chr14:3319594:3319595:+	-1.19	7
Aluexon:239	chr1:153726175:153726243:+	alternative	calJac3	Evolving Exon		chr1:153726127:153726430:-	AluSx1	low		chr1:153726175:153726176:+	7.74	18		NA	NA	NA		NA	NA	NA		chr1:132750354:132750355:+	NA	NA		chr18:7681770:7681771:+	5.85	20
Aluexon:2390	chr2:113995785:113995787:+	alternative	calJac3	Emerging Exon		chr2:113995643:113995946:-	AluSx3	moderate		chr2:113995785:113995786:+	-34.22	19		chr2A:113268491:113268492:+	-34.22	19		GL397418:1728793:1728794:+	-34.22	13		chr13:112418443:112418444:+	-38.05	14		chr14:17934037:17934038:+	-22.53	9
Aluexon:2391	chr2:113996664:113996879:+	alternative	calJac3	Evolving Exon		chr2:113996647:113996944:-	AluSx	low		chr2:113996664:113996665:+	12.91	15		chr2A:113269652:113269653:+	8.44	9		GL397418:1729692:1729693:+	13.03	22		chr13:112419331:112419332:+	9.14	10		chr14:17934793:17934794:+	5.83	8
Aluexon:2392	chr2:114698415:114698467:+	cryptic	calJac3	Evolving Exon		chr2:114698397:114698680:-	AluJr	highest		chr2:114698415:114698416:+	9.29	15		chr2B:114414441:114414442:+	6.85	NA		GL397375:302948:302949:+	5.67	7		chr13:118674949:118674950:+	5.72	6		chr6:87991268:87991269:+	7.19	6
Aluexon:2393	chr2:122407875:122407955:+	alternative	calJac3	Constant Exon		chr2:122407857:122408157:-	AluJb	moderate		chr2:122407875:122407876:+	3.59	7		chr2B:122243979:122243980:+	3.59	7		GL397409:1993956:1993957:+	3.59	7		chr13:126724632:126724633:+	4.02	7		chr6:95751047:95751048:+	7.98	8
Aluexon:2394	chr2:122408042:122408256:+	alternative	calJac3	Constant Exon		chr2:122407857:122408157:-	AluJb	moderate		chr2:122408042:122408043:+	9.19	7		chr2B:122244145:122244146:+	9.19	7		GL397409:1994122:1994123:+	9.19	7		chr13:126724799:126724800:+	9.93	7		chr6:95751228:95751229:+	9.73	8
Aluexon:2398	chr2:128499976:128500005:-	cryptic	calJac3	Emerging Exon		chr2:128500001:128500126:+	AluJr	moderate		chr2:128500005:128500006:-	-19.62	18		chr2B:128449705:128449706:-	-19.62	16		GL397428:176553:176554:-	-18.6	13		chr13:133371882:133371883:-	-19.64	10		chr6:31512626:31512627:+	-21.2	6
Aluexon:2399	chr2:128745958:128745997:-	cryptic	calJac3	Constant Exon		chr2:128745715:128746025:+	AluJo	high		chr2:128745997:128745998:-	5.65	22		chr2B:128719998:128719999:-	7.89	23		GL397428:421023:421024:-	9.14	27		chr13:133617418:133617419:-	8.11	8		chr6:31245260:31245261:+	6.28	7
Aluexon:24	chr1:10636833:10636870:+	alternative	calJac3	Emerging Exon		chr1:10636816:10637098:-	AluSq2	low		chr1:10636833:10636834:+	11.86	16		chr1:10702282:10702283:+	12.22	18		GL397361:4135183:4135184:+	2.2	8		chr1:13757829:13757830:+	4.04	NA		chr7:45160732:45160733:+	2.58	8
Aluexon:240	chr1:151205803:151205872:+	cryptic	rheMac3	Constant Exon		chr1:151205780:151206077:-	AluSx3	low		chr1:151205803:151205804:+	0.77	6		chr1:129417613:129417614:+	0.09	6		GL397275:1968600:1968601:+	0.09	6		chr1:130161881:130161882:+	8.05	9		NA	NA	NA
Aluexon:2400	chr2:129048444:129048469:-	cryptic	calJac3	Emerging Exon		chr2:129048263:129048568:+	AluSz	moderate		chr2:129048469:129048470:-	-16.04	28		chr2B:129030345:129030346:-	-16.04	19		GL397428:730857:730858:-	-16.04	31		chr13:133908413:133908414:-	-15.54	22		chr6:30921987:30921988:+	-21.53	11
Aluexon:2401	chr2:131119727:131119898:+	cryptic	rheMac3	Constant Exon		chr2:131119567:131119842:-	AluJr4	highest		chr2:131119727:131119728:+	8.72	11		chr2B:131104614:131104615:+	8.72	11		GL397573:273456:273457:+	8.32	15		chr13:135896466:135896467:+	8.72	22		NA	NA	NA
Aluexon:2402	chr2:131815278:131815310:-	cryptic	calJac3	Emerging Exon		chr2:131815230:131815324:+	AluJb	highest		chr2:131815310:131815311:-	2.85	6		chr2B:131644943:131644944:-	2.85	6		GL397573:414827:414828:+	3.62	6		chr13:137061119:137061120:-	2.86	4		chr6:28934127:28934128:-	0.84	16
Aluexon:2403	chr2:132510948:132511284:+	cryptic	calJac3	Emerging Exon		chr2:132510915:132511065:-	AluSx3	highest		chr2:132510948:132510949:+	8.88	5		NA	NA	NA		GL397329:7989640:7989641:+	3.75	7		chr17:14503556:14503557:+	3.75	5		chr5:148260310:148260311:+	2.23	5
Aluexon:2404	chr2:132510972:132511284:+	cryptic	calJac3	Constant Exon		chr2:132510915:132511065:-	AluSx3	highest		chr2:132510972:132510973:+	4.89	5		NA	NA	NA		GL397329:7989664:7989665:+	2.91	7		chr17:14503580:14503581:+	3.75	5		chr5:148260334:148260335:+	5.71	5
Aluexon:2405	chr2:136102694:136103031:-	cryptic	rheMac3	Emerging Exon		chr2:136102815:136103052:+	AluSx	low		chr2:136103031:136103032:-	2.82	11		chr2B:139289726:139289727:-	1.62	9		GL397311:2999301:2999302:-	-11.69	13		chr13:116482649:116482650:+	-4.95	16		NA	NA	NA
Aluexon:2406	chr2:136406655:136406892:+	cryptic	nomLeu1	Evolving Exon		chr2:136406637:136406907:-	AluY	lowest		chr2:136406655:136406656:+	9.85	17		chr2B:139599313:139599314:+	8.9	7		GL397311:3268917:3268918:+	0.95	9		NA	NA	NA		NA	NA	NA
Aluexon:2408	chr2:130927935:130928001:-	cryptic	rheMac3	Emerging Exon		chr2:130927777:130928047:+	AluSx1	moderate		chr2:130928001:130928002:-	-7.73	16		NA	NA	NA		GL397501:1436103:1436104:-	-7.73	10		chr13:135805019:135805020:-	-11.89	8		NA	NA	NA
Aluexon:2409	chr2:142234126:142234664:-	cryptic	nomLeu1	Constant Exon		chr2:142234411:142234718:+	AluSp	low		chr2:142234664:142234665:-	5.04	8		chr2B:145514014:145514015:-	5.72	13		GL397311:9104735:9104736:-	5.5	27		NA	NA	NA		NA	NA	NA
Aluexon:241	chr1:151242008:151242113:+	cryptic	rheMac3	Constant Exon		chr1:151241977:151242115:-	AluJo	highest		chr1:151242008:151242009:+	8.38	23		chr1:129453658:129453659:+	8.38	29		NA	NA	NA		chr1:130197781:130197782:+	9.08	11		NA	NA	NA
Aluexon:2410	chr2:148694511:148694584:-	cryptic	rheMac3	Evolving Exon		chr2:148694307:148694609:+	AluSg	lowest		chr2:148694584:148694585:-	4.74	22		chr2B:152013724:152013725:-	4.74	29		GL397311:15709569:15709570:-	4.74	32		chr12:10872646:10872647:-	3.3	7		NA	NA	NA
Aluexon:2412	chr2:153499852:153502667:-	cryptic	calJac3	Evolving Exon		chr2:153502552:153502829:+	AluJr	highest		chr2:153502667:153502668:-	9.54	13		chr2B:156849708:156849709:-	8.65	6		NA	NA	NA		chr12:15846171:15846172:-	8.88	9		chr6:66698387:66698388:+	7.77	10
Aluexon:2413	chr2:150428744:150428845:-	cryptic	calJac3	Emerging Exon		chr2:150428737:150428861:+	AluSx4	lowest		chr2:150428845:150428846:-	0.55	12		chr2B:153772677:153772678:-	3.19	16		GL397370:592124:592125:-	2.3	22		chr12:12530674:12530675:-	0.47	7		chr6:69884503:69884504:+	2.3	32
Aluexon:2414	chr2:139258325:139258450:-	cryptic	calJac3	Evolving Exon		chr2:139258188:139258476:+	AluJo	moderate		chr2:139258450:139258451:-	10.06	6		chr2B:142507936:142507937:-	10.06	6		GL397311:6194000:6194001:-	0.97	6		chr12:1330273:1330274:-	2.73	12		chr6:81115657:81115658:+	3.28	11
Aluexon:2415	chr2:158675915:158675941:-	cryptic	rheMac3	Emerging Exon		chr2:158675760:158676027:+	AluSq2	lowest		chr2:158675941:158675942:-	-13.22	19		chr2B:162054740:162054741:-	-17.37	17		GL397304:3015627:3015628:-	-18.61	26		chr12:20978339:20978340:-	-19.01	10		NA	NA	NA
Aluexon:2416	chr2:160111017:160111044:-	cryptic	calJac3	Emerging Exon		chr2:160110788:160111081:+	AluJr	high		chr2:160111044:160111045:-	4.34	6		chr2B:163526395:163526396:-	4.34	6		GL397304:4430967:4430968:-	4.34	6		chr12:22368256:22368257:-	4.82	5		chr6:59823977:59823978:+	1.71	6
Aluexon:2417	chr2:160637946:160638043:-	cryptic	calJac3	Emerging Exon		chr2:160637922:160638097:+	AluSx	moderate		chr2:160638043:160638044:-	-0.11	12		chr2B:164063941:164063942:-	-0.11	17		GL397304:4998723:4998724:-	-0.11	15		chr12:22899883:22899884:-	1.62	13		chr6:59232384:59232385:+	-0.11	6
Aluexon:2418	chr2:165617793:165617885:-	cryptic	rheMac3	Emerging Exon		chr2:165617636:165617909:+	AluSp	low		chr2:165617885:165617886:-	-9.15	5		chr2B:169062513:169062514:-	-8.44	5		GL397304:10039359:10039360:-	-17.98	10		chr12:28054189:28054190:-	-17.7	5		NA	NA	NA
Aluexon:2419	chr2:169640465:169640467:-	alternative	calJac3	Emerging Exon		chr2:169640442:169640738:+	AluJb	moderate		chr2:169640467:169640468:-	-20.77	21		chr2B:173152040:173152041:-	-20.77	24		GL397263:12249851:12249852:-	-20.77	14		chr12:32098162:32098163:-	-20.77	8		chr6:49846997:49846998:+	-20.76	10
Aluexon:242	chr1:155801326:155801411:-	cryptic	rheMac3	Emerging Exon		chr1:155801307:155801697:+	AluJr	high		chr1:155801411:155801412:-	10.88	13		NA	NA	NA		GL397275:6558989:6558990:-	11.25	16		chr1:134900693:134900694:-	2.84	17		NA	NA	NA
Aluexon:2420	chr2:171381058:171381134:+	alternative	calJac3	Emerging Exon		chr2:171380994:171381294:-	AluSz	moderate		chr2:171381058:171381059:+	-32.17	6		chr2B:174952954:174952955:+	-32.17	6		NA	NA	NA		chr12:33856914:33856915:+	-17.91	6		chr6:48029331:48029332:-	-13.37	9
Aluexon:2421	chr2:171586878:171587507:-	alternative	rheMac3	Constant Exon		chr2:171587227:171587525:+	AluSz	low		chr2:171587507:171587508:-	10.49	8		chr2B:175160534:175160535:-	11.31	8		GL397263:14417937:14417938:-	10	7		chr12:34066735:34066736:-	12.26	9		NA	NA	NA
Aluexon:2422	chr2:170662506:170662621:+	cryptic	calJac3	Emerging Exon		chr2:170662477:170662774:-	AluJb	highest		chr2:170662506:170662507:+	2.2	6		chr2B:174218872:174218873:+	1.54	6		GL397263:13425674:13425675:+	2.2	6		chr12:33111577:33111578:+	2.13	6		chr6:48776747:48776748:-	-18.8	7
Aluexon:2423	chr2:171814354:171814375:+	cryptic	rheMac3	Constant Exon		chr2:171814335:171814468:-	AluJr	highest		chr2:171814354:171814355:+	7	5		chr2B:175388937:175388938:+	7	5		GL397263:14653694:14653695:+	6.78	5		chr12:34305028:34305029:+	6.68	5		NA	NA	NA
Aluexon:2424	chr2:172271113:172271236:-	alternative	rheMac3	Evolving Exon		chr2:172270954:172271253:+	AluJb	highest		chr2:172271236:172271237:-	12.15	14		chr2B:175851296:175851297:-	11.58	15		GL397263:15141214:15141215:-	11.58	15		chr12:34743048:34743049:-	3.12	19		NA	NA	NA
Aluexon:2425	chr2:172303894:172304011:+	cryptic	rheMac3	Constant Exon		chr2:172303866:172304171:-	AluSc5	lowest		chr2:172303894:172303895:+	4.36	8		chr2B:175883943:175883944:+	4.74	8		GL397263:15175131:15175132:+	4.56	15		chr12:34775487:34775488:+	4.56	15		NA	NA	NA
Aluexon:2426	chr2:172396332:172396379:+	cryptic	calJac3	Emerging Exon		chr2:172396229:172396540:-	AluSz	lowest		chr2:172396332:172396333:+	6.14	13		chr2B:175977571:175977572:+	7.81	11		NA	NA	NA		chr12:34863401:34863402:+	0.06	10		chr6:47024505:47024506:-	-1.81	16
Aluexon:2427	chr2:172407486:172407905:+	cryptic	rheMac3	Constant Exon		chr2:172407454:172407758:-	AluJb	moderate		chr2:172407486:172407487:+	11.07	6		chr2B:175989599:175989600:+	11.07	6		GL397263:15280300:15280301:+	11.07	6		chr12:34866755:34866756:+	11.07	6		NA	NA	NA
Aluexon:2428	chr2:173946006:173946030:+	cryptic	calJac3	Emerging Exon		chr2:173945921:173946053:-	FLAM_A	highest		chr2:173946006:173946007:+	-12.88	20		chr2B:177535978:177535979:+	-12.88	25		GL397263:16869873:16869874:+	-12.88	16		chr12:36371860:36371861:+	-12.88	7		chr6:45423887:45423888:-	-12.06	6
Aluexon:2429	chr2:173446660:173446686:+	cryptic	calJac3	Evolving Exon		chr2:173446631:173446941:-	AluSz	high		chr2:173446660:173446661:+	10.66	8		chr2B:177025507:177025508:+	10.12	5		GL397263:16340550:16340551:+	9.23	7		chr12:35883563:35883564:+	10.93	10		chr6:45930392:45930393:-	8.36	6
Aluexon:243	chr1:151257329:151257673:+	cryptic	calJac3	Emerging Exon		chr1:151257276:151257550:-	AluJb	moderate		chr1:151257329:151257330:+	2.96	27		chr1:129481946:129481947:+	2.96	23		GL397275:2035805:2035806:+	3.85	24		chr1:130219102:130219103:+	3.89	11		chr18:5263127:5263128:+	1.75	6
Aluexon:2431	chr2:175541669:175541852:-	cryptic	calJac3	Emerging Exon		chr2:175541738:175541891:+	AluJb	high		chr2:175541852:175541853:-	7.29	12		chr2B:179127933:179127934:-	7.29	14		GL397263:18469635:18469636:-	-1.31	14		chr12:37967185:37967186:-	4.41	10		chr6:43767181:43767182:+	-1.59	7
Aluexon:2432	chr2:176805716:176805808:-	alternative	calJac3	Evolving Exon		chr2:176805695:176805971:+	AluJb	high		chr2:176805808:176805809:-	8.88	9		chr2B:180402660:180402661:-	8.36	10		NA	NA	NA		chr12:39275006:39275007:-	8.81	8		chr6:42402962:42402963:+	5.8	9
Aluexon:2433	chr2:178091795:178092681:-	cryptic	calJac3	Evolving Exon		chr2:178092565:178092881:+	AluSx1	moderate		chr2:178092681:178092682:-	8.99	26		chr2B:181719610:181719611:-	8.99	14		GL397263:21208450:21208451:-	6.93	8		NA	NA	NA		chr6:41082571:41082572:+	7.31	5
Aluexon:2434	chr2:178175961:178176056:-	alternative	rheMac3	Constant Exon		chr2:178175946:178176248:+	AluSx	lowest		chr2:178176056:178176057:-	6.95	6		chr2B:181803742:181803743:-	6.95	6		GL397263:21297734:21297735:-	6.95	6		chr12:40636584:40636585:-	6.95	6		NA	NA	NA
Aluexon:2435	chr2:178182350:178186965:-	alternative	nomLeu1	Evolving Exon		chr2:178186686:178186993:+	AluY	lowest		chr2:178186965:178186966:-	10.62	22		chr2B:181814657:181814658:-	10.62	19		GL397263:21309211:21309212:-	8.8	11		NA	NA	NA		NA	NA	NA
Aluexon:2436	chr2:179303592:179304960:+	cryptic	nomLeu1	Constant Exon		chr2:179303408:179303709:-	AluY	lowest		chr2:179303592:179303593:+	7.28	13		chr2B:182931067:182931068:+	7.28	12		GL397263:22429460:22429461:+	7.67	15		NA	NA	NA		NA	NA	NA
Aluexon:2437	chr2:182514687:182514741:-	cryptic	panTro4	Emerging Exon		chr2:182514474:182514803:+	AluSz6	moderate		chr2:182514741:182514742:-	-11.95	6		chr2B:186188259:186188260:-	-11.95	6		NA	NA	NA		NA	NA	NA		NA	NA	NA
Aluexon:2438	chr2:182888547:182888638:+	cryptic	calJac3	Evolving Exon		chr2:182888355:182888653:-	AluJr	highest		chr2:182888547:182888548:+	9.93	9		chr2B:186565885:186565886:+	9.15	10		NA	NA	NA		chr12:45375804:45375805:+	7.92	9		chr6:36514129:36514130:-	7.04	7
Aluexon:2439	chr2:183995721:183995843:+	alternative	calJac3	Constant Exon		chr2:183995701:183995973:-	AluJo	highest		chr2:183995721:183995722:+	12.73	9		chr2B:187690298:187690299:+	12.73	9		GL397263:27145290:27145291:+	12.73	15		chr12:46476270:46476271:+	2.52	6		chr6:35384461:35384462:-	12.41	6
Aluexon:244	chr1:151317762:151317919:-	cryptic	calJac3	Evolving Exon		chr1:151317803:151318113:+	AluY	lowest		chr1:151317919:151317920:-	6.5	18		chr1:129539888:129539889:-	7.28	18		GL397275:2096733:2096734:-	6.5	9		chr1:130276283:130276284:-	5.5	NA		chr18:5327928:5327929:-	4.41	12
Aluexon:2440	chr2:184047283:184047608:+	cryptic	rheMac3	Constant Exon		chr2:184047266:184047568:-	AluJr4	highest		chr2:184047283:184047284:+	8.26	6		chr2B:187742614:187742615:+	8.26	6		GL397263:27197988:27197989:+	9.62	6		chr12:46527537:46527538:+	9.29	6		NA	NA	NA
Aluexon:2441	chr2:188293206:188293616:-	alternative	rheMac3	Emerging Exon		chr2:188293339:188293636:+	AluY	lowest		chr2:188293616:188293617:-	5.52	17		chr2B:192033430:192033431:-	6.4	19		NA	NA	NA		chr12:50844896:50844897:-	2.93	6		NA	NA	NA
Aluexon:2442	chr2:189331200:189331293:+	cryptic	rheMac3	Constant Exon		chr2:189331026:189331298:-	AluY	lowest		chr2:189331200:189331201:+	7.95	20		chr2B:193094892:193094893:+	7.95	16		GL397263:32392988:32392989:+	7.28	23		chr12:51898480:51898481:+	7.28	22		NA	NA	NA
Aluexon:2443	chr2:189331243:189331293:+	cryptic	rheMac3	Emerging Exon		chr2:189331026:189331298:-	AluY	lowest		chr2:189331243:189331244:+	-18.07	20		chr2B:193094935:193094936:+	-18.07	16		GL397263:32393031:32393032:+	-17.43	23		chr12:51898523:51898524:+	-17.49	22		NA	NA	NA
Aluexon:2444	chr2:191211475:191211539:+	alternative	calJac3	Emerging Exon		chr2:191211324:191211630:-	AluJb	highest		chr2:191211475:191211476:+	-17.23	8		chr2B:195007322:195007323:+	-18.19	9		GL397263:34305514:34305515:+	-18.19	14		chr12:53831158:53831159:+	-18.19	7		chr6:105513156:105513157:+	-20.69	7
Aluexon:2445	chr2:192549601:192549964:+	cryptic	rheMac3	Emerging Exon		chr2:192549580:192549882:-	AluSz	moderate		chr2:192549601:192549602:+	2.95	5		chr2B:196353663:196353664:+	2.95	5		GL397263:35725124:35725125:+	2.95	5		chr12:55199918:55199919:+	2.95	5		NA	NA	NA
Aluexon:2447	chr2:197016017:197016230:+	cryptic	rheMac3	Emerging Exon		chr2:197015974:197016254:-	AluY	lowest		chr2:197016017:197016018:+	-21.02	12		chr2B:200820174:200820175:+	-20.09	6		GL397263:40125142:40125143:+	-20.67	24		chr12:59554522:59554523:+	-19.21	18		NA	NA	NA
Aluexon:2448	chr2:197017785:197017792:+	cryptic	calJac3	Emerging Exon		chr2:197017669:197017808:-	FLAM_C	moderate		chr2:197017785:197017786:+	-4.41	7		chr2B:200821937:200821938:+	-4.41	7		GL397263:40126910:40126911:+	-4.41	7		NA	NA	NA		chr6:111441390:111441391:+	-1.72	6
Aluexon:245	chr1:120329981:120330268:+	cryptic	rheMac3	Evolving Exon		chr1:120329960:120330131:-	AluJr	highest		chr1:120329981:120329982:+	11.56	12		chr1:116913870:116913871:-	10.99	14		GL397313:15263478:15263479:+	10.83	8		chr1:123406622:123406623:+	10	9		NA	NA	NA
Aluexon:2451	chr2:198267145:198267237:-	cryptic	calJac3	Evolving Exon		chr2:198267143:198267262:+	FLAM_A	high		chr2:198267237:198267238:-	11.78	13		chr2B:202088508:202088509:-	11.88	15		GL397263:41430522:41430523:-	11.88	16		chr12:60781254:60781255:-	3.62	13		chr6:112713717:112713718:-	3.33	8
Aluexon:2452	chr2:190629579:190630179:+	alternative	rheMac3	Constant Exon		chr2:190629563:190629856:-	AluSg	low		chr2:190629579:190629580:+	11.23	11		chr2B:194415950:194415951:+	12.56	8		GL397263:33711918:33711919:+	12	10		chr12:53225678:53225679:+	11.83	9		NA	NA	NA
Aluexon:2454	chr2:190611321:190611894:-	alternative	rheMac3	Constant Exon		chr2:190611779:190612085:+	AluJb	highest		chr2:190611894:190611895:-	7.62	21		NA	NA	NA		GL397263:33694750:33694751:-	7.62	18		chr12:53208612:53208613:-	7.62	22		NA	NA	NA
Aluexon:2455	chr2:190611895:190612057:-	cryptic	rheMac3	Constant Exon		chr2:190611779:190612085:+	AluJb	highest		chr2:190612057:190612058:-	4.19	21		NA	NA	NA		GL397263:33694913:33694914:-	4.19	18		chr12:53208785:53208786:-	4.19	22		NA	NA	NA
Aluexon:2456	chr2:190671147:190671762:+	cryptic	calJac3	Emerging Exon		chr2:190671112:190671421:-	AluJb	highest		chr2:190671147:190671148:+	2.13	6		chr2B:194457346:194457347:+	1.12	6		GL397263:33754697:33754698:+	2.13	6		chr12:53276918:53276919:+	2.66	6		chr6:104929153:104929154:+	2.19	8
Aluexon:2457	chr2:200262505:200262563:-	cryptic	rheMac3	Constant Exon		chr2:200262329:200262616:+	AluSz	high		chr2:200262563:200262564:-	5.62	5		chr2B:204107507:204107508:-	5.62	5		GL397263:43459589:43459590:-	4.32	5		chr12:62768825:62768826:-	4.92	5		NA	NA	NA
Aluexon:2458	chr2:201325559:201325560:+	cryptic	nomLeu1	Emerging Exon		chr2:201325528:201325834:-	AluY	lowest		chr2:201325559:201325560:+	10.49	9		NA	NA	NA		GL397263:44554121:44554122:+	0.47	NA		NA	NA	NA		NA	NA	NA
Aluexon:2459	chr2:201966545:201966606:+	cryptic	rheMac3	Emerging Exon		chr2:201966480:201966777:-	AluSz	lowest		chr2:201966545:201966546:+	-22.48	11		NA	NA	NA		GL397295:7997991:7997992:-	-20.09	5		chr3:177835184:177835185:-	-21.75	11		NA	NA	NA
Aluexon:246	chr1:156340971:156341396:+	alternative	calJac3	Evolving Exon		chr1:156340943:156341250:-	AluSx1	low		chr1:156340971:156340972:+	10.08	15		chr1:134665810:134665811:+	10.69	14		GL397275:7153099:7153100:+	4.71	15		chr1:135472405:135472406:+	2.3	21		chr18:10418733:10418734:+	4.61	8
Aluexon:2460	chr2:175991681:175991786:-	cryptic	calJac3	Emerging Exon		chr2:175991677:175991985:+	AluJo	highest		chr2:175991786:175991787:-	7.89	16		chr2B:179585824:179585825:-	7.89	17		GL397263:18958501:18958502:-	8.66	14		chr12:38470972:38470973:-	8.81	8		chr6:43287669:43287670:+	-9.49	6
Aluexon:2461	chr2:175991884:175991959:-	cryptic	calJac3	Constant Exon		chr2:175991677:175991985:+	AluJo	highest		chr2:175991959:175991960:-	4.72	16		chr2B:179585997:179585998:-	4.72	17		GL397263:18958677:18958678:-	4.72	14		chr12:38471171:38471172:-	4.88	16		chr6:43287485:43287486:+	3.96	6
Aluexon:2462	chr2:202007366:202007483:+	alternative	calJac3	Constant Exon		chr2:202007326:202007621:-	AluSp	lowest		chr2:202007366:202007367:+	5.98	7		chr2B:205895592:205895593:+	5.81	7		GL397263:45257818:45257819:+	0.1	NA		chr12:64675807:64675808:+	5.81	5		chr6:116650431:116650432:+	7.18	12
Aluexon:2463	chr2:202018858:202019000:+	alternative	rheMac3	Evolving Exon		chr2:202018800:202019110:-	AluSq2	moderate		chr2:202018858:202018859:+	7.28	6		chr2B:205907468:205907469:+	6.21	6		GL397263:45271113:45271114:+	5.33	7		chr12:64687984:64687985:+	4.47	8		NA	NA	NA
Aluexon:2464	chr2:202216542:202216655:-	cryptic	calJac3	Emerging Exon		chr2:202216384:202216693:+	AluSz	low		chr2:202216655:202216656:-	-24.67	6		chr2B:206105246:206105247:-	-28.17	6		GL397263:45478787:45478788:-	-28.17	6		chr12:64888039:64888040:-	-20.49	6		chr6:116839978:116839979:-	-21.97	7
Aluexon:2465	chr2:201749985:201750066:-	alternative	nomLeu1	Evolving Exon		chr2:201749811:201750123:+	AluSx	low		chr2:201750066:201750067:-	6.91	9		chr2B:205622083:205622084:-	6.91	7		GL397263:44972791:44972792:-	0.07	17		NA	NA	NA		NA	NA	NA
Aluexon:2466	chr2:201750067:201750090:-	alternative	nomLeu1	Constant Exon		chr2:201749811:201750123:+	AluSx	low		chr2:201750090:201750091:-	2.02	9		chr2B:205622107:205622108:-	2.37	7		GL397263:44972815:44972816:-	3.97	17		NA	NA	NA		NA	NA	NA
Aluexon:2467	chr2:202581367:202581434:-	cryptic	calJac3	Emerging Exon		chr2:202581288:202581471:+	AluSx	lowest		chr2:202581434:202581435:-	2.96	23		chr2B:206472897:206472898:-	4.74	29		GL397263:45899305:45899306:-	4.74	28		NA	NA	NA		chr6:117306384:117306385:-	0.52	15
Aluexon:2468	chr2:203724870:203724967:-	cryptic	rheMac3	Emerging Exon		chr2:203724726:203724996:+	AluJr4	highest		chr2:203724967:203724968:-	3.2	8		chr2B:207650150:207650151:-	3.2	8		GL397263:47080374:47080375:-	2.5	8		chr12:66494583:66494584:-	2.09	7		NA	NA	NA
Aluexon:2469	chr2:201773351:201774418:-	cryptic	rheMac3	Evolving Exon		chr2:201774149:201774443:+	AluSz	moderate		chr2:201774418:201774419:-	12.22	23		chr2B:205648351:205648352:-	12.22	24		GL397263:44998743:44998744:-	1.36	25		chr12:64449506:64449507:-	9.37	NA		NA	NA	NA
Aluexon:247	chr1:156344396:156344518:+	alternative	nomLeu1	Evolving Exon		chr1:156344378:156344676:-	AluSp	lowest		chr1:156344396:156344397:+	11.44	17		chr1:134669233:134669234:+	4.74	19		GL397275:7156352:7156353:+	4.74	18		NA	NA	NA		NA	NA	NA
Aluexon:2470	chr2:201916896:201916979:-	cryptic	rheMac3	Emerging Exon		chr2:201916738:201917003:+	AluJb	high		chr2:201916979:201916980:-	-25.73	7		chr2B:205796324:205796325:-	-25.73	6		NA	NA	NA		chr12:64592597:64592598:-	-30.99	4		NA	NA	NA
Aluexon:2471	chr2:203096266:203096339:-	cryptic	hg19	NA		chr2:203096068:203096358:+	AluSx1	moderate		chr2:203096339:203096340:-	-17.84	10		NA	NA	NA		NA	NA	NA		NA	NA	NA		NA	NA	NA
Aluexon:2472	chr2:203754773:203754782:-	cryptic	calJac3	Constant Exon		chr2:203754659:203754953:+	AluJb	highest		chr2:203754782:203754783:-	10.19	9		chr2B:207679993:207679994:-	11.22	20		GL397263:47109526:47109527:-	11.22	30		chr12:66523126:66523127:-	9.28	7		chr6:118458898:118458899:-	9.25	6
Aluexon:2473	chr2:203799271:203799320:+	cryptic	calJac3	Emerging Exon		chr2:203799168:203799477:-	AluJb	highest		chr2:203799271:203799272:+	-14.36	6		chr2B:207725089:207725090:+	-14.36	6		GL397263:47159598:47159599:+	-14.43	6		chr12:66581443:66581444:+	-14.43	7		chr6:118506686:118506687:+	-14.79	29
Aluexon:2474	chr2:209120625:209120899:+	alternative	calJac3	Evolving Exon		chr2:209120418:209120734:-	AluJb	moderate		chr2:209120625:209120626:+	7.74	6		chr2B:213136189:213136190:+	7.74	6		GL397263:52778236:52778237:+	7.74	5		chr12:71979172:71979173:+	7.74	5		chr6:124235171:124235172:+	6.23	8
Aluexon:2475	chr2:209149005:209149109:+	cryptic	calJac3	Emerging Exon		chr2:209148985:209149284:-	AluSq	low		chr2:209149005:209149006:+	10.35	16		chr2B:213163882:213163883:+	12.43	20		GL397263:52808152:52808153:+	9.9	8		chr12:72008454:72008455:+	11.34	15		chr6:124270519:124270520:+	0.94	13
Aluexon:2476	chr2:208620068:208620094:-	cryptic	calJac3	Constant Exon		chr2:208619820:208620123:+	AluJr	highest		chr2:208620094:208620095:-	3.7	9		NA	NA	NA		NA	NA	NA		NA	NA	NA		chr6:123719760:123719761:-	4.24	9
Aluexon:2477	chr19:18670908:18671227:+	cryptic	rheMac3	Emerging Exon		chr19:18670816:18671117:-	AluSx1	moderate		chr19:18670908:18670909:+	6.56	8		chr19:18858529:18858530:+	6.14	8		NA	NA	NA		chr19:18615421:18615422:+	-1.79	15		NA	NA	NA
Aluexon:2478	chr19:18669812:18669938:+	cryptic	calJac3	Emerging Exon		chr19:18669785:18670084:-	AluSx1	low		chr19:18669812:18669813:+	11.6	25		chr19:18857399:18857400:+	11.6	25		GL397382:3800004:3800005:+	8.84	12		NA	NA	NA		chr22:17568448:17568449:+	-0.92	14
Aluexon:2479	chr19:18687811:18688231:+	cryptic	panTro4	Constant Exon		chr19:18687792:18687918:-	AluJo	highest		chr19:18687811:18687812:+	11.43	23		chr19:18877731:18877732:+	11.43	18		NA	NA	NA		NA	NA	NA		NA	NA	NA
Aluexon:248	chr1:153605512:153605633:-	cryptic	calJac3	Constant Exon		chr1:153605363:153605667:+	AluSz	lowest		chr1:153605633:153605634:-	13.18	10		chr1:131879015:131879016:-	12.93	10		GL397275:4376494:4376495:-	13.08	9		chr1:132635623:132635624:-	13	8		chr18:7556472:7556473:-	13.41	6
Aluexon:2480	chr19:18701082:18701306:+	cryptic	rheMac3	Evolving Exon		chr19:18701024:18701328:-	AluSz6	lowest		chr19:18701082:18701083:+	8.97	24		chr19:18891091:18891092:+	7.79	32		GL397382:3835211:3835212:+	6.17	11		chr19:18647715:18647716:+	6.29	21		NA	NA	NA
Aluexon:2481	chr2:214206274:214206374:+	cryptic	calJac3	Constant Exon		chr2:214206246:214206564:-	AluJo	highest		chr2:214206274:214206275:+	10.75	7		chr2B:218313491:218313492:+	10.75	7		GL397263:57858498:57858499:+	10.75	7		chr12:76988123:76988124:+	10.75	7		chr6:129514337:129514338:+	10.63	15
Aluexon:2482	chr2:210882494:210882511:+	cryptic	calJac3	Emerging Exon		chr2:210882458:210882768:-	AluSx1	low		chr2:210882494:210882495:+	3.7	23		chr2B:214929279:214929280:+	3.7	17		GL397263:54477273:54477274:+	3.7	13		chr12:73637210:73637211:+	3.7	10		chr6:126156108:126156109:+	2.47	10
Aluexon:2483	chr2:210876415:210876439:+	cryptic	rheMac3	Constant Exon		chr2:210876415:210876704:-	AluJo	NA		chr2:210876415:210876416:+	4.38	24		chr2B:214923177:214923178:+	4.38	38		GL397263:54471187:54471188:+	2.72	19		chr12:73631460:73631461:+	4.38	7		NA	NA	NA
Aluexon:2484	chr2:210882512:210882609:+	cryptic	calJac3	Constant Exon		chr2:210882458:210882768:-	AluSx1	low		chr2:210882512:210882513:+	4.42	23		chr2B:214929297:214929298:+	4.42	17		GL397263:54477291:54477292:+	5.1	13		chr12:73637229:73637230:+	4.39	10		chr6:126156128:126156129:+	4.55	10
Aluexon:2485	chr2:210876491:210876530:+	cryptic	rheMac3	Emerging Exon		chr2:210876415:210876704:-	AluJo	highest		chr2:210876491:210876492:+	-28.85	24		chr2B:214923253:214923254:+	-28.85	38		GL397263:54471263:54471264:+	-28.85	19		chr12:73631533:73631534:+	-28.85	7		NA	NA	NA
Aluexon:2486	chr2:210880926:210880979:+	alternative	calJac3	Emerging Exon		chr2:210880906:210880981:-	AluJb	high		chr2:210880926:210880927:+	8.33	7		chr2B:214927718:214927719:+	8.33	7		GL397263:54475707:54475708:+	3.4	7		chr12:73635657:73635658:+	3.34	7		chr6:126154610:126154611:+	-17.32	6
Aluexon:2487	chr2:210901504:210903289:+	cryptic	rheMac3	Emerging Exon		chr2:210901485:210901779:-	AluJb	high		chr2:210901504:210901505:+	9.28	7		chr2B:214948230:214948231:+	9.28	7		NA	NA	NA		chr12:73656006:73656007:+	2.6	9		NA	NA	NA
Aluexon:2488	chr2:218850185:218850302:+	cryptic	rheMac3	Constant Exon		chr2:218850128:218850443:-	AluSp	lowest		chr2:218850185:218850186:+	5.41	8		chr2B:223038694:223038695:+	5.41	6		GL397263:62774680:62774681:+	5.41	21		chr12:81672087:81672088:+	5.41	13		NA	NA	NA
Aluexon:2489	chr2:219438716:219438735:+	cryptic	calJac3	Emerging Exon		chr2:219438681:219438982:-	AluSz	high		chr2:219438716:219438717:+	3.35	7		chr2B:223636812:223636813:+	3.35	7		GL397345:479651:479652:+	3.35	7		chr12:82303086:82303087:+	2.92	7		chr6:134944660:134944661:+	2.92	7
Aluexon:249	chr1:155209968:155210090:-	cryptic	rheMac3	Constant Exon		chr1:155209972:155210272:+	AluSx1	moderate		chr1:155210090:155210091:-	3.6	8		chr1:133494686:133494687:-	3.6	8		GL397275:6000329:6000330:-	3.31	8		chr1:134282990:134282991:-	3.6	14		NA	NA	NA
Aluexon:2490	chr2:219784943:219785829:+	cryptic	calJac3	Constant Exon		chr2:219784923:219785052:-	FLAM_A	highest		chr2:219784943:219784944:+	3.01	14		chr2B:223994291:223994292:+	3.01	13		GL397345:819859:819860:+	0.69	8		chr12:82659649:82659650:+	2.46	9		chr6:135296504:135296505:+	7.31	6
Aluexon:2491	chr2:220108501:220108661:-	cryptic	calJac3	Constant Exon		chr2:220108546:220108724:+	AluSx	low		chr2:220108661:220108662:-	2.24	5		chr2B:224323389:224323390:-	5.24	5		GL397345:1142605:1142606:-	2.24	5		chr12:82988032:82988033:-	2.24	5		chr6:135646226:135646227:-	3.21	5
Aluexon:2492	chr2:220229905:220230010:-	cryptic	panTro4	Constant Exon		chr2:220229733:220230044:+	AluSg	low		chr2:220230010:220230011:-	11.56	39		chr2B:224446974:224446975:-	11.35	40		NA	NA	NA		NA	NA	NA		NA	NA	NA
Aluexon:2493	chr2:222286700:222286790:-	cryptic	calJac3	Emerging Exon		chr2:222286677:222286845:+	AluJo	highest		chr2:222286790:222286791:-	9.37	17		chr2B:226504752:226504753:-	7.55	20		GL397345:3351964:3351965:-	5.76	14		chr12:85171749:85171750:-	4.79	15		chr6:137884945:137884946:-	-4.59	6
Aluexon:2494	chr2:224720495:224720633:-	cryptic	calJac3	Evolving Exon		chr2:224720524:224720663:+	FLAM_C	high		chr2:224720633:224720634:-	6.3	11		chr2B:228962710:228962711:-	6.3	11		GL397345:5839399:5839400:-	6.15	6		chr12:87622030:87622031:-	6.3	6		chr6:140407864:140407865:-	5.06	6
Aluexon:2495	chr2:228549806:228550885:-	alternative	calJac3	Evolving Exon		chr2:228550630:228550931:+	AluSx	moderate		chr2:228550885:228550886:-	6.38	5		chr2B:232846617:232846618:-	6.38	6		NA	NA	NA		chr12:91498605:91498606:-	4.48	NA		chr6:144213764:144213765:-	5.09	10
Aluexon:2496	chr2:227702474:227702484:+	cryptic	calJac3	Emerging Exon		chr2:227702264:227702508:-	AluSx1	moderate		chr2:227702474:227702475:+	-19.01	5		chr2B:231994869:231994870:+	-18.41	5		GL397366:121164:121165:+	-18.6	5		chr12:90615656:90615657:+	-18.71	5		chr6:143358571:143358572:+	-14.57	5
Aluexon:2497	chr2:231565038:231565141:-	cryptic	nomLeu1	Emerging Exon		chr2:231564966:231565190:+	AluSx	low		chr2:231565141:231565142:-	-17.7	7		chr2B:235950123:235950124:-	-17.7	7		GL397366:4062650:4062651:-	-17.7	9		NA	NA	NA		NA	NA	NA
Aluexon:2498	chr2:230765453:230765563:-	cryptic	rheMac3	Emerging Exon		chr2:230765296:230765592:+	AluSz	low		chr2:230765563:230765564:-	-29.33	14		NA	NA	NA		NA	NA	NA		chr12:93694024:93694025:-	-10.96	16		NA	NA	NA
Aluexon:2499	chr2:231950764:231950787:+	cryptic	rheMac3	Constant Exon		chr2:231950744:231951058:-	AluJo	high		chr2:231950764:231950765:+	11.25	13		chr2B:236339421:236339422:+	11.4	6		GL397366:4445848:4445849:+	8.21	6		chr12:94864583:94864584:+	11.94	12		NA	NA	NA
Aluexon:25	chr1:9162934:9163156:-	cryptic	calJac3	Emerging Exon		chr1:9163135:9163182:+	AluYd8	high		chr1:9163156:9163157:-	5.21	21		chr1:9127321:9127322:-	7.38	12		GL397361:2585725:2585726:-	3.58	19		chr1:12259189:12259190:-	2.35	6		chr7:43568584:43568585:-	-3.52	19
Aluexon:250	chr1:155213886:155214024:-	cryptic	hg19	NA		chr1:155213908:155214192:+	AluSx3	lowest		chr1:155214024:155214025:-	6.59	6		NA	NA	NA		NA	NA	NA		NA	NA	NA		NA	NA	NA
Aluexon:2500	chr2:232992684:232992708:+	cryptic	calJac3	Constant Exon		chr2:232992664:232992961:-	AluJb	high		chr2:232992684:232992685:+	3.22	10		chr2B:237362503:237362504:+	3.22	9		GL397366:5477285:5477286:+	2.86	10		chr12:95896640:95896641:+	4.19	18		chr6:148568755:148568756:+	4.32	7
Aluexon:2501	chr2:233124549:233124554:+	alternative	calJac3	Emerging Exon		chr2:233124320:233124641:-	AluSz	highest		chr2:233124549:233124550:+	3.53	7		chr2B:237483142:237483143:+	3.53	7		GL397366:5586788:5586789:+	4.13	9		chr12:96024546:96024547:+	3.25	12		chr6:148712463:148712464:+	1.2	6
Aluexon:2502	chr2:233124429:233124469:+	cryptic	calJac3	Emerging Exon		chr2:233124320:233124641:-	AluSz	highest		chr2:233124429:233124430:+	-8.34	7		chr2B:237483022:237483023:+	-8.34	7		GL397366:5586670:5586671:+	-8.34	9		chr12:96024433:96024434:+	-8.34	12		chr6:148712354:148712355:+	-6.7	6
Aluexon:2503	chr2:233589282:233589399:+	alternative	calJac3	Constant Exon		chr2:233589265:233589562:-	AluJr	high		chr2:233589282:233589283:+	10.57	10		chr2B:237947326:237947327:+	10.57	10		GL397366:6026729:6026730:+	10.53	11		chr12:96520616:96520617:+	0.96	9		chr6:149158432:149158433:+	10.82	16
Aluexon:2504	chr2:233599125:233599194:+	alternative	calJac3	Emerging Exon		chr2:233598929:233599216:-	AluJr	highest		chr2:233599125:233599126:+	9.76	8		chr2B:237956896:237956897:+	9.02	13		GL397366:6037854:6037855:+	9.07	11		chr12:96530597:96530598:+	8.98	10		chr6:149168891:149168892:+	-9.6	5
Aluexon:2506	chr2:234451097:234451190:-	cryptic	rheMac3	Constant Exon		chr2:234451074:234451335:+	AluJr	moderate		chr2:234451190:234451191:-	10.01	12		chr2B:238783536:238783537:-	10.01	9		GL397439:415887:415888:-	10.05	22		chr12:97375503:97375504:-	9.31	14		NA	NA	NA
Aluexon:2509	chr15:69713083:69713109:+	cryptic	calJac3	Emerging Exon		chr15:69713026:69713251:-	AluJr4	highest		chr15:69713083:69713084:+	-9.89	7		chr15:66946772:66946773:+	-9.87	7		GL397307:13291701:13291702:+	-9.89	7		chr7:47777402:47777403:+	-11.54	6		chr10:11858284:11858285:+	-9.05	12
Aluexon:251	chr1:154945769:154945984:-	cryptic	calJac3	Evolving Exon		chr1:154945704:154946013:+	AluSq2	lowest		chr1:154945984:154945985:-	7.93	24		chr1:133230238:133230239:-	7.93	22		GL397275:5733637:5733638:-	3.68	9		chr1:134003646:134003647:-	1.9	8		chr18:8952003:8952004:-	3.97	19
Aluexon:2510	chr15:69715371:69715371:+	alternative	calJac3	Emerging Exon		chr15:69715143:69715436:-	AluSx	lowest		chr15:69715371:69715372:+	-11	14		chr15:66949086:66949087:+	-11	18		GL397307:13294006:13294007:+	-11.84	13		chr7:47779705:47779706:+	-10.43	12		chr10:11860752:11860753:+	-11.76	13
Aluexon:2512	chr2:235816102:235816178:-	cryptic	nomLeu1	Emerging Exon		chr2:235815945:235816241:+	AluSc8	low		chr2:235816178:235816179:-	-0.12	15		chr2B:240131974:240131975:-	0.87	20		GL397439:1691845:1691846:-	-10.3	9		NA	NA	NA		NA	NA	NA
Aluexon:2513	chr2:235791037:235792122:-	alternative	nomLeu1	Constant Exon		chr2:235792066:235792357:+	AluSq2	lowest		chr2:235792122:235792123:-	6.24	14		chr2B:240107187:240107188:-	6.24	15		GL397439:1673346:1673347:-	5.74	13		NA	NA	NA		NA	NA	NA
Aluexon:2514	chr2:238808820:238808839:+	cryptic	calJac3	Evolving Exon		chr2:238808767:238809102:-	AluSx	high		chr2:238808820:238808821:+	9.96	6		chr2B:243156108:243156109:+	9.96	9		GL397414:2143628:2143629:+	10.37	6		chr12:101721301:101721302:+	11	7		chr6:154383975:154383976:+	4.09	8
Aluexon:2515	chr2:240012824:240013590:-	cryptic	panTro4	Evolving Exon		chr2:240013474:240013785:+	AluY	lowest		chr2:240013590:240013591:-	7.28	17		chr2B:244391724:244391725:-	6	23		NA	NA	NA		NA	NA	NA		NA	NA	NA
Aluexon:2516	chr2:238894802:238894932:+	cryptic	calJac3	Constant Exon		chr2:238894774:238895094:-	AluJb	highest		chr2:238894802:238894803:+	3.87	16		chr2B:243241770:243241771:+	3.97	22		GL397414:2225180:2225181:+	3.97	25		chr12:101809490:101809491:+	NA	NA		chr6:154499499:154499500:+	3.2	7
Aluexon:2517	chr2:241546622:241547977:+	cryptic	calJac3	Emerging Exon		chr2:241546581:241546901:-	AluJr	high		chr2:241546622:241546623:+	4.62	14		chr2B:245959540:245959541:+	3.41	11		GL397447:1536528:1536529:+	2.21	6		chr12:104771497:104771498:+	2.8	8		chr6:157131410:157131411:+	1.74	NA
Aluexon:2518	chr2:241567075:241567255:+	cryptic	calJac3	Evolving Exon		chr2:241566883:241567188:-	AluJr	moderate		chr2:241567075:241567076:+	10.07	27		chr2B:245982413:245982414:+	-13.95	NA		GL397447:1551809:1551810:+	7.2	22		chr12:104792183:104792184:+	5.75	10		chr6:157158575:157158576:+	7.29	6
Aluexon:252	chr1:154936775:154936844:-	cryptic	calJac3	Constant Exon		chr1:154936729:154936939:+	AluJb	high		chr1:154936844:154936845:-	5.9	10		chr1:133221057:133221058:-	6.69	9		NA	NA	NA		chr1:133994079:133994080:-	-1.49	12		chr18:8941539:8941540:-	10.07	NA
Aluexon:2520	chr2:242263822:242264075:+	alternative	calJac3	Constant Exon		chr2:242263803:242264099:-	AluSc8	low		chr2:242263822:242263823:+	3.97	17		chr2B:246661141:246661142:+	4.74	21		GL397447:2252692:2252693:+	4.74	20		chr12:105552338:105552339:+	3.47	6		chr6:157859215:157859216:+	3.87	16
Aluexon:2521	chr2:242786715:242788630:+	cryptic	rheMac3	Constant Exon		chr2:242786692:242786945:-	AluJr	low		chr2:242786715:242786716:+	10.11	19		chr2B:247164060:247164061:+	10.11	24		GL397601:316569:316570:+	9.23	19		chr12:106081899:106081900:+	10.11	19		NA	NA	NA
Aluexon:2522	chr2:242876223:242876359:+	cryptic	rheMac3	Emerging Exon		chr2:242876193:242876496:-	AluSc	low		chr2:242876223:242876224:+	2.42	10		NA	NA	NA		NA	NA	NA		chr12:106158949:106158950:+	-5.66	6		NA	NA	NA
Aluexon:2523	chr2:242694044:242694200:+	alternative	nomLeu1	Constant Exon		chr2:242694016:242694317:-	AluJr	moderate		chr2:242694044:242694045:+	3.75	10		chr2B:247092072:247092073:+	3.13	7		GL397601:245465:245466:+	4.09	12		NA	NA	NA		NA	NA	NA
Aluexon:2525	chr2:242568291:242568337:-	cryptic	calJac3	Emerging Exon		chr2:242568188:242568363:+	AluJb	moderate		chr2:242568337:242568338:-	2.3	23		chr2B:246965359:246965360:-	2.3	20		GL397601:116601:116602:-	0.25	10		chr12:105871657:105871658:-	2.3	20		chr6:158179374:158179375:-	-0.9	13
Aluexon:2526	chr20:421609:421645:-	cryptic	calJac3	Emerging Exon		chr20:421453:421745:+	AluSp	low		chr20:421645:421646:-	-15.15	9		chr20:401709:401710:-	-15.15	9		GL397356:2525951:2525952:+	-15.17	18		chr10:33678715:33678716:-	-21.19	NA		chr5:6363307:6363308:-	-9.67	8
Aluexon:2527	chr20:3189040:3189356:+	cryptic	rheMac3	Constant Exon		chr20:3189024:3189315:-	AluSp	moderate		chr20:3189040:3189041:+	11.71	8		chr20:3077806:3077807:+	13.93	9		GL397425:299926:299927:+	12.18	9		chr10:37559808:37559809:+	12.54	NA		NA	NA	NA
Aluexon:2528	chr20:4156691:4156808:+	cryptic	calJac3	Constant Exon		chr20:4156666:4156926:-	AluSx	low		chr20:4156691:4156692:+	3.01	19		chr20:4031274:4031275:+	3.01	17		GL397425:1342836:1342837:+	3.01	18		NA	NA	NA		chr5:10003678:10003679:+	4.14	10
Aluexon:2529	chr20:2891167:2891198:+	cryptic	nomLeu1	Emerging Exon		chr20:2891126:2891240:-	AluJb	highest		chr20:2891167:2891168:+	-11.01	21		chr20:2774806:2774807:+	-11.01	20		GL397356:26927:26928:-	-11.5	14		NA	NA	NA		NA	NA	NA
Aluexon:253	chr1:154959688:154959717:+	cryptic	calJac3	Constant Exon		chr1:154959507:154959804:-	AluJb	high		chr1:154959688:154959689:+	8.51	12		chr1:133243907:133243908:+	8.51	10		GL397275:5747226:5747227:+	8.51	11		chr1:134015913:134015914:+	9.65	9		chr18:8966576:8966577:+	7.88	7
Aluexon:2530	chr20:5737356:5737492:+	cryptic	panTro4	Constant Exon		chr20:5737324:5737478:-	AluSq4	highest		chr20:5737356:5737357:+	4.74	19		chr20:5622222:5622223:+	4.56	15		NA	NA	NA		NA	NA	NA		NA	NA	NA
Aluexon:2531	chr20:5745738:5745828:+	cryptic	rheMac3	Evolving Exon		chr20:5745710:5745846:-	FLAM_C	moderate		chr20:5745738:5745739:+	8.47	8		chr20:5629789:5629790:+	8.47	8		GL397261:224343:224344:+	9.9	9		chr10:40132648:40132649:+	7.26	8		NA	NA	NA
Aluexon:2532	chr20:1331002:1331123:+	cryptic	rheMac3	Constant Exon		chr20:1330957:1331173:-	AluSq2	low		chr20:1331002:1331003:+	6.33	6		chr20:1262708:1262709:+	7.59	6		GL397356:1598405:1598406:-	5.37	6		chr10:34589353:34589354:+	5.58	5		NA	NA	NA
Aluexon:2533	chr20:6040589:6040960:-	cryptic	calJac3	Emerging Exon		chr20:6040685:6040984:+	AluSq2	low		chr20:6040960:6040961:-	2.3	15		chr20:5927751:5927752:-	2.3	14		GL397261:529206:529207:-	-5.65	22		chr10:40427782:40427783:-	-16.69	4		chr5:11688009:11688010:-	-5.17	20
Aluexon:2534	chr20:5092146:5092251:-	alternative	rheMac3	Evolving Exon		chr20:5091974:5092284:+	AluSx4	low		chr20:5092251:5092252:-	12.22	40		chr20:4979914:4979915:-	10.28	13		NA	NA	NA		chr10:39509759:39509760:-	3.71	6		NA	NA	NA
Aluexon:2535	chr20:8731767:8731772:+	cryptic	nomLeu1	Constant Exon		chr20:8731580:8731890:-	AluY	lowest		chr20:8731767:8731768:+	8.87	20		chr20:8638906:8638907:+	8.87	23		GL397261:3220997:3220998:+	10.45	26		NA	NA	NA		NA	NA	NA
Aluexon:2536	chr20:2645902:2646390:+	cryptic	nomLeu1	Constant Exon		chr20:2645711:2646007:-	AluYc	lowest		chr20:2645902:2645903:+	8.61	27		chr20:2542016:2542017:+	8.61	NA		GL397356:274862:274863:-	8.09	26		NA	NA	NA		NA	NA	NA
Aluexon:2537	chr20:23421412:23421520:+	alternative	rheMac3	Constant Exon		chr20:23421393:23421695:-	AluSq2	low		chr20:23421412:23421413:+	4.74	17		chr20:23565772:23565773:+	4.46	14		GL397510:967389:967390:+	0.24	8		chr10:57846717:57846718:+	4.58	7		NA	NA	NA
Aluexon:2538	chr20:25192628:25192698:+	cryptic	calJac3	Constant Exon		chr20:25192450:25192724:-	AluJb	highest		chr20:25192628:25192629:+	6.21	8		chr20:25376523:25376524:+	6.21	8		GL397437:1412729:1412730:+	6.21	4		chr10:59503992:59503993:+	5.33	7		chr5:30619608:30619609:+	6.07	9
Aluexon:254	chr1:45795736:45795740:-	cryptic	calJac3	Evolving Exon		chr1:45795626:45795927:+	AluSx1	low		chr1:45795740:45795741:-	4.75	24		chr1:45677465:45677466:-	4.75	15		GL397442:2157222:2157223:-	4.75	14		chr1:48638122:48638123:-	4.75	5		chr7:80150893:80150894:-	3.6	9
Aluexon:2540	chr20:25615363:25615461:+	constitutive	rheMac3	Constant Exon		chr20:25615351:25615619:-	AluSx	moderate		chr20:25615363:25615364:+	10.24	10		chr20:25812030:25812031:+	8.79	9		GL397437:1863913:1863914:+	9.68	14		chr10:59957583:59957584:+	10.3	7		NA	NA	NA
Aluexon:2541	chr20:25626165:25626282:+	cryptic	panTro4	Constant Exon		chr20:25626145:25626412:-	AluJo	moderate		chr20:25626165:25626166:+	10.29	7		chr20:25822797:25822798:+	10.29	7		NA	NA	NA		NA	NA	NA		NA	NA	NA
Aluexon:2542	chr20:25368084:25368127:-	cryptic	rheMac3	Emerging Exon		chr20:25367914:25368244:+	AluSz	moderate		chr20:25368127:25368128:-	-18.9	18		chr20:25558749:25558750:-	-17.96	21		GL397437:1594651:1594652:-	-26.73	20		chr10:59680484:59680485:-	-19.92	22		NA	NA	NA
[truncated: 4,760 more rows]
