# Supplementary material for: Splicing repression allows the gradual emergence of new Alu-exons in primate evolution
Source: eLife. 2016 Nov 18;5:e19545. doi: 10.7554/eLife.19545 (PMC5115870; doi:10.7554/eLife.19545)
Supplement: Supplementary file 1. — DOI: http://dx.doi.org/10.7554/eLife.19545.022 [file elife-19545-supp1.xlsx]

## Sheet: qPCR
name	strand	amplicon description	sequence	primer length	Tm	length of product	melt curve	primer efficiency
5S rRNA F	F	5S rRNA gene	GGCCATACCACCCTGAACGC	20	63.5	107	Single peak after 20 cycles. Produces concatamers at higher cycle numbers	1.02
5S rRNA R	R		CAGCACCCGGTATTCCCAGG	20	62.61
U1 F	F	U1 snRNA	ACTTACCTGGCAGGGGAGATAC	22	60.96	78	Single peak after 20 cycles. Produces concatamers at higher cycle numbers	96&
U1 R	R		ACATCCGGAGTGCAATGGATAA	22	59.83
pre-U1 F	F	U1 snRNA pre-cursor	CAGGGCGAGGCTTATCCATTG	20	na	na	Single peak	0.947
pre-U1 R	R		AACTCCAGAAAGTCAGGGGAAAG	23
HPRT_intr1_F	F	HPRT, prime within intron1	AAAAGGACCCCACGAAGTG	19	60	150	Single peak	not tested
HPRT_intr1_R	R		ctggcaaatgtgcctctctac	21	59.9
HPRT_F	F	HPRT, exon-spanning	TGACACTGGCAAAACAATGCA	21	60	94	Single peak	98-102%
HPRT_R	R		GGTCCTTTTCACCAGCAAGCT	21	60
GAPDH intr8 F	F	intron8 of GAPDH gene	gggccagagactggctctta	20	61.8	80	Single peak	not tested
GAPDH_intr8 R	R		agagttgtcagggccctttt	20	60.1
GAPDH_ex1 F	F	GAPDH. Exon-spanning	AAGGTGAAGGTCGGAGTCAA	20	na	na	Single peak	0.97
GAPDH_ex2 R	R		AATGAAGGGGTCATTGATGG	20
SDH F	F	SDHB. Metabolic house keeping gene	TGGGAACAAGAGGGCATCTG	20	na	na	Single peak	96-102%
SDH R	R		CCACCACTGCATCAAATTCATG	22
HNRNPC F	F	hnRNP C mRNA	TCTCCCTCCCCTTCTTGTGAG	21	60.55	102	Single peak	0.93
HNRNPC R	R		TTGTTGGTAACGTTGCTGGC	20	59.62
HNRNPC intr1 F	F	hnRNP C intron1 primer	AATGATTGCTGGCCAGGTTTT	21	59.02	148	Single peak	1.01
HNRNPC intr1 R	R		AGGCTAAACAGTCGCAATATCC	22	58.53
PSMD6 F	F	psmd6 mRNA	CTTCCAGCAGTTCGGCAGTA		na	na	Single peak	1
PSMD6 R	R		TTCCTGTTCCACAACCGCTAA
ATP9A F	F	ATP9A gene	GGTTGCCCTTCAGCACTTTG	20	59.97	92	Single peak	0.95
ATP9A R	R		CGCGCAAACTAATGGGGATG	20	59.97
AGL F	F	AGL gene	TTGGTCCCCTTGGCATGAAA	20	59.81	133	Tendency to second peak in hnRNPC knockdowns, possibly by 2nd Alu exon within the target region	0.89
AGL R	R		CACAGCCACTCAGGTCCTTG	20	60.6
MCM3 F	F	MCM3 gene	CCACAGATGATCCCAACTTT	20	na	82	Single peak	0.97
MCM3 R	R		GTCCCATGTAGAAGGTTGTC	20
KDM4A F	F	KDM4A gene	GATGAAGAGCTTCCCAAGAG	20	na	136	Single peak	0.93
KDM4A R	R		CTTCCCGGTATCTTGAGTTG	20
HELLS F	F	HELLS gene	ACACTGCTGTGATTACCCCG	20	60.04	101	Single peak	0.95
HELLS R	R		AGACATGCGAGCCTTTTCCA	20	59.96
UTP18 F	F	UTP18 gene	GGGCAGAGACTACTAAGCGG	20	59.61	150	Single peak	0.9
UTP18 R	R		CATTCGCATGCTGGCAGTTC	20	60.52
TCF25 F	F	TCF25 gene	TGAGATCAAGGAAGCCGTCG	20	59.83	90	Single peak	0.9
TCF25 R	R		ATTGTGTCCGAAGGAGGCAG	20	60.04
TMEM30A F	F	TMEM30A gene	CTGGCACGGTGCTACCTATT	20	59.82	110	Single peak	0.933
TMEM30A R	R		AAACACGTTGCCCTCGATCT	20	59.97
PPP2R1B F	F	PPP2R1B mRNA	TACTCCTGTTGCTCTGGAAGCTT	23	na	84	Single peak	0.95
PPP2R1B R	R		GCAGATGTGCGAGAGGTGAA	20
Upf1 F	F	Upf1 mRNA	ATCATCCTGTCCTGTGTGCG	20	60.11	103	Single peak	0.946
Upf1 R	R		TGACGCCATACCTTGCTCTG	20	60.11
Nup133 F II	F	Nup133 mRNA	CTACTCAGGCTGTTGCTGTCA	21	60	145	Single peak	0.932
Nup133 R II	R		CCCTGCACTGCTGTTAGGAA	20	59.96
Nup160 F	F	Nup160 mRNA	AGTCTGCAGCATTGGGACTG	20	60.32	78	Single peak	0.958
Nup160 R	R		ACGTAGTAAAAGCCTCCCGC	20	60.11
SMG5 F	F	SMG5 mRNA	ACCTCCCCTCTAGCCTTCTG	20	60.03	133	Single peak	0.98
SMG5 R	R		CGCACCACTGACTCCTCTAA	20	59.11
EIF4G1 ex F	F	eIF4G1 mRNA primer	TCCTAAAAAGGTGGGGACGC	21	59.44	147	Single peak	1
EIF4G1 ex R	R		TCCACCTTCTGTTCAGCGAC	17	61.9
ATF3 F	F	ATF3 mRNA primer	TTTGCTAACCTGACGCCCTT	20	59.89	148	Single peak	1.04
ATF3 R	R		GGGCTACCTCGGCTTTTGTG	20	61.31
GADD45B F	F	GADD45B gene	AACGACATCAACATCGTGCG	20	59.56	128	Single peak	1.02
GADD45B R	R		GTGTGAGGGTTCGTGACCAG	20	60.6
SC35 F	F	SC35 gene	GTGTCCAAGAGGGAATCCAA	20	na	na	Single peak	1.08
SC35 R	R		CTACACAACTGCGCCTTTTC	19
Nup133 ex16	F	Nup133 ex-intron boundary	GTGCTTACTGGAGCATGAGGA	20	59.79	136	Single peak	not tested
Nup133 intr16 R	R		GGGCTTTGATTTGCTGAAGCC	20	60.67
Nup133 intr16 F	F	Nup133 ex-intron boundary	ATCCATCACCTTTTGCATGTGA	22	58.57	79	Single peak	not tested
Nup133 exon17 R	R		TTTGGCGATAATGACTAGCAGC	22	59.13
MCM3 exon15 F	F	MCM3 ex-intron boundary	TACACACTCCAAAGACGGCAG	21	60.27	129	Single peak	not tested
MCM3 intr15 R	R		GTCCCTTCCTCAGCGATACAC	21	60.2
MCM3 intr15 F	F	MCM3 ex-intron boundary	CCCCCTTTCTTCTGTCTGGG	20	59.67	101	Single peak	not tested
MCM3 exon16 R	R		TGAGGCGATTCATGCCGATT	20	60.18
TNPO3 F	F	TNPO3	CAGACCATGAGGGGGTTCCT	20	60.92	149	Single peak	0.95
TNPO3 R	R		GGGTGGGTTGCCTTCTTTCA	20	60.47

## Sheet: RT-PCR
name	target i.e. the region which is differentially included	primer sequences	primer length	Tm (according to NCBI primer blast)	length of product 1	length of product 2	length of product 3 (including intended and unintended products)	PCR mix and amplification time	alignent marker
SC35 F	SC35 ex2	GTGTCCAAGAGGGAATCCAA	20	57.12	115	653	1110	ImmoMix: 30sec	15 - 1kb
SC35-Q FII	SC35 3'UTR	GCGTGTATTGGAGCAGGTTTG	21	60.14
SC35-Q R	SC35 ex3	CGTTTACACTGCTTGCCGAT	20	59.2
MCM3-Q F	Qiaxcel primer for MCM3 Alu-exon	ACACTCCAAAGACGGCAGAC	20	60.25	143	295		ImmoMix: 90sec	15 - 1kb
MCM3-Q R		TGAGGCGATTCATGCCGATT	20	60.18
MCM3-Q FII	Qiaxcel primer for MCM3 intron retention	GAGGCAGATGTGTGTGTGAGA	21	60	143	216	295
HELLS F	Qiaxcel primer for HELLS Alu-exon	TTGTCTGTGGCCCTTTGTCT			100	241		Immomix 30sec	15 - 1kb
HELLS R		TCCTCCTGGGTTCCATGATA	20	57.11
HELLS RII		GGTATTGTGCAGATTGAGTAAGTC	24	57.65	100	215	241	Immomix 30sec	15 - 1kb
HELLS FII		CGGGTTCAAGCGATTCTCCT	20	60.11	100	241	420
Nup133 F	Qiaxcel primer for Nup133 Alu-exon	GAATGGGCTGAAGTGGTGAT	20	57.87	77	196	475	Immomix 30sec	15 - 1kb
Nup133 R		TTTTGGCGATAATGACTAGCAG	22	56.86
Nup133 5' intr Q	Qiaxcel primer for Nup133 5' intron	AGTTCCTTGTCTATCCATGCCC	22	59.83	77	102	196
HELLS ex7 F Q	Qiaxcel primer for Alu between HELLS ex7 and ex8	AGAGGAAATTTTGTCTGTGGCT	20	58.16	183	261	got traces of a 460bp product	Immomix 30sec	15 - 1kb
HELLS ex8 R Q		CACTTCCGGACTGGGTCAAA	20	59.89
HELLS intr7 Q	Qiaxcel primer to detect retention of intron7 of HELLS	TTGTAGAGGGATGGCGATGTC	21	59.59	183	261	306	ImmoMix: 30sec	15 - 1kb
HELLS ex12 F Q	Qiaxcel primer for Alu between HELLS ex12 and ex13	TGAGTCTTGGTTTGACATCACT	22	57.58	229			Immomix 30sec	15 - 1kb
HELLS ex13 R Q		TGTACGGTTCACAATGGCTGT	21	60.2
MCM3 ex4 F Q	Qiaxcel primer for MCM3 Alu-exon in intron 4	TTCTGATCTCACCACCCTGG	20	58.72	217	360		Immomix 30sec	15 - 1kb
MCM3 ex5 R Q		AGGCTTCGCTTTATCCACCA	20	59.38
MCM3 ex10 F Q	Qiaxcel primer for MCM3 Alu-exon in intron 10	AGTCGGCCACCTACATTGC	19	60.08	108	336	got a 80bp product	Immomix 30sec	15 - 1kb
MCM3 ex11 R Q		GAGTTTCCAGTGTTCGGGCT	20	60.25
GMPSex4 Q F	Qiaxcel primer for GMTS gene	CAGAGAAGATGGAGTTTTCAACA	23	56.73	83	210 / 295	483	ImmoMix: 90sec	15 - 1kb
GMPSex5 Q R		GCAAAACAACTTCTTCCTTCTGA	23	57.75
GMPSintr4 Q R		AGCTGAACAAGCACTGGATTT	21	58.41
BCL7B Q F	Qiaxcel primer for Alu exon in BCL7B	CCGGTGTCTTGGGAGCAG	18	60.05	178	300		Immomix 30sec	15 - 1kb
BCL7B Q R		CAGGGACGTGTCACCCAC	18	59.97
endogenous GMPS	Qiaxcel primer for GMPS gene	TATGCTGAAGATGCTCCCTGG	21	59.58	208	335 / 420	608	ImmoMix: 90sec	15 - 3kb
GMPSex5 Q R		GCAAAACAACTTCTTCCTTCTGA	23	57.75
GMPSintr4 Q R		AGCTGAACAAGCACTGGATTT	21	58.41
TNPO3	Qiaxcel primer for TNPO3 Alu-exon between exon1 and exon2	CTTTACCACGACCCAGATCC	20	57.69	95	220		Immomix 30sec	15 - 1kb
TNPO3		TGGTCTGAGATCTCCCATGC	20	58.87
